# Supplementary material for: Temporal shifts in 24 notifiable infectious diseases in China before and during the COVID-19 pandemic
Source: Nat Commun. 2024 May 8;15:3891. doi: 10.1038/s41467-024-48201-8 (PMC11079007; doi:10.1038/s41467-024-48201-8)
Supplement: Supplementary file 4 — Supplementary Data 1 [file 41467_2024_48201_MOESM4_ESM.xlsx]

## Sheet: Summary
Supplementary Data 1 for Temporal shifts in 24 notifiable infectious diseases in China before and during the COVID-19 pandemic
Nation					Province
					DataCenter					Report
	值				province	Anhui				province	Xinjiang
Disease	Count	Cumulative Cases	Date(min)	Date(max)
Total	191	127588132	2008-01-01	2023-12-01		值					值
HFMD	192	27255336	2008-01-01	2023-12-01	Disease	Count	Cumulative Cases	Date(min)	Date(max)	Disease	Count	Cumulative Cases	Date(min)	Date(max)
Hepatitis	192	24141588	2008-01-01	2023-12-01	HFMD	156	1171403	2008-01-01	2020-12-01	Total	34	454354	2021-02-01	2023-12-01
Influenza	178	22894183	2009-03-01	2023-12-01	Infectious diarrhea	155	981895	2008-01-01	2020-12-01	Hepatitis	36	112165	2021-01-01	2023-12-01
Hepatitis B	192	19399557	2008-01-01	2023-12-01	Hepatitis B	156	557297	2008-01-01	2020-12-01	Hepatitis B	36	88001	2021-01-01	2023-12-01
Tuberculosis	192	18355704	2008-01-01	2023-12-01	Tuberculosis	156	483250	2008-01-01	2020-12-01	Tuberculosis	36	75597	2021-01-01	2023-12-01
Infectious diarrhea	192	16205607	2008-01-01	2023-12-01	Syphilis	155	237884	2008-01-01	2020-12-01	Syphilis	35	67076	2021-01-01	2023-12-01
Syphilis	192	7424078	2008-01-01	2023-12-01	Mumps	156	189799	2008-01-01	2020-12-01	Influenza	34	66200	2021-01-01	2023-12-01
Mumps	192	4004593	2008-01-01	2023-12-01	Hepatitis C	312	147244	2008-01-01	2020-12-01	COVID-19	33	51228	2021-01-01	2023-12-01
Hepatitis C	192	3428095	2008-01-01	2023-12-01	Dysentery	155	119968	2008-01-01	2020-12-01	Infectious diarrhea	34	33289	2021-01-01	2023-12-01
Dysentery	192	2376947	2008-01-01	2023-12-01	Gonorrhea	156	44000	2008-01-01	2020-12-01	Hepatitis C	36	22921	2021-01-01	2023-12-01
Gonorrhea	192	1811908	2008-01-01	2023-12-01	Hepatitis E	312	40922	2008-01-01	2020-12-01	Brucellosis	35	21058	2021-01-01	2023-12-01
AHC	192	939592	2008-01-01	2023-12-01	AHC	156	37652	2008-01-01	2020-12-01	HFMD	34	10734	2021-01-01	2023-12-01
Brucellosis	192	804912	2008-01-01	2023-12-01	Malaria	153	22966	2008-01-01	2020-12-01	Mumps	34	4920	2021-01-01	2023-12-01
AIDS	192	791685	2008-01-01	2023-12-01	Hepatitis A	312	20474	2008-01-01	2020-12-01	AIDS	36	4427	2021-01-01	2023-12-01
Scarlet fever	192	731539	2008-01-01	2023-12-01	Rubella	150	17754	2008-01-01	2020-12-01	Gonorrhea	35	3052	2021-01-01	2023-12-01
Other hepatitis	192	481630	2008-01-01	2023-12-01	AIDS	156	10889	2008-01-01	2020-12-01	Echinococcosis	34	2821	2021-01-01	2023-12-01
Measles	192	444089	2008-01-01	2023-12-01	Scarlet fever	155	9654	2008-01-01	2020-12-01	Scarlet fever	35	2225	2021-01-01	2023-12-01
Rubella	192	440925	2008-01-01	2023-12-01	Enteric fever	156	3022	2008-01-01	2020-12-01	Dysentery	36	1921	2021-01-01	2023-12-01
Hepatitis E	192	428997	2008-01-01	2023-12-01	HFRS	154	2385	2008-01-01	2020-12-01	Hepatitis A	36	624	2021-01-01	2023-12-01
Hepatitis A	192	400491	2008-01-01	2023-12-01	Pertussis	142	1190	2008-01-01	2020-12-01	Pertussis	35	469	2021-01-01	2023-12-01
COVID-19	35	322291	2020-01-01	2022-11-01	Brucellosis	122	970	2008-06-01	2020-12-01	Hepatitis E	36	449	2021-01-01	2023-12-01
Enteric fever	192	184813	2008-01-01	2023-12-01	JE	52	960	2008-05-01	2020-10-01	Other hepatitis	36	147	2021-01-01	2023-12-01
Pertussis	192	184439	2008-01-01	2023-12-01	Typhus	97	604	2008-05-01	2020-12-01	Enteric fever	36	138	2021-01-01	2023-12-01
HFRS	192	162950	2008-01-01	2023-12-01	Dengue fever	50	162	2008-10-01	2020-03-01	Rubella	34	73	2021-01-01	2023-12-01
H1N1	55	156558	2009-04-01	2013-10-01	Echinococcosis	31	36	2009-02-01	2020-09-01	AHC	34	37	2021-01-01	2023-12-01
Dengue fever	192	113875	2008-01-01	2023-12-01						Anthrax	36	28	2021-01-01	2023-12-01
Schistosomiasis	192	92603	2008-01-01	2023-12-01						Measles	36	28	2021-01-01	2023-12-01
Malaria	192	83925	2008-01-01	2023-12-01						Hepatitis D	36	23	2021-01-01	2023-12-01
Echinococcosis	192	66078	2008-01-01	2023-12-01						Kala azar	34	16	2021-01-01	2023-12-01
Typhus	192	27128	2008-01-01	2023-12-01						Leprosy	34	15	2021-01-01	2023-12-01
JE	192	24203	2008-01-01	2023-12-01						Meningococcal meningitis	35	10	2021-01-01	2023-12-01
Rabies	192	15986	2008-01-01	2023-12-01						HFRS	36	6	2021-01-01	2023-12-01
Leprosy	178	10665	2009-03-01	2023-12-01						Dengue fever	36	5	2021-01-01	2023-12-01
Neonatal tetanus	192	7835	2008-01-01	2023-12-01						Malaria	35	4	2021-01-01	2023-12-01
Leptospirosis	192	6670	2008-01-01	2023-12-01						Neonatal tetanus	35	3	2021-01-01	2023-12-01
Anthrax	192	5232	2008-01-01	2023-12-01						Typhus	34	2	2021-01-01	2023-12-01
Kala azar	178	4426	2009-03-01	2023-12-01						Schistosomiasis	35	2	2021-01-01	2023-12-01
Meningococcal meningitis	192	3969	2008-01-01	2023-12-01						Filariasis	34	0	2021-01-01	2023-12-01
Hepatitis D	96	2818	2016-01-01	2023-12-01						Cholera	36	0	2021-01-01	2023-12-01
H7N9	122	1402	2013-11-01	2023-12-01						SARS-CoV	36	0	2021-01-01	2023-12-01
Cholera	192	762	2008-01-01	2023-12-01						JE	36	0	2021-01-01	2023-12-01
Monkey pox	4	389	2023-09-01	2023-12-01						H7N9	35	0	2021-01-01	2023-12-01
Plague	192	46	2008-01-01	2023-12-01						Leptospirosis	35	0	2021-01-01	2023-12-01
H5N1	192	30	2008-01-01	2023-12-01						Monkey pox	4	0	2023-09-01	2023-12-01
Poliomyelitis	192	20	2008-01-01	2023-12-01						Plague	36	0	2021-01-01	2023-12-01
Diphtheria	192	9	2008-01-01	2023-12-01						H5N1	36	0	2021-01-01	2023-12-01
Filariasis	178	4	2009-03-01	2023-12-01						Diphtheria	35	0	2021-01-01	2023-12-01
SARS-CoV	192	0	2008-01-01	2023-12-01						Rabies	36	0	2021-01-01	2023-12-01
										Poliomyelitis	36	0	2021-01-01	2023-12-01

## Sheet: Index
disease_cn	disease_en
鼠疫	Plague
霍乱	Cholera
传染性非典	SARS-CoV
传染性非典型肺炎	SARS-CoV
艾滋病	AIDS
病毒性肝炎	Hepatitis
甲型肝炎	Hepatitis A
乙型肝炎	Hepatitis B
丙型肝炎	Hepatitis C
丁型肝炎	Hepatitis D
戊型肝炎	Hepatitis E
未分型肝炎	Other hepatitis
肝炎未分型	Other hepatitis
脊髓灰质炎	Poliomyelitis
脊灰	Poliomyelitis
人感染高致病性禽流感	H5N1
甲型H1N1流感	H1N1
麻疹	Measles
流行性出血热	HFRS
狂犬病	Rabies
流行性乙型脑炎	JE
登革热	Dengue fever
炭疽	Anthrax
细菌性和阿米巴性痢疾	Dysentery
细菌性和阿米巴痢疾	Dysentery
细菌和阿米巴痢疾	Dysentery
肺结核	Tuberculosis
伤寒副伤寒	Enteric fever
伤寒和副伤寒	Enteric fever
伤寒与副伤寒	Enteric fever
流行性脑脊髓膜炎	Meningococcal meningitis
百日咳	Pertussis
白喉	Diphtheria
新生儿破伤风	Neonatal tetanus
猩红热	Scarlet fever
布鲁氏菌病	Brucellosis
淋病	Gonorrhea
梅毒	Syphilis
钩端螺旋体病	Leptospirosis
血吸虫病	Schistosomiasis
疟疾	Malaria
人感染H7N9禽流感	H7N9
猴痘	Monkey pox
流行性感冒	Influenza
流行性腮腺炎	Mumps
风疹	Rubella
急性出血性结膜炎	AHC
麻风病	Leprosy
流行性和地方性斑疹伤寒	Typhus
黑热病	Kala azar
包虫病	Echinococcosis
丝虫病	Filariasis
其他感染性腹泻病	Infectious diarrhea
其它感染性腹泻	Infectious diarrhea
手足口病	HFMD
合计	Total
甲乙丙类总计	Total
甲乙丙类传染病合计	Total
鼠疫	Plague
霍乱	Cholera
痢疾	Dysentery
细菌性痢疾	Bacterial dysentery
阿米巴痢疾	Amoebic dysentery
伤寒	Typhoid
副伤寒	Paratyphoid
伤寒和副伤寒	Enteric fever
伤寒+副伤寒	Enteric fever
ＨＩＶ	HIV
淋病	Gonorrhea
梅毒	Syphilis
Ⅲ期梅毒	Tertiary syphilis
Ⅱ期梅毒	Secondary syphilis
Ⅰ期梅毒	Primary syphilis
胎传梅毒	Congenital syphilis
隐性梅毒	Latent syphilis
疟疾	Malaria
麻疹	Measles
百日咳	Pertussis
流脑	Meningococcal meningitis
猩红热	Scarlet fever
出血热	HFRS
狂犬病	Rabies
钩体病	Leptospirosis
布病	Brucellosis
炭疽	Anthrax
新生儿破伤风	Neonatal tetanus
斑疹伤寒	Typhus
黑热病	Kala azar
恶性疟	Malignant malaria
间日疟	Tertian malaria
疟疾（未分型）	Malaria (unclassified)
乙脑	JE
肺结核	Tuberculosis
利福平耐药	Tuberculosis (rifampicin-resistant)
无病原学结果	Tuberculosis (unclassified)
病原学阳性	Tuberculosis (positive)
病原学阴性	Tuberculosis (negative)
血吸虫病	Schistosomiasis
包虫病	Echinococcosis
麻风病	Leprosy
流行性感冒	Influenza
流行性腮腺炎	Mumps
风疹	Rubella
非淋菌性尿道炎	Nongonococcal urethritis
其它感染性腹泻病	Infectious diarrhea
急性出血性结膜炎	AHC
尖锐湿疣	Condyloma acuminatum
生殖器疱疹	Genital herpes
手足口病	HFMD
皮肤炭疽	Cutaneous anthrax
其它	Other
甲肝	Hepatitis A
乙肝	Hepatitis B
丙肝	Hepatitis C
丁肝	Hepatitis D
戊肝	Hepatitis E
肝炎（未分型）	Other hepatitis
水痘	Chickenpox
人感染猪链球菌	Streptococcus suis
生殖道沙眼衣原体感染	Chlamydia trachomatis
肝吸虫病	Fascioliasis
恙虫病	Typhus
SARS	SARS-CoV
肝炎	Hepatitis
脊髓灰质炎	Poliomyelitis
人感染H5N1病毒	H5N1
白喉	Diphtheria
人感染H7N9病毒	H7N9
新冠肺炎	COVID-19
新型冠状病毒肺炎	COVID-19
新型冠状病毒感染	COVID-19
新型冠状病毒肺炎肺炎	COVID-19
新冠病毒感染	COVID-19
新型冠状病毒感染的肺炎	COVID-19
丝虫病	Filariasis
合计	Total
猴痘	Monkey pox
甲乙丙类合计	Total

## Sheet: Class
class	diseasename	level	diseaselist	label	diseaseID
Intestinal infectious diseases	Hepatitis A	B	甲肝	hepatitis A	240
Intestinal infectious diseases	Hepatitis E	B	戊肝	hepatitis E	319
Intestinal infectious diseases	Enteric fever	B	伤寒+副伤寒	enteric fever	322
Intestinal infectious diseases	AHC	C	急性出血性结膜炎	acute hemorrhagic conjunctivitis (AHC)	142
Intestinal infectious diseases	Dysentery	C	痢疾	dysentery	10
Intestinal infectious diseases	HFMD	C	手足口病	hand, foot, and mouth disease (HFMD)	198
Intestinal infectious diseases	Infectious diarrhea	C	其它感染性腹泻病	infectious diarrhea	143
Zoonotic infectious diseases	Brucellosis	B	布病	brucellosis	30
Zoonotic infectious diseases	Dengue fever	B	登革热	dengue fever	127
Zoonotic infectious diseases	HFRS	B	流行性出血热	hemorrhagic fever with renal syndrome (HFRS)	27
Zoonotic infectious diseases	JE	B	乙型脑炎	Japanese encephalitis (JE)	121
Zoonotic infectious diseases	Malaria	B	疟疾	malaria	123
Zoonotic infectious diseases	Echinococcosis	C	包虫病	echinococcosis	137
Zoonotic infectious diseases	Typhus	C	斑疹伤寒	typhus	120
Respiratory infectious diseases	Pertussis	B	百日咳	pertussis	23
Respiratory infectious diseases	Scarlet fever	B	猩红热	scarlet fever	26
Respiratory infectious diseases	Tuberculosis	B	肺结核	tuberculosis	128
Respiratory infectious diseases	Mumps	C	流行性腮腺炎	mumps	140
Respiratory infectious diseases	Rubella	C	风疹	rubella	141
Blood borne and sexually transmitted diseases	AIDS	B	艾滋病	acquired immunodeficiency syndrome (AIDS)	14
Blood borne and sexually transmitted diseases	Gonorrhea	B	淋病	gonorrhea	16
Blood borne and sexually transmitted diseases	Hepatitis B	B	乙肝	hepatitis B	243
Blood borne and sexually transmitted diseases	Hepatitis C	B	丙肝	hepatitis C	318
Blood borne and sexually transmitted diseases	Syphilis	B	梅毒	syphilis	17

## Sheet: Nation
date	value	disease_cn	disease_en	source	url	year	month
2008-01-01	658	艾滋病	AIDS	Report	https://www.gov.cn/gzdt/2008-02/15/content_890732.htm	2008	1
2008-01-01	0	白喉	Diphtheria	Report	https://www.gov.cn/gzdt/2008-02/15/content_890732.htm	2008	1
2008-01-01	137	百日咳	Pertussis	Report	https://www.gov.cn/gzdt/2008-02/15/content_890732.htm	2008	1
2008-01-01	9102	丙肝	Hepatitis C	Report	https://www.gov.cn/gzdt/2008-02/15/content_890732.htm	2008	1
2008-01-01	129086	病毒性肝炎	Hepatitis	Report	https://www.gov.cn/gzdt/2008-02/15/content_890732.htm	2008	1
2008-01-01	837	布病	Brucellosis	Report	https://www.gov.cn/gzdt/2008-02/15/content_890732.htm	2008	1
2008-01-01	789	出血热	HFRS	Report	https://www.gov.cn/gzdt/2008-02/15/content_890732.htm	2008	1
2008-01-01	0	传染性非典型肺炎	SARS-CoV	Report	https://www.gov.cn/gzdt/2008-02/15/content_890732.htm	2008	1
2008-01-01	5	登革热	Dengue fever	Report	https://www.gov.cn/gzdt/2008-02/15/content_890732.htm	2008	1
2008-01-01	111688	肺结核	Tuberculosis	Report	https://www.gov.cn/gzdt/2008-02/15/content_890732.htm	2008	1
2008-01-01	5200	肝炎（未分型）	Other hepatitis	Report	https://www.gov.cn/gzdt/2008-02/15/content_890732.htm	2008	1
2008-01-01	9	钩端螺旋体病	Leptospirosis	Report	https://www.gov.cn/gzdt/2008-02/15/content_890732.htm	2008	1
2008-01-01	300637	合计	Total	Report	https://www.gov.cn/gzdt/2008-02/15/content_890732.htm	2008	1
2008-01-01	0	霍乱	Cholera	Report	https://www.gov.cn/gzdt/2008-02/15/content_890732.htm	2008	1
2008-01-01	0	脊髓灰质炎	Poliomyelitis	Report	https://www.gov.cn/gzdt/2008-02/15/content_890732.htm	2008	1
2008-01-01	4809	甲肝	Hepatitis A	Report	https://www.gov.cn/gzdt/2008-02/15/content_890732.htm	2008	1
2008-01-01	182	狂犬病	Rabies	Report	https://www.gov.cn/gzdt/2008-02/15/content_890732.htm	2008	1
2008-01-01	11867	淋病	Gonorrhea	Report	https://www.gov.cn/gzdt/2008-02/15/content_890732.htm	2008	1
2008-01-01	101	流行性脑脊髓膜炎	Meningococcal meningitis	Report	https://www.gov.cn/gzdt/2008-02/15/content_890732.htm	2008	1
2008-01-01	12	流行性乙型脑炎	JE	Report	https://www.gov.cn/gzdt/2008-02/15/content_890732.htm	2008	1
2008-01-01	12053	麻疹	Measles	Report	https://www.gov.cn/gzdt/2008-02/15/content_890732.htm	2008	1
2008-01-01	18112	梅毒	Syphilis	Report	https://www.gov.cn/gzdt/2008-02/15/content_890732.htm	2008	1
2008-01-01	459	疟疾	Malaria	Report	https://www.gov.cn/gzdt/2008-02/15/content_890732.htm	2008	1
2008-01-01	0	人感染高致病性禽流感	H5N1	Report	https://www.gov.cn/gzdt/2008-02/15/content_890732.htm	2008	1
2008-01-01	764	伤寒+副伤寒	Enteric fever	Report	https://www.gov.cn/gzdt/2008-02/15/content_890732.htm	2008	1
2008-01-01	0	鼠疫	Plague	Report	https://www.gov.cn/gzdt/2008-02/15/content_890732.htm	2008	1
2008-01-01	11	炭疽	Anthrax	Report	https://www.gov.cn/gzdt/2008-02/15/content_890732.htm	2008	1
2008-01-01	1720	戊肝	Hepatitis E	Report	https://www.gov.cn/gzdt/2008-02/15/content_890732.htm	2008	1
2008-01-01	10953	细菌性和阿米巴性痢疾	Dysentery	Report	https://www.gov.cn/gzdt/2008-02/15/content_890732.htm	2008	1
2008-01-01	163	新生儿破伤风	Neonatal tetanus	Report	https://www.gov.cn/gzdt/2008-02/15/content_890732.htm	2008	1
2008-01-01	2563	猩红热	Scarlet fever	Report	https://www.gov.cn/gzdt/2008-02/15/content_890732.htm	2008	1
2008-01-01	188	血吸虫病	Schistosomiasis	Report	https://www.gov.cn/gzdt/2008-02/15/content_890732.htm	2008	1
2008-01-01	108255	乙肝	Hepatitis B	Report	https://www.gov.cn/gzdt/2008-02/15/content_890732.htm	2008	1
2008-02-01	686	艾滋病	AIDS	Report	http://www.nhc.gov.cn/bgt/pw10805/200804/a69c0ba6a6de43d8a765dca7f1f04f41.shtml	2008	2
2008-02-01	0	白喉	Diphtheria	Report	http://www.nhc.gov.cn/bgt/pw10805/200804/a69c0ba6a6de43d8a765dca7f1f04f41.shtml	2008	2
2008-02-01	146	百日咳	Pertussis	Report	http://www.nhc.gov.cn/bgt/pw10805/200804/a69c0ba6a6de43d8a765dca7f1f04f41.shtml	2008	2
2008-02-01	7309	丙肝	Hepatitis C	Report	http://www.nhc.gov.cn/bgt/pw10805/200804/a69c0ba6a6de43d8a765dca7f1f04f41.shtml	2008	2
2008-02-01	107688	病毒性肝炎	Hepatitis	Report	http://www.nhc.gov.cn/bgt/pw10805/200804/a69c0ba6a6de43d8a765dca7f1f04f41.shtml	2008	2
2008-02-01	849	布病	Brucellosis	Report	http://www.nhc.gov.cn/bgt/pw10805/200804/a69c0ba6a6de43d8a765dca7f1f04f41.shtml	2008	2
2008-02-01	487	出血热	HFRS	Report	http://www.nhc.gov.cn/bgt/pw10805/200804/a69c0ba6a6de43d8a765dca7f1f04f41.shtml	2008	2
2008-02-01	0	传染性非典型肺炎	SARS-CoV	Report	http://www.nhc.gov.cn/bgt/pw10805/200804/a69c0ba6a6de43d8a765dca7f1f04f41.shtml	2008	2
2008-02-01	2	登革热	Dengue fever	Report	http://www.nhc.gov.cn/bgt/pw10805/200804/a69c0ba6a6de43d8a765dca7f1f04f41.shtml	2008	2
2008-02-01	101689	肺结核	Tuberculosis	Report	http://www.nhc.gov.cn/bgt/pw10805/200804/a69c0ba6a6de43d8a765dca7f1f04f41.shtml	2008	2
2008-02-01	4621	肝炎（未分型）	Other hepatitis	Report	http://www.nhc.gov.cn/bgt/pw10805/200804/a69c0ba6a6de43d8a765dca7f1f04f41.shtml	2008	2
2008-02-01	4	钩端螺旋体病	Leptospirosis	Report	http://www.nhc.gov.cn/bgt/pw10805/200804/a69c0ba6a6de43d8a765dca7f1f04f41.shtml	2008	2
2008-02-01	261028	合计	Total	Report	http://www.nhc.gov.cn/bgt/pw10805/200804/a69c0ba6a6de43d8a765dca7f1f04f41.shtml	2008	2
2008-02-01	0	霍乱	Cholera	Report	http://www.nhc.gov.cn/bgt/pw10805/200804/a69c0ba6a6de43d8a765dca7f1f04f41.shtml	2008	2
2008-02-01	0	脊髓灰质炎	Poliomyelitis	Report	http://www.nhc.gov.cn/bgt/pw10805/200804/a69c0ba6a6de43d8a765dca7f1f04f41.shtml	2008	2
2008-02-01	3592	甲肝	Hepatitis A	Report	http://www.nhc.gov.cn/bgt/pw10805/200804/a69c0ba6a6de43d8a765dca7f1f04f41.shtml	2008	2
2008-02-01	139	狂犬病	Rabies	Report	http://www.nhc.gov.cn/bgt/pw10805/200804/a69c0ba6a6de43d8a765dca7f1f04f41.shtml	2008	2
2008-02-01	8496	淋病	Gonorrhea	Report	http://www.nhc.gov.cn/bgt/pw10805/200804/a69c0ba6a6de43d8a765dca7f1f04f41.shtml	2008	2
2008-02-01	162	流行性脑脊髓膜炎	Meningococcal meningitis	Report	http://www.nhc.gov.cn/bgt/pw10805/200804/a69c0ba6a6de43d8a765dca7f1f04f41.shtml	2008	2
2008-02-01	3	流行性乙型脑炎	JE	Report	http://www.nhc.gov.cn/bgt/pw10805/200804/a69c0ba6a6de43d8a765dca7f1f04f41.shtml	2008	2
2008-02-01	14631	麻疹	Measles	Report	http://www.nhc.gov.cn/bgt/pw10805/200804/a69c0ba6a6de43d8a765dca7f1f04f41.shtml	2008	2
2008-02-01	14336	梅毒	Syphilis	Report	http://www.nhc.gov.cn/bgt/pw10805/200804/a69c0ba6a6de43d8a765dca7f1f04f41.shtml	2008	2
2008-02-01	348	疟疾	Malaria	Report	http://www.nhc.gov.cn/bgt/pw10805/200804/a69c0ba6a6de43d8a765dca7f1f04f41.shtml	2008	2
2008-02-01	3	人感染高致病性禽流感	H5N1	Report	http://www.nhc.gov.cn/bgt/pw10805/200804/a69c0ba6a6de43d8a765dca7f1f04f41.shtml	2008	2
2008-02-01	534	伤寒+副伤寒	Enteric fever	Report	http://www.nhc.gov.cn/bgt/pw10805/200804/a69c0ba6a6de43d8a765dca7f1f04f41.shtml	2008	2
2008-02-01	0	鼠疫	Plague	Report	http://www.nhc.gov.cn/bgt/pw10805/200804/a69c0ba6a6de43d8a765dca7f1f04f41.shtml	2008	2
2008-02-01	9	炭疽	Anthrax	Report	http://www.nhc.gov.cn/bgt/pw10805/200804/a69c0ba6a6de43d8a765dca7f1f04f41.shtml	2008	2
2008-02-01	1695	戊肝	Hepatitis E	Report	http://www.nhc.gov.cn/bgt/pw10805/200804/a69c0ba6a6de43d8a765dca7f1f04f41.shtml	2008	2
2008-02-01	9633	细菌性和阿米巴性痢疾	Dysentery	Report	http://www.nhc.gov.cn/bgt/pw10805/200804/a69c0ba6a6de43d8a765dca7f1f04f41.shtml	2008	2
2008-02-01	126	新生儿破伤风	Neonatal tetanus	Report	http://www.nhc.gov.cn/bgt/pw10805/200804/a69c0ba6a6de43d8a765dca7f1f04f41.shtml	2008	2
2008-02-01	961	猩红热	Scarlet fever	Report	http://www.nhc.gov.cn/bgt/pw10805/200804/a69c0ba6a6de43d8a765dca7f1f04f41.shtml	2008	2
2008-02-01	96	血吸虫病	Schistosomiasis	Report	http://www.nhc.gov.cn/bgt/pw10805/200804/a69c0ba6a6de43d8a765dca7f1f04f41.shtml	2008	2
2008-02-01	90471	乙肝	Hepatitis B	Report	http://www.nhc.gov.cn/bgt/pw10805/200804/a69c0ba6a6de43d8a765dca7f1f04f41.shtml	2008	2
2008-03-01	1162	艾滋病	AIDS	Report	http://www.nhc.gov.cn/jkj/s3578/201304/b69edc2ca717461ca66d55c36c0f3849.shtml	2008	3
2008-03-01	0	白喉	Diphtheria	Report	http://www.nhc.gov.cn/jkj/s3578/201304/b69edc2ca717461ca66d55c36c0f3849.shtml	2008	3
2008-03-01	238	百日咳	Pertussis	Report	http://www.nhc.gov.cn/jkj/s3578/201304/b69edc2ca717461ca66d55c36c0f3849.shtml	2008	3
2008-03-01	10825	丙肝	Hepatitis C	Report	http://www.nhc.gov.cn/jkj/s3578/201304/b69edc2ca717461ca66d55c36c0f3849.shtml	2008	3
2008-03-01	148270	病毒性肝炎	Hepatitis	Report	http://www.nhc.gov.cn/jkj/s3578/201304/b69edc2ca717461ca66d55c36c0f3849.shtml	2008	3
2008-03-01	2293	布病	Brucellosis	Report	http://www.nhc.gov.cn/jkj/s3578/201304/b69edc2ca717461ca66d55c36c0f3849.shtml	2008	3
2008-03-01	556	出血热	HFRS	Report	http://www.nhc.gov.cn/jkj/s3578/201304/b69edc2ca717461ca66d55c36c0f3849.shtml	2008	3
2008-03-01	0	传染性非典型肺炎	SARS-CoV	Report	http://www.nhc.gov.cn/jkj/s3578/201304/b69edc2ca717461ca66d55c36c0f3849.shtml	2008	3
2008-03-01	0	登革热	Dengue fever	Report	http://www.nhc.gov.cn/jkj/s3578/201304/b69edc2ca717461ca66d55c36c0f3849.shtml	2008	3
2008-03-01	156679	肺结核	Tuberculosis	Report	http://www.nhc.gov.cn/jkj/s3578/201304/b69edc2ca717461ca66d55c36c0f3849.shtml	2008	3
2008-03-01	6227	肝炎（未分型）	Other hepatitis	Report	http://www.nhc.gov.cn/jkj/s3578/201304/b69edc2ca717461ca66d55c36c0f3849.shtml	2008	3
2008-03-01	6	钩端螺旋体病	Leptospirosis	Report	http://www.nhc.gov.cn/jkj/s3578/201304/b69edc2ca717461ca66d55c36c0f3849.shtml	2008	3
2008-03-01	381037	合计	Total	Report	http://www.nhc.gov.cn/jkj/s3578/201304/b69edc2ca717461ca66d55c36c0f3849.shtml	2008	3
2008-03-01	0	霍乱	Cholera	Report	http://www.nhc.gov.cn/jkj/s3578/201304/b69edc2ca717461ca66d55c36c0f3849.shtml	2008	3
2008-03-01	0	脊髓灰质炎	Poliomyelitis	Report	http://www.nhc.gov.cn/jkj/s3578/201304/b69edc2ca717461ca66d55c36c0f3849.shtml	2008	3
2008-03-01	5425	甲肝	Hepatitis A	Report	http://www.nhc.gov.cn/jkj/s3578/201304/b69edc2ca717461ca66d55c36c0f3849.shtml	2008	3
2008-03-01	163	狂犬病	Rabies	Report	http://www.nhc.gov.cn/jkj/s3578/201304/b69edc2ca717461ca66d55c36c0f3849.shtml	2008	3
2008-03-01	11118	淋病	Gonorrhea	Report	http://www.nhc.gov.cn/jkj/s3578/201304/b69edc2ca717461ca66d55c36c0f3849.shtml	2008	3
2008-03-01	238	流行性脑脊髓膜炎	Meningococcal meningitis	Report	http://www.nhc.gov.cn/jkj/s3578/201304/b69edc2ca717461ca66d55c36c0f3849.shtml	2008	3
2008-03-01	2	流行性乙型脑炎	JE	Report	http://www.nhc.gov.cn/jkj/s3578/201304/b69edc2ca717461ca66d55c36c0f3849.shtml	2008	3
2008-03-01	20373	麻疹	Measles	Report	http://www.nhc.gov.cn/jkj/s3578/201304/b69edc2ca717461ca66d55c36c0f3849.shtml	2008	3
2008-03-01	22482	梅毒	Syphilis	Report	http://www.nhc.gov.cn/jkj/s3578/201304/b69edc2ca717461ca66d55c36c0f3849.shtml	2008	3
2008-03-01	650	疟疾	Malaria	Report	http://www.nhc.gov.cn/jkj/s3578/201304/b69edc2ca717461ca66d55c36c0f3849.shtml	2008	3
2008-03-01	0	人感染高致病性禽流感	H5N1	Report	http://www.nhc.gov.cn/jkj/s3578/201304/b69edc2ca717461ca66d55c36c0f3849.shtml	2008	3
2008-03-01	826	伤寒+副伤寒	Enteric fever	Report	http://www.nhc.gov.cn/jkj/s3578/201304/b69edc2ca717461ca66d55c36c0f3849.shtml	2008	3
2008-03-01	0	鼠疫	Plague	Report	http://www.nhc.gov.cn/jkj/s3578/201304/b69edc2ca717461ca66d55c36c0f3849.shtml	2008	3
2008-03-01	15	炭疽	Anthrax	Report	http://www.nhc.gov.cn/jkj/s3578/201304/b69edc2ca717461ca66d55c36c0f3849.shtml	2008	3
2008-03-01	2593	戊肝	Hepatitis E	Report	http://www.nhc.gov.cn/jkj/s3578/201304/b69edc2ca717461ca66d55c36c0f3849.shtml	2008	3
2008-03-01	13431	细菌性和阿米巴性痢疾	Dysentery	Report	http://www.nhc.gov.cn/jkj/s3578/201304/b69edc2ca717461ca66d55c36c0f3849.shtml	2008	3
2008-03-01	142	新生儿破伤风	Neonatal tetanus	Report	http://www.nhc.gov.cn/jkj/s3578/201304/b69edc2ca717461ca66d55c36c0f3849.shtml	2008	3
2008-03-01	2198	猩红热	Scarlet fever	Report	http://www.nhc.gov.cn/jkj/s3578/201304/b69edc2ca717461ca66d55c36c0f3849.shtml	2008	3
2008-03-01	195	血吸虫病	Schistosomiasis	Report	http://www.nhc.gov.cn/jkj/s3578/201304/b69edc2ca717461ca66d55c36c0f3849.shtml	2008	3
2008-03-01	123200	乙肝	Hepatitis B	Report	http://www.nhc.gov.cn/jkj/s3578/201304/b69edc2ca717461ca66d55c36c0f3849.shtml	2008	3
2008-04-01	1161	艾滋病	AIDS	Report	http://www.nhc.gov.cn/jkj/s3578/201304/0da6637df23149eeaae386f2528846aa.shtml	2008	4
2008-04-01	0	白喉	Diphtheria	Report	http://www.nhc.gov.cn/jkj/s3578/201304/0da6637df23149eeaae386f2528846aa.shtml	2008	4
2008-04-01	265	百日咳	Pertussis	Report	http://www.nhc.gov.cn/jkj/s3578/201304/0da6637df23149eeaae386f2528846aa.shtml	2008	4
2008-04-01	10318	丙肝	Hepatitis C	Report	http://www.nhc.gov.cn/jkj/s3578/201304/0da6637df23149eeaae386f2528846aa.shtml	2008	4
2008-04-01	143377	病毒性肝炎	Hepatitis	Report	http://www.nhc.gov.cn/jkj/s3578/201304/0da6637df23149eeaae386f2528846aa.shtml	2008	4
2008-04-01	3253	布病	Brucellosis	Report	http://www.nhc.gov.cn/jkj/s3578/201304/0da6637df23149eeaae386f2528846aa.shtml	2008	4
2008-04-01	641	出血热	HFRS	Report	http://www.nhc.gov.cn/jkj/s3578/201304/0da6637df23149eeaae386f2528846aa.shtml	2008	4
2008-04-01	0	传染性非典型肺炎	SARS-CoV	Report	http://www.nhc.gov.cn/jkj/s3578/201304/0da6637df23149eeaae386f2528846aa.shtml	2008	4
2008-04-01	9	登革热	Dengue fever	Report	http://www.nhc.gov.cn/jkj/s3578/201304/0da6637df23149eeaae386f2528846aa.shtml	2008	4
2008-04-01	153978	肺结核	Tuberculosis	Report	http://www.nhc.gov.cn/jkj/s3578/201304/0da6637df23149eeaae386f2528846aa.shtml	2008	4
2008-04-01	6051	肝炎（未分型）	Other hepatitis	Report	http://www.nhc.gov.cn/jkj/s3578/201304/0da6637df23149eeaae386f2528846aa.shtml	2008	4
2008-04-01	6	钩端螺旋体病	Leptospirosis	Report	http://www.nhc.gov.cn/jkj/s3578/201304/0da6637df23149eeaae386f2528846aa.shtml	2008	4
2008-04-01	384501	合计	Total	Report	http://www.nhc.gov.cn/jkj/s3578/201304/0da6637df23149eeaae386f2528846aa.shtml	2008	4
2008-04-01	0	霍乱	Cholera	Report	http://www.nhc.gov.cn/jkj/s3578/201304/0da6637df23149eeaae386f2528846aa.shtml	2008	4
2008-04-01	0	脊髓灰质炎	Poliomyelitis	Report	http://www.nhc.gov.cn/jkj/s3578/201304/0da6637df23149eeaae386f2528846aa.shtml	2008	4
2008-04-01	5738	甲肝	Hepatitis A	Report	http://www.nhc.gov.cn/jkj/s3578/201304/0da6637df23149eeaae386f2528846aa.shtml	2008	4
2008-04-01	175	狂犬病	Rabies	Report	http://www.nhc.gov.cn/jkj/s3578/201304/0da6637df23149eeaae386f2528846aa.shtml	2008	4
2008-04-01	11544	淋病	Gonorrhea	Report	http://www.nhc.gov.cn/jkj/s3578/201304/0da6637df23149eeaae386f2528846aa.shtml	2008	4
2008-04-01	145	流行性脑脊髓膜炎	Meningococcal meningitis	Report	http://www.nhc.gov.cn/jkj/s3578/201304/0da6637df23149eeaae386f2528846aa.shtml	2008	4
2008-04-01	1	流行性乙型脑炎	JE	Report	http://www.nhc.gov.cn/jkj/s3578/201304/0da6637df23149eeaae386f2528846aa.shtml	2008	4
2008-04-01	23559	麻疹	Measles	Report	http://www.nhc.gov.cn/jkj/s3578/201304/0da6637df23149eeaae386f2528846aa.shtml	2008	4
2008-04-01	22788	梅毒	Syphilis	Report	http://www.nhc.gov.cn/jkj/s3578/201304/0da6637df23149eeaae386f2528846aa.shtml	2008	4
2008-04-01	1069	疟疾	Malaria	Report	http://www.nhc.gov.cn/jkj/s3578/201304/0da6637df23149eeaae386f2528846aa.shtml	2008	4
2008-04-01	0	人感染高致病性禽流感	H5N1	Report	http://www.nhc.gov.cn/jkj/s3578/201304/0da6637df23149eeaae386f2528846aa.shtml	2008	4
2008-04-01	1101	伤寒+副伤寒	Enteric fever	Report	http://www.nhc.gov.cn/jkj/s3578/201304/0da6637df23149eeaae386f2528846aa.shtml	2008	4
2008-04-01	0	鼠疫	Plague	Report	http://www.nhc.gov.cn/jkj/s3578/201304/0da6637df23149eeaae386f2528846aa.shtml	2008	4
2008-04-01	18	炭疽	Anthrax	Report	http://www.nhc.gov.cn/jkj/s3578/201304/0da6637df23149eeaae386f2528846aa.shtml	2008	4
2008-04-01	2481	戊肝	Hepatitis E	Report	http://www.nhc.gov.cn/jkj/s3578/201304/0da6637df23149eeaae386f2528846aa.shtml	2008	4
2008-04-01	18033	细菌性和阿米巴性痢疾	Dysentery	Report	http://www.nhc.gov.cn/jkj/s3578/201304/0da6637df23149eeaae386f2528846aa.shtml	2008	4
2008-04-01	136	新生儿破伤风	Neonatal tetanus	Report	http://www.nhc.gov.cn/jkj/s3578/201304/0da6637df23149eeaae386f2528846aa.shtml	2008	4
2008-04-01	3036	猩红热	Scarlet fever	Report	http://www.nhc.gov.cn/jkj/s3578/201304/0da6637df23149eeaae386f2528846aa.shtml	2008	4
2008-04-01	206	血吸虫病	Schistosomiasis	Report	http://www.nhc.gov.cn/jkj/s3578/201304/0da6637df23149eeaae386f2528846aa.shtml	2008	4
2008-04-01	118789	乙肝	Hepatitis B	Report	http://www.nhc.gov.cn/jkj/s3578/201304/0da6637df23149eeaae386f2528846aa.shtml	2008	4
2008-05-01	1162	艾滋病	AIDS	Report	http://www.nhc.gov.cn/jkj/s3578/201304/75e43585cff74cef8226587ad6c0fc47.shtml	2008	5
2008-05-01	0	白喉	Diphtheria	Report	http://www.nhc.gov.cn/jkj/s3578/201304/75e43585cff74cef8226587ad6c0fc47.shtml	2008	5
2008-05-01	303	百日咳	Pertussis	Report	http://www.nhc.gov.cn/jkj/s3578/201304/75e43585cff74cef8226587ad6c0fc47.shtml	2008	5
2008-05-01	10286	丙肝	Hepatitis C	Report	http://www.nhc.gov.cn/jkj/s3578/201304/75e43585cff74cef8226587ad6c0fc47.shtml	2008	5
2008-05-01	136575	病毒性肝炎	Hepatitis	Report	http://www.nhc.gov.cn/jkj/s3578/201304/75e43585cff74cef8226587ad6c0fc47.shtml	2008	5
2008-05-01	4040	布病	Brucellosis	Report	http://www.nhc.gov.cn/jkj/s3578/201304/75e43585cff74cef8226587ad6c0fc47.shtml	2008	5
2008-05-01	750	出血热	HFRS	Report	http://www.nhc.gov.cn/jkj/s3578/201304/75e43585cff74cef8226587ad6c0fc47.shtml	2008	5
2008-05-01	0	传染性非典型肺炎	SARS-CoV	Report	http://www.nhc.gov.cn/jkj/s3578/201304/75e43585cff74cef8226587ad6c0fc47.shtml	2008	5
2008-05-01	3	登革热	Dengue fever	Report	http://www.nhc.gov.cn/jkj/s3578/201304/75e43585cff74cef8226587ad6c0fc47.shtml	2008	5
2008-05-01	142612	肺结核	Tuberculosis	Report	http://www.nhc.gov.cn/jkj/s3578/201304/75e43585cff74cef8226587ad6c0fc47.shtml	2008	5
2008-05-01	5494	肝炎（未分型）	Other hepatitis	Report	http://www.nhc.gov.cn/jkj/s3578/201304/75e43585cff74cef8226587ad6c0fc47.shtml	2008	5
2008-05-01	19	钩端螺旋体病	Leptospirosis	Report	http://www.nhc.gov.cn/jkj/s3578/201304/75e43585cff74cef8226587ad6c0fc47.shtml	2008	5
2008-05-01	390274	合计	Total	Report	http://www.nhc.gov.cn/jkj/s3578/201304/75e43585cff74cef8226587ad6c0fc47.shtml	2008	5
2008-05-01	2	霍乱	Cholera	Report	http://www.nhc.gov.cn/jkj/s3578/201304/75e43585cff74cef8226587ad6c0fc47.shtml	2008	5
2008-05-01	0	脊髓灰质炎	Poliomyelitis	Report	http://www.nhc.gov.cn/jkj/s3578/201304/75e43585cff74cef8226587ad6c0fc47.shtml	2008	5
2008-05-01	5732	甲肝	Hepatitis A	Report	http://www.nhc.gov.cn/jkj/s3578/201304/75e43585cff74cef8226587ad6c0fc47.shtml	2008	5
2008-05-01	189	狂犬病	Rabies	Report	http://www.nhc.gov.cn/jkj/s3578/201304/75e43585cff74cef8226587ad6c0fc47.shtml	2008	5
2008-05-01	11960	淋病	Gonorrhea	Report	http://www.nhc.gov.cn/jkj/s3578/201304/75e43585cff74cef8226587ad6c0fc47.shtml	2008	5
2008-05-01	69	流行性脑脊髓膜炎	Meningococcal meningitis	Report	http://www.nhc.gov.cn/jkj/s3578/201304/75e43585cff74cef8226587ad6c0fc47.shtml	2008	5
2008-05-01	21	流行性乙型脑炎	JE	Report	http://www.nhc.gov.cn/jkj/s3578/201304/75e43585cff74cef8226587ad6c0fc47.shtml	2008	5
2008-05-01	27252	麻疹	Measles	Report	http://www.nhc.gov.cn/jkj/s3578/201304/75e43585cff74cef8226587ad6c0fc47.shtml	2008	5
2008-05-01	24082	梅毒	Syphilis	Report	http://www.nhc.gov.cn/jkj/s3578/201304/75e43585cff74cef8226587ad6c0fc47.shtml	2008	5
2008-05-01	2112	疟疾	Malaria	Report	http://www.nhc.gov.cn/jkj/s3578/201304/75e43585cff74cef8226587ad6c0fc47.shtml	2008	5
2008-05-01	0	人感染高致病性禽流感	H5N1	Report	http://www.nhc.gov.cn/jkj/s3578/201304/75e43585cff74cef8226587ad6c0fc47.shtml	2008	5
2008-05-01	1429	伤寒+副伤寒	Enteric fever	Report	http://www.nhc.gov.cn/jkj/s3578/201304/75e43585cff74cef8226587ad6c0fc47.shtml	2008	5
2008-05-01	0	鼠疫	Plague	Report	http://www.nhc.gov.cn/jkj/s3578/201304/75e43585cff74cef8226587ad6c0fc47.shtml	2008	5
2008-05-01	28	炭疽	Anthrax	Report	http://www.nhc.gov.cn/jkj/s3578/201304/75e43585cff74cef8226587ad6c0fc47.shtml	2008	5
2008-05-01	1863	戊肝	Hepatitis E	Report	http://www.nhc.gov.cn/jkj/s3578/201304/75e43585cff74cef8226587ad6c0fc47.shtml	2008	5
2008-05-01	32392	细菌性和阿米巴性痢疾	Dysentery	Report	http://www.nhc.gov.cn/jkj/s3578/201304/75e43585cff74cef8226587ad6c0fc47.shtml	2008	5
2008-05-01	147	新生儿破伤风	Neonatal tetanus	Report	http://www.nhc.gov.cn/jkj/s3578/201304/75e43585cff74cef8226587ad6c0fc47.shtml	2008	5
2008-05-01	4874	猩红热	Scarlet fever	Report	http://www.nhc.gov.cn/jkj/s3578/201304/75e43585cff74cef8226587ad6c0fc47.shtml	2008	5
2008-05-01	253	血吸虫病	Schistosomiasis	Report	http://www.nhc.gov.cn/jkj/s3578/201304/75e43585cff74cef8226587ad6c0fc47.shtml	2008	5
2008-05-01	113200	乙肝	Hepatitis B	Report	http://www.nhc.gov.cn/jkj/s3578/201304/75e43585cff74cef8226587ad6c0fc47.shtml	2008	5
2008-06-01	1077	艾滋病	AIDS	Report	http://www.nhc.gov.cn/jkj/s3578/201304/4f03d56593864c89b65f0e029286a34f.shtml	2008	6
2008-06-01	0	白喉	Diphtheria	Report	http://www.nhc.gov.cn/jkj/s3578/201304/4f03d56593864c89b65f0e029286a34f.shtml	2008	6
2008-06-01	289	百日咳	Pertussis	Report	http://www.nhc.gov.cn/jkj/s3578/201304/4f03d56593864c89b65f0e029286a34f.shtml	2008	6
2008-06-01	9562	丙肝	Hepatitis C	Report	http://www.nhc.gov.cn/jkj/s3578/201304/4f03d56593864c89b65f0e029286a34f.shtml	2008	6
2008-06-01	129044	病毒性肝炎	Hepatitis	Report	http://www.nhc.gov.cn/jkj/s3578/201304/4f03d56593864c89b65f0e029286a34f.shtml	2008	6
2008-06-01	4140	布病	Brucellosis	Report	http://www.nhc.gov.cn/jkj/s3578/201304/4f03d56593864c89b65f0e029286a34f.shtml	2008	6
2008-06-01	940	出血热	HFRS	Report	http://www.nhc.gov.cn/jkj/s3578/201304/4f03d56593864c89b65f0e029286a34f.shtml	2008	6
2008-06-01	0	传染性非典型肺炎	SARS-CoV	Report	http://www.nhc.gov.cn/jkj/s3578/201304/4f03d56593864c89b65f0e029286a34f.shtml	2008	6
2008-06-01	5	登革热	Dengue fever	Report	http://www.nhc.gov.cn/jkj/s3578/201304/4f03d56593864c89b65f0e029286a34f.shtml	2008	6
2008-06-01	131699	肺结核	Tuberculosis	Report	http://www.nhc.gov.cn/jkj/s3578/201304/4f03d56593864c89b65f0e029286a34f.shtml	2008	6
2008-06-01	5117	肝炎（未分型）	Other hepatitis	Report	http://www.nhc.gov.cn/jkj/s3578/201304/4f03d56593864c89b65f0e029286a34f.shtml	2008	6
2008-06-01	26	钩端螺旋体病	Leptospirosis	Report	http://www.nhc.gov.cn/jkj/s3578/201304/4f03d56593864c89b65f0e029286a34f.shtml	2008	6
2008-06-01	367531	合计	Total	Report	http://www.nhc.gov.cn/jkj/s3578/201304/4f03d56593864c89b65f0e029286a34f.shtml	2008	6
2008-06-01	10	霍乱	Cholera	Report	http://www.nhc.gov.cn/jkj/s3578/201304/4f03d56593864c89b65f0e029286a34f.shtml	2008	6
2008-06-01	0	脊髓灰质炎	Poliomyelitis	Report	http://www.nhc.gov.cn/jkj/s3578/201304/4f03d56593864c89b65f0e029286a34f.shtml	2008	6
2008-06-01	5501	甲肝	Hepatitis A	Report	http://www.nhc.gov.cn/jkj/s3578/201304/4f03d56593864c89b65f0e029286a34f.shtml	2008	6
2008-06-01	252	狂犬病	Rabies	Report	http://www.nhc.gov.cn/jkj/s3578/201304/4f03d56593864c89b65f0e029286a34f.shtml	2008	6
2008-06-01	11245	淋病	Gonorrhea	Report	http://www.nhc.gov.cn/jkj/s3578/201304/4f03d56593864c89b65f0e029286a34f.shtml	2008	6
2008-06-01	44	流行性脑脊髓膜炎	Meningococcal meningitis	Report	http://www.nhc.gov.cn/jkj/s3578/201304/4f03d56593864c89b65f0e029286a34f.shtml	2008	6
2008-06-01	183	流行性乙型脑炎	JE	Report	http://www.nhc.gov.cn/jkj/s3578/201304/4f03d56593864c89b65f0e029286a34f.shtml	2008	6
2008-06-01	16841	麻疹	Measles	Report	http://www.nhc.gov.cn/jkj/s3578/201304/4f03d56593864c89b65f0e029286a34f.shtml	2008	6
2008-06-01	23414	梅毒	Syphilis	Report	http://www.nhc.gov.cn/jkj/s3578/201304/4f03d56593864c89b65f0e029286a34f.shtml	2008	6
2008-06-01	2716	疟疾	Malaria	Report	http://www.nhc.gov.cn/jkj/s3578/201304/4f03d56593864c89b65f0e029286a34f.shtml	2008	6
2008-06-01	0	人感染高致病性禽流感	H5N1	Report	http://www.nhc.gov.cn/jkj/s3578/201304/4f03d56593864c89b65f0e029286a34f.shtml	2008	6
2008-06-01	1649	伤寒+副伤寒	Enteric fever	Report	http://www.nhc.gov.cn/jkj/s3578/201304/4f03d56593864c89b65f0e029286a34f.shtml	2008	6
2008-06-01	0	鼠疫	Plague	Report	http://www.nhc.gov.cn/jkj/s3578/201304/4f03d56593864c89b65f0e029286a34f.shtml	2008	6
2008-06-01	52	炭疽	Anthrax	Report	http://www.nhc.gov.cn/jkj/s3578/201304/4f03d56593864c89b65f0e029286a34f.shtml	2008	6
2008-06-01	1558	戊肝	Hepatitis E	Report	http://www.nhc.gov.cn/jkj/s3578/201304/4f03d56593864c89b65f0e029286a34f.shtml	2008	6
2008-06-01	39692	细菌性和阿米巴性痢疾	Dysentery	Report	http://www.nhc.gov.cn/jkj/s3578/201304/4f03d56593864c89b65f0e029286a34f.shtml	2008	6
2008-06-01	158	新生儿破伤风	Neonatal tetanus	Report	http://www.nhc.gov.cn/jkj/s3578/201304/4f03d56593864c89b65f0e029286a34f.shtml	2008	6
2008-06-01	3740	猩红热	Scarlet fever	Report	http://www.nhc.gov.cn/jkj/s3578/201304/4f03d56593864c89b65f0e029286a34f.shtml	2008	6
2008-06-01	315	血吸虫病	Schistosomiasis	Report	http://www.nhc.gov.cn/jkj/s3578/201304/4f03d56593864c89b65f0e029286a34f.shtml	2008	6
2008-06-01	107306	乙肝	Hepatitis B	Report	http://www.nhc.gov.cn/jkj/s3578/201304/4f03d56593864c89b65f0e029286a34f.shtml	2008	6
2008-07-01	1115	艾滋病	AIDS	Report	http://www.nhc.gov.cn/jkj/s3578/201304/4f03d56593864c89b65f0e029286a34f.shtml	2008	7
2008-07-01	0	白喉	Diphtheria	Report	http://www.nhc.gov.cn/jkj/s3578/201304/4f03d56593864c89b65f0e029286a34f.shtml	2008	7
2008-07-01	279	百日咳	Pertussis	Report	http://www.nhc.gov.cn/jkj/s3578/201304/4f03d56593864c89b65f0e029286a34f.shtml	2008	7
2008-07-01	10377	丙肝	Hepatitis C	Report	http://www.nhc.gov.cn/jkj/s3578/201304/4f03d56593864c89b65f0e029286a34f.shtml	2008	7
2008-07-01	146148	病毒性肝炎	Hepatitis	Report	http://www.nhc.gov.cn/jkj/s3578/201304/4f03d56593864c89b65f0e029286a34f.shtml	2008	7
2008-07-01	4490	布病	Brucellosis	Report	http://www.nhc.gov.cn/jkj/s3578/201304/4f03d56593864c89b65f0e029286a34f.shtml	2008	7
2008-07-01	686	出血热	HFRS	Report	http://www.nhc.gov.cn/jkj/s3578/201304/4f03d56593864c89b65f0e029286a34f.shtml	2008	7
2008-07-01	0	传染性非典型肺炎	SARS-CoV	Report	http://www.nhc.gov.cn/jkj/s3578/201304/4f03d56593864c89b65f0e029286a34f.shtml	2008	7
2008-07-01	2	登革热	Dengue fever	Report	http://www.nhc.gov.cn/jkj/s3578/201304/4f03d56593864c89b65f0e029286a34f.shtml	2008	7
2008-07-01	136378	肺结核	Tuberculosis	Report	http://www.nhc.gov.cn/jkj/s3578/201304/4f03d56593864c89b65f0e029286a34f.shtml	2008	7
2008-07-01	5531	肝炎（未分型）	Other hepatitis	Report	http://www.nhc.gov.cn/jkj/s3578/201304/4f03d56593864c89b65f0e029286a34f.shtml	2008	7
2008-07-01	70	钩端螺旋体病	Leptospirosis	Report	http://www.nhc.gov.cn/jkj/s3578/201304/4f03d56593864c89b65f0e029286a34f.shtml	2008	7
2008-07-01	394201	合计	Total	Report	http://www.nhc.gov.cn/jkj/s3578/201304/4f03d56593864c89b65f0e029286a34f.shtml	2008	7
2008-07-01	18	霍乱	Cholera	Report	http://www.nhc.gov.cn/jkj/s3578/201304/4f03d56593864c89b65f0e029286a34f.shtml	2008	7
2008-07-01	0	脊髓灰质炎	Poliomyelitis	Report	http://www.nhc.gov.cn/jkj/s3578/201304/4f03d56593864c89b65f0e029286a34f.shtml	2008	7
2008-07-01	5446	甲肝	Hepatitis A	Report	http://www.nhc.gov.cn/jkj/s3578/201304/4f03d56593864c89b65f0e029286a34f.shtml	2008	7
2008-07-01	240	狂犬病	Rabies	Report	http://www.nhc.gov.cn/jkj/s3578/201304/4f03d56593864c89b65f0e029286a34f.shtml	2008	7
2008-07-01	12260	淋病	Gonorrhea	Report	http://www.nhc.gov.cn/jkj/s3578/201304/4f03d56593864c89b65f0e029286a34f.shtml	2008	7
2008-07-01	16	流行性脑脊髓膜炎	Meningococcal meningitis	Report	http://www.nhc.gov.cn/jkj/s3578/201304/4f03d56593864c89b65f0e029286a34f.shtml	2008	7
2008-07-01	799	流行性乙型脑炎	JE	Report	http://www.nhc.gov.cn/jkj/s3578/201304/4f03d56593864c89b65f0e029286a34f.shtml	2008	7
2008-07-01	9494	麻疹	Measles	Report	http://www.nhc.gov.cn/jkj/s3578/201304/4f03d56593864c89b65f0e029286a34f.shtml	2008	7
2008-07-01	25744	梅毒	Syphilis	Report	http://www.nhc.gov.cn/jkj/s3578/201304/4f03d56593864c89b65f0e029286a34f.shtml	2008	7
2008-07-01	3887	疟疾	Malaria	Report	http://www.nhc.gov.cn/jkj/s3578/201304/4f03d56593864c89b65f0e029286a34f.shtml	2008	7
2008-07-01	0	人感染高致病性禽流感	H5N1	Report	http://www.nhc.gov.cn/jkj/s3578/201304/4f03d56593864c89b65f0e029286a34f.shtml	2008	7
2008-07-01	2086	伤寒+副伤寒	Enteric fever	Report	http://www.nhc.gov.cn/jkj/s3578/201304/4f03d56593864c89b65f0e029286a34f.shtml	2008	7
2008-07-01	0	鼠疫	Plague	Report	http://www.nhc.gov.cn/jkj/s3578/201304/4f03d56593864c89b65f0e029286a34f.shtml	2008	7
2008-07-01	53	炭疽	Anthrax	Report	http://www.nhc.gov.cn/jkj/s3578/201304/4f03d56593864c89b65f0e029286a34f.shtml	2008	7
2008-07-01	1442	戊肝	Hepatitis E	Report	http://www.nhc.gov.cn/jkj/s3578/201304/4f03d56593864c89b65f0e029286a34f.shtml	2008	7
2008-07-01	48076	细菌性和阿米巴性痢疾	Dysentery	Report	http://www.nhc.gov.cn/jkj/s3578/201304/4f03d56593864c89b65f0e029286a34f.shtml	2008	7
2008-07-01	143	新生儿破伤风	Neonatal tetanus	Report	http://www.nhc.gov.cn/jkj/s3578/201304/4f03d56593864c89b65f0e029286a34f.shtml	2008	7
2008-07-01	1783	猩红热	Scarlet fever	Report	http://www.nhc.gov.cn/jkj/s3578/201304/4f03d56593864c89b65f0e029286a34f.shtml	2008	7
2008-07-01	434	血吸虫病	Schistosomiasis	Report	http://www.nhc.gov.cn/jkj/s3578/201304/4f03d56593864c89b65f0e029286a34f.shtml	2008	7
2008-07-01	123352	乙肝	Hepatitis B	Report	http://www.nhc.gov.cn/jkj/s3578/201304/4f03d56593864c89b65f0e029286a34f.shtml	2008	7
2008-08-01	1156	艾滋病	AIDS	Report	http://www.nhc.gov.cn/jkj/s3578/201904/11b892b118b041429b617db170c0d38a.shtml	2008	8
2008-08-01	0	白喉	Diphtheria	Report	http://www.nhc.gov.cn/jkj/s3578/201904/11b892b118b041429b617db170c0d38a.shtml	2008	8
2008-08-01	239	百日咳	Pertussis	Report	http://www.nhc.gov.cn/jkj/s3578/201904/11b892b118b041429b617db170c0d38a.shtml	2008	8
2008-08-01	9692	丙肝	Hepatitis C	Report	http://www.nhc.gov.cn/jkj/s3578/201904/11b892b118b041429b617db170c0d38a.shtml	2008	8
2008-08-01	137349	病毒性肝炎	Hepatitis	Report	http://www.nhc.gov.cn/jkj/s3578/201904/11b892b118b041429b617db170c0d38a.shtml	2008	8
2008-08-01	3482	布病	Brucellosis	Report	http://www.nhc.gov.cn/jkj/s3578/201904/11b892b118b041429b617db170c0d38a.shtml	2008	8
2008-08-01	403	出血热	HFRS	Report	http://www.nhc.gov.cn/jkj/s3578/201904/11b892b118b041429b617db170c0d38a.shtml	2008	8
2008-08-01	0	传染性非典型肺炎	SARS-CoV	Report	http://www.nhc.gov.cn/jkj/s3578/201904/11b892b118b041429b617db170c0d38a.shtml	2008	8
2008-08-01	21	登革热	Dengue fever	Report	http://www.nhc.gov.cn/jkj/s3578/201904/11b892b118b041429b617db170c0d38a.shtml	2008	8
2008-08-01	122923	肺结核	Tuberculosis	Report	http://www.nhc.gov.cn/jkj/s3578/201904/11b892b118b041429b617db170c0d38a.shtml	2008	8
2008-08-01	5344	肝炎（未分型）	Other hepatitis	Report	http://www.nhc.gov.cn/jkj/s3578/201904/11b892b118b041429b617db170c0d38a.shtml	2008	8
2008-08-01	125	钩端螺旋体病	Leptospirosis	Report	http://www.nhc.gov.cn/jkj/s3578/201904/11b892b118b041429b617db170c0d38a.shtml	2008	8
2008-08-01	363877	合计	Total	Report	http://www.nhc.gov.cn/jkj/s3578/201904/11b892b118b041429b617db170c0d38a.shtml	2008	8
2008-08-01	28	霍乱	Cholera	Report	http://www.nhc.gov.cn/jkj/s3578/201904/11b892b118b041429b617db170c0d38a.shtml	2008	8
2008-08-01	0	脊髓灰质炎	Poliomyelitis	Report	http://www.nhc.gov.cn/jkj/s3578/201904/11b892b118b041429b617db170c0d38a.shtml	2008	8
2008-08-01	5185	甲肝	Hepatitis A	Report	http://www.nhc.gov.cn/jkj/s3578/201904/11b892b118b041429b617db170c0d38a.shtml	2008	8
2008-08-01	235	狂犬病	Rabies	Report	http://www.nhc.gov.cn/jkj/s3578/201904/11b892b118b041429b617db170c0d38a.shtml	2008	8
2008-08-01	11498	淋病	Gonorrhea	Report	http://www.nhc.gov.cn/jkj/s3578/201904/11b892b118b041429b617db170c0d38a.shtml	2008	8
2008-08-01	21	流行性脑脊髓膜炎	Meningococcal meningitis	Report	http://www.nhc.gov.cn/jkj/s3578/201904/11b892b118b041429b617db170c0d38a.shtml	2008	8
2008-08-01	1553	流行性乙型脑炎	JE	Report	http://www.nhc.gov.cn/jkj/s3578/201904/11b892b118b041429b617db170c0d38a.shtml	2008	8
2008-08-01	4992	麻疹	Measles	Report	http://www.nhc.gov.cn/jkj/s3578/201904/11b892b118b041429b617db170c0d38a.shtml	2008	8
2008-08-01	24744	梅毒	Syphilis	Report	http://www.nhc.gov.cn/jkj/s3578/201904/11b892b118b041429b617db170c0d38a.shtml	2008	8
2008-08-01	4929	疟疾	Malaria	Report	http://www.nhc.gov.cn/jkj/s3578/201904/11b892b118b041429b617db170c0d38a.shtml	2008	8
2008-08-01	0	人感染高致病性禽流感	H5N1	Report	http://www.nhc.gov.cn/jkj/s3578/201904/11b892b118b041429b617db170c0d38a.shtml	2008	8
2008-08-01	2069	伤寒+副伤寒	Enteric fever	Report	http://www.nhc.gov.cn/jkj/s3578/201904/11b892b118b041429b617db170c0d38a.shtml	2008	8
2008-08-01	0	鼠疫	Plague	Report	http://www.nhc.gov.cn/jkj/s3578/201904/11b892b118b041429b617db170c0d38a.shtml	2008	8
2008-08-01	57	炭疽	Anthrax	Report	http://www.nhc.gov.cn/jkj/s3578/201904/11b892b118b041429b617db170c0d38a.shtml	2008	8
2008-08-01	1341	戊肝	Hepatitis E	Report	http://www.nhc.gov.cn/jkj/s3578/201904/11b892b118b041429b617db170c0d38a.shtml	2008	8
2008-08-01	46493	细菌性和阿米巴性痢疾	Dysentery	Report	http://www.nhc.gov.cn/jkj/s3578/201904/11b892b118b041429b617db170c0d38a.shtml	2008	8
2008-08-01	179	新生儿破伤风	Neonatal tetanus	Report	http://www.nhc.gov.cn/jkj/s3578/201904/11b892b118b041429b617db170c0d38a.shtml	2008	8
2008-08-01	914	猩红热	Scarlet fever	Report	http://www.nhc.gov.cn/jkj/s3578/201904/11b892b118b041429b617db170c0d38a.shtml	2008	8
2008-08-01	467	血吸虫病	Schistosomiasis	Report	http://www.nhc.gov.cn/jkj/s3578/201904/11b892b118b041429b617db170c0d38a.shtml	2008	8
2008-08-01	115787	乙肝	Hepatitis B	Report	http://www.nhc.gov.cn/jkj/s3578/201904/11b892b118b041429b617db170c0d38a.shtml	2008	8
2008-09-01	1057	艾滋病	AIDS	Report	http://www.nhc.gov.cn/jkj/s3578/201304/2ddd4dd4901c4ea58847f74598e066bc.shtml	2008	9
2008-09-01	0	白喉	Diphtheria	Report	http://www.nhc.gov.cn/jkj/s3578/201304/2ddd4dd4901c4ea58847f74598e066bc.shtml	2008	9
2008-09-01	360	百日咳	Pertussis	Report	http://www.nhc.gov.cn/jkj/s3578/201304/2ddd4dd4901c4ea58847f74598e066bc.shtml	2008	9
2008-09-01	9626	丙肝	Hepatitis C	Report	http://www.nhc.gov.cn/jkj/s3578/201304/2ddd4dd4901c4ea58847f74598e066bc.shtml	2008	9
2008-09-01	127099	病毒性肝炎	Hepatitis	Report	http://www.nhc.gov.cn/jkj/s3578/201304/2ddd4dd4901c4ea58847f74598e066bc.shtml	2008	9
2008-09-01	2255	布病	Brucellosis	Report	http://www.nhc.gov.cn/jkj/s3578/201304/2ddd4dd4901c4ea58847f74598e066bc.shtml	2008	9
2008-09-01	373	出血热	HFRS	Report	http://www.nhc.gov.cn/jkj/s3578/201304/2ddd4dd4901c4ea58847f74598e066bc.shtml	2008	9
2008-09-01	0	传染性非典型肺炎	SARS-CoV	Report	http://www.nhc.gov.cn/jkj/s3578/201304/2ddd4dd4901c4ea58847f74598e066bc.shtml	2008	9
2008-09-01	39	登革热	Dengue fever	Report	http://www.nhc.gov.cn/jkj/s3578/201304/2ddd4dd4901c4ea58847f74598e066bc.shtml	2008	9
2008-09-01	123998	肺结核	Tuberculosis	Report	http://www.nhc.gov.cn/jkj/s3578/201304/2ddd4dd4901c4ea58847f74598e066bc.shtml	2008	9
2008-09-01	5405	肝炎（未分型）	Other hepatitis	Report	http://www.nhc.gov.cn/jkj/s3578/201304/2ddd4dd4901c4ea58847f74598e066bc.shtml	2008	9
2008-09-01	344	钩端螺旋体病	Leptospirosis	Report	http://www.nhc.gov.cn/jkj/s3578/201304/2ddd4dd4901c4ea58847f74598e066bc.shtml	2008	9
2008-09-01	342116	合计	Total	Report	http://www.nhc.gov.cn/jkj/s3578/201304/2ddd4dd4901c4ea58847f74598e066bc.shtml	2008	9
2008-09-01	8	霍乱	Cholera	Report	http://www.nhc.gov.cn/jkj/s3578/201304/2ddd4dd4901c4ea58847f74598e066bc.shtml	2008	9
2008-09-01	0	脊髓灰质炎	Poliomyelitis	Report	http://www.nhc.gov.cn/jkj/s3578/201304/2ddd4dd4901c4ea58847f74598e066bc.shtml	2008	9
2008-09-01	4833	甲肝	Hepatitis A	Report	http://www.nhc.gov.cn/jkj/s3578/201304/2ddd4dd4901c4ea58847f74598e066bc.shtml	2008	9
2008-09-01	238	狂犬病	Rabies	Report	http://www.nhc.gov.cn/jkj/s3578/201304/2ddd4dd4901c4ea58847f74598e066bc.shtml	2008	9
2008-09-01	11510	淋病	Gonorrhea	Report	http://www.nhc.gov.cn/jkj/s3578/201304/2ddd4dd4901c4ea58847f74598e066bc.shtml	2008	9
2008-09-01	34	流行性脑脊髓膜炎	Meningococcal meningitis	Report	http://www.nhc.gov.cn/jkj/s3578/201304/2ddd4dd4901c4ea58847f74598e066bc.shtml	2008	9
2008-09-01	435	流行性乙型脑炎	JE	Report	http://www.nhc.gov.cn/jkj/s3578/201304/2ddd4dd4901c4ea58847f74598e066bc.shtml	2008	9
2008-09-01	2661	麻疹	Measles	Report	http://www.nhc.gov.cn/jkj/s3578/201304/2ddd4dd4901c4ea58847f74598e066bc.shtml	2008	9
2008-09-01	25154	梅毒	Syphilis	Report	http://www.nhc.gov.cn/jkj/s3578/201304/2ddd4dd4901c4ea58847f74598e066bc.shtml	2008	9
2008-09-01	4257	疟疾	Malaria	Report	http://www.nhc.gov.cn/jkj/s3578/201304/2ddd4dd4901c4ea58847f74598e066bc.shtml	2008	9
2008-09-01	0	人感染高致病性禽流感	H5N1	Report	http://www.nhc.gov.cn/jkj/s3578/201304/2ddd4dd4901c4ea58847f74598e066bc.shtml	2008	9
2008-09-01	1849	伤寒+副伤寒	Enteric fever	Report	http://www.nhc.gov.cn/jkj/s3578/201304/2ddd4dd4901c4ea58847f74598e066bc.shtml	2008	9
2008-09-01	2	鼠疫	Plague	Report	http://www.nhc.gov.cn/jkj/s3578/201304/2ddd4dd4901c4ea58847f74598e066bc.shtml	2008	9
2008-09-01	40	炭疽	Anthrax	Report	http://www.nhc.gov.cn/jkj/s3578/201304/2ddd4dd4901c4ea58847f74598e066bc.shtml	2008	9
2008-09-01	1209	戊肝	Hepatitis E	Report	http://www.nhc.gov.cn/jkj/s3578/201304/2ddd4dd4901c4ea58847f74598e066bc.shtml	2008	9
2008-09-01	38758	细菌性和阿米巴性痢疾	Dysentery	Report	http://www.nhc.gov.cn/jkj/s3578/201304/2ddd4dd4901c4ea58847f74598e066bc.shtml	2008	9
2008-09-01	172	新生儿破伤风	Neonatal tetanus	Report	http://www.nhc.gov.cn/jkj/s3578/201304/2ddd4dd4901c4ea58847f74598e066bc.shtml	2008	9
2008-09-01	1156	猩红热	Scarlet fever	Report	http://www.nhc.gov.cn/jkj/s3578/201304/2ddd4dd4901c4ea58847f74598e066bc.shtml	2008	9
2008-09-01	317	血吸虫病	Schistosomiasis	Report	http://www.nhc.gov.cn/jkj/s3578/201304/2ddd4dd4901c4ea58847f74598e066bc.shtml	2008	9
2008-09-01	106026	乙肝	Hepatitis B	Report	http://www.nhc.gov.cn/jkj/s3578/201304/2ddd4dd4901c4ea58847f74598e066bc.shtml	2008	9
2008-10-01	1077	艾滋病	AIDS	Report	http://www.nhc.gov.cn/jkj/s3578/201304/176bce8449e44012a6b65e7593c0c48d.shtml	2008	10
2008-10-01	0	白喉	Diphtheria	Report	http://www.nhc.gov.cn/jkj/s3578/201304/176bce8449e44012a6b65e7593c0c48d.shtml	2008	10
2008-10-01	66	百日咳	Pertussis	Report	http://www.nhc.gov.cn/jkj/s3578/201304/176bce8449e44012a6b65e7593c0c48d.shtml	2008	10
2008-10-01	9811	丙肝	Hepatitis C	Report	http://www.nhc.gov.cn/jkj/s3578/201304/176bce8449e44012a6b65e7593c0c48d.shtml	2008	10
2008-10-01	129298	病毒性肝炎	Hepatitis	Report	http://www.nhc.gov.cn/jkj/s3578/201304/176bce8449e44012a6b65e7593c0c48d.shtml	2008	10
2008-10-01	1625	布病	Brucellosis	Report	http://www.nhc.gov.cn/jkj/s3578/201304/176bce8449e44012a6b65e7593c0c48d.shtml	2008	10
2008-10-01	850	出血热	HFRS	Report	http://www.nhc.gov.cn/jkj/s3578/201304/176bce8449e44012a6b65e7593c0c48d.shtml	2008	10
2008-10-01	0	传染性非典型肺炎	SARS-CoV	Report	http://www.nhc.gov.cn/jkj/s3578/201304/176bce8449e44012a6b65e7593c0c48d.shtml	2008	10
2008-10-01	56	登革热	Dengue fever	Report	http://www.nhc.gov.cn/jkj/s3578/201304/176bce8449e44012a6b65e7593c0c48d.shtml	2008	10
2008-10-01	119821	肺结核	Tuberculosis	Report	http://www.nhc.gov.cn/jkj/s3578/201304/176bce8449e44012a6b65e7593c0c48d.shtml	2008	10
2008-10-01	5141	肝炎（未分型）	Other hepatitis	Report	http://www.nhc.gov.cn/jkj/s3578/201304/176bce8449e44012a6b65e7593c0c48d.shtml	2008	10
2008-10-01	130	钩端螺旋体病	Leptospirosis	Report	http://www.nhc.gov.cn/jkj/s3578/201304/176bce8449e44012a6b65e7593c0c48d.shtml	2008	10
2008-10-01	327841	合计	Total	Report	http://www.nhc.gov.cn/jkj/s3578/201304/176bce8449e44012a6b65e7593c0c48d.shtml	2008	10
2008-10-01	56	霍乱	Cholera	Report	http://www.nhc.gov.cn/jkj/s3578/201304/176bce8449e44012a6b65e7593c0c48d.shtml	2008	10
2008-10-01	0	脊髓灰质炎	Poliomyelitis	Report	http://www.nhc.gov.cn/jkj/s3578/201304/176bce8449e44012a6b65e7593c0c48d.shtml	2008	10
2008-10-01	4376	甲肝	Hepatitis A	Report	http://www.nhc.gov.cn/jkj/s3578/201304/176bce8449e44012a6b65e7593c0c48d.shtml	2008	10
2008-10-01	283	狂犬病	Rabies	Report	http://www.nhc.gov.cn/jkj/s3578/201304/176bce8449e44012a6b65e7593c0c48d.shtml	2008	10
2008-10-01	11207	淋病	Gonorrhea	Report	http://www.nhc.gov.cn/jkj/s3578/201304/176bce8449e44012a6b65e7593c0c48d.shtml	2008	10
2008-10-01	23	流行性脑脊髓膜炎	Meningococcal meningitis	Report	http://www.nhc.gov.cn/jkj/s3578/201304/176bce8449e44012a6b65e7593c0c48d.shtml	2008	10
2008-10-01	112	流行性乙型脑炎	JE	Report	http://www.nhc.gov.cn/jkj/s3578/201304/176bce8449e44012a6b65e7593c0c48d.shtml	2008	10
2008-10-01	2472	麻疹	Measles	Report	http://www.nhc.gov.cn/jkj/s3578/201304/176bce8449e44012a6b65e7593c0c48d.shtml	2008	10
2008-10-01	24592	梅毒	Syphilis	Report	http://www.nhc.gov.cn/jkj/s3578/201304/176bce8449e44012a6b65e7593c0c48d.shtml	2008	10
2008-10-01	4320	疟疾	Malaria	Report	http://www.nhc.gov.cn/jkj/s3578/201304/176bce8449e44012a6b65e7593c0c48d.shtml	2008	10
2008-10-01	0	人感染高致病性禽流感	H5N1	Report	http://www.nhc.gov.cn/jkj/s3578/201304/176bce8449e44012a6b65e7593c0c48d.shtml	2008	10
2008-10-01	1535	伤寒+副伤寒	Enteric fever	Report	http://www.nhc.gov.cn/jkj/s3578/201304/176bce8449e44012a6b65e7593c0c48d.shtml	2008	10
2008-10-01	0	鼠疫	Plague	Report	http://www.nhc.gov.cn/jkj/s3578/201304/176bce8449e44012a6b65e7593c0c48d.shtml	2008	10
2008-10-01	25	炭疽	Anthrax	Report	http://www.nhc.gov.cn/jkj/s3578/201304/176bce8449e44012a6b65e7593c0c48d.shtml	2008	10
2008-10-01	1130	戊肝	Hepatitis E	Report	http://www.nhc.gov.cn/jkj/s3578/201304/176bce8449e44012a6b65e7593c0c48d.shtml	2008	10
2008-10-01	28067	细菌性和阿米巴性痢疾	Dysentery	Report	http://www.nhc.gov.cn/jkj/s3578/201304/176bce8449e44012a6b65e7593c0c48d.shtml	2008	10
2008-10-01	178	新生儿破伤风	Neonatal tetanus	Report	http://www.nhc.gov.cn/jkj/s3578/201304/176bce8449e44012a6b65e7593c0c48d.shtml	2008	10
2008-10-01	1713	猩红热	Scarlet fever	Report	http://www.nhc.gov.cn/jkj/s3578/201304/176bce8449e44012a6b65e7593c0c48d.shtml	2008	10
2008-10-01	335	血吸虫病	Schistosomiasis	Report	http://www.nhc.gov.cn/jkj/s3578/201304/176bce8449e44012a6b65e7593c0c48d.shtml	2008	10
2008-10-01	108840	乙肝	Hepatitis B	Report	http://www.nhc.gov.cn/jkj/s3578/201304/176bce8449e44012a6b65e7593c0c48d.shtml	2008	10
2008-11-01	964	艾滋病	AIDS	Report	http://www.nhc.gov.cn/jkj/s3578/201304/2da54037a133478ab94cb673d59c15f3.shtml	2008	11
2008-11-01	0	白喉	Diphtheria	Report	http://www.nhc.gov.cn/jkj/s3578/201304/2da54037a133478ab94cb673d59c15f3.shtml	2008	11
2008-11-01	67	百日咳	Pertussis	Report	http://www.nhc.gov.cn/jkj/s3578/201304/2da54037a133478ab94cb673d59c15f3.shtml	2008	11
2008-11-01	10064	丙肝	Hepatitis C	Report	http://www.nhc.gov.cn/jkj/s3578/201304/2da54037a133478ab94cb673d59c15f3.shtml	2008	11
2008-11-01	125130	病毒性肝炎	Hepatitis	Report	http://www.nhc.gov.cn/jkj/s3578/201304/2da54037a133478ab94cb673d59c15f3.shtml	2008	11
2008-11-01	1446	布病	Brucellosis	Report	http://www.nhc.gov.cn/jkj/s3578/201304/2da54037a133478ab94cb673d59c15f3.shtml	2008	11
2008-11-01	1543	出血热	HFRS	Report	http://www.nhc.gov.cn/jkj/s3578/201304/2da54037a133478ab94cb673d59c15f3.shtml	2008	11
2008-11-01	0	传染性非典型肺炎	SARS-CoV	Report	http://www.nhc.gov.cn/jkj/s3578/201304/2da54037a133478ab94cb673d59c15f3.shtml	2008	11
2008-11-01	53	登革热	Dengue fever	Report	http://www.nhc.gov.cn/jkj/s3578/201304/2da54037a133478ab94cb673d59c15f3.shtml	2008	11
2008-11-01	110896	肺结核	Tuberculosis	Report	http://www.nhc.gov.cn/jkj/s3578/201304/2da54037a133478ab94cb673d59c15f3.shtml	2008	11
2008-11-01	4716	肝炎（未分型）	Other hepatitis	Report	http://www.nhc.gov.cn/jkj/s3578/201304/2da54037a133478ab94cb673d59c15f3.shtml	2008	11
2008-11-01	16	钩端螺旋体病	Leptospirosis	Report	http://www.nhc.gov.cn/jkj/s3578/201304/2da54037a133478ab94cb673d59c15f3.shtml	2008	11
2008-11-01	299682	合计	Total	Report	http://www.nhc.gov.cn/jkj/s3578/201304/2da54037a133478ab94cb673d59c15f3.shtml	2008	11
2008-11-01	46	霍乱	Cholera	Report	http://www.nhc.gov.cn/jkj/s3578/201304/2da54037a133478ab94cb673d59c15f3.shtml	2008	11
2008-11-01	0	脊髓灰质炎	Poliomyelitis	Report	http://www.nhc.gov.cn/jkj/s3578/201304/2da54037a133478ab94cb673d59c15f3.shtml	2008	11
2008-11-01	3908	甲肝	Hepatitis A	Report	http://www.nhc.gov.cn/jkj/s3578/201304/2da54037a133478ab94cb673d59c15f3.shtml	2008	11
2008-11-01	207	狂犬病	Rabies	Report	http://www.nhc.gov.cn/jkj/s3578/201304/2da54037a133478ab94cb673d59c15f3.shtml	2008	11
2008-11-01	10454	淋病	Gonorrhea	Report	http://www.nhc.gov.cn/jkj/s3578/201304/2da54037a133478ab94cb673d59c15f3.shtml	2008	11
2008-11-01	48	流行性脑脊髓膜炎	Meningococcal meningitis	Report	http://www.nhc.gov.cn/jkj/s3578/201304/2da54037a133478ab94cb673d59c15f3.shtml	2008	11
2008-11-01	51	流行性乙型脑炎	JE	Report	http://www.nhc.gov.cn/jkj/s3578/201304/2da54037a133478ab94cb673d59c15f3.shtml	2008	11
2008-11-01	3422	麻疹	Measles	Report	http://www.nhc.gov.cn/jkj/s3578/201304/2da54037a133478ab94cb673d59c15f3.shtml	2008	11
2008-11-01	22231	梅毒	Syphilis	Report	http://www.nhc.gov.cn/jkj/s3578/201304/2da54037a133478ab94cb673d59c15f3.shtml	2008	11
2008-11-01	1434	疟疾	Malaria	Report	http://www.nhc.gov.cn/jkj/s3578/201304/2da54037a133478ab94cb673d59c15f3.shtml	2008	11
2008-11-01	0	人感染高致病性禽流感	H5N1	Report	http://www.nhc.gov.cn/jkj/s3578/201304/2da54037a133478ab94cb673d59c15f3.shtml	2008	11
2008-11-01	1255	伤寒+副伤寒	Enteric fever	Report	http://www.nhc.gov.cn/jkj/s3578/201304/2da54037a133478ab94cb673d59c15f3.shtml	2008	11
2008-11-01	0	鼠疫	Plague	Report	http://www.nhc.gov.cn/jkj/s3578/201304/2da54037a133478ab94cb673d59c15f3.shtml	2008	11
2008-11-01	21	炭疽	Anthrax	Report	http://www.nhc.gov.cn/jkj/s3578/201304/2da54037a133478ab94cb673d59c15f3.shtml	2008	11
2008-11-01	1177	戊肝	Hepatitis E	Report	http://www.nhc.gov.cn/jkj/s3578/201304/2da54037a133478ab94cb673d59c15f3.shtml	2008	11
2008-11-01	17498	细菌性和阿米巴性痢疾	Dysentery	Report	http://www.nhc.gov.cn/jkj/s3578/201304/2da54037a133478ab94cb673d59c15f3.shtml	2008	11
2008-11-01	166	新生儿破伤风	Neonatal tetanus	Report	http://www.nhc.gov.cn/jkj/s3578/201304/2da54037a133478ab94cb673d59c15f3.shtml	2008	11
2008-11-01	2431	猩红热	Scarlet fever	Report	http://www.nhc.gov.cn/jkj/s3578/201304/2da54037a133478ab94cb673d59c15f3.shtml	2008	11
2008-11-01	303	血吸虫病	Schistosomiasis	Report	http://www.nhc.gov.cn/jkj/s3578/201304/2da54037a133478ab94cb673d59c15f3.shtml	2008	11
2008-11-01	105265	乙肝	Hepatitis B	Report	http://www.nhc.gov.cn/jkj/s3578/201304/2da54037a133478ab94cb673d59c15f3.shtml	2008	11
2008-12-01	1134	艾滋病	AIDS	Report	http://www.nhc.gov.cn/jkj/s3578/201304/48581dee77ce418ebfd2bf4e8b107908.shtml	2008	12
2008-12-01	0	白喉	Diphtheria	Report	http://www.nhc.gov.cn/jkj/s3578/201304/48581dee77ce418ebfd2bf4e8b107908.shtml	2008	12
2008-12-01	125	百日咳	Pertussis	Report	http://www.nhc.gov.cn/jkj/s3578/201304/48581dee77ce418ebfd2bf4e8b107908.shtml	2008	12
2008-12-01	11229	丙肝	Hepatitis C	Report	http://www.nhc.gov.cn/jkj/s3578/201304/48581dee77ce418ebfd2bf4e8b107908.shtml	2008	12
2008-12-01	132114	病毒性肝炎	Hepatitis	Report	http://www.nhc.gov.cn/jkj/s3578/201304/48581dee77ce418ebfd2bf4e8b107908.shtml	2008	12
2008-12-01	1292	布病	Brucellosis	Report	http://www.nhc.gov.cn/jkj/s3578/201304/48581dee77ce418ebfd2bf4e8b107908.shtml	2008	12
2008-12-01	1678	出血热	HFRS	Report	http://www.nhc.gov.cn/jkj/s3578/201304/48581dee77ce418ebfd2bf4e8b107908.shtml	2008	12
2008-12-01	0	传染性非典型肺炎	SARS-CoV	Report	http://www.nhc.gov.cn/jkj/s3578/201304/48581dee77ce418ebfd2bf4e8b107908.shtml	2008	12
2008-12-01	11	登革热	Dengue fever	Report	http://www.nhc.gov.cn/jkj/s3578/201304/48581dee77ce418ebfd2bf4e8b107908.shtml	2008	12
2008-12-01	121114	肺结核	Tuberculosis	Report	http://www.nhc.gov.cn/jkj/s3578/201304/48581dee77ce418ebfd2bf4e8b107908.shtml	2008	12
2008-12-01	4977	肝炎（未分型）	Other hepatitis	Report	http://www.nhc.gov.cn/jkj/s3578/201304/48581dee77ce418ebfd2bf4e8b107908.shtml	2008	12
2008-12-01	139	钩端螺旋体病	Leptospirosis	Report	http://www.nhc.gov.cn/jkj/s3578/201304/48581dee77ce418ebfd2bf4e8b107908.shtml	2008	12
2008-12-01	321336	合计	Total	Report	http://www.nhc.gov.cn/jkj/s3578/201304/48581dee77ce418ebfd2bf4e8b107908.shtml	2008	12
2008-12-01	0	霍乱	Cholera	Report	http://www.nhc.gov.cn/jkj/s3578/201304/48581dee77ce418ebfd2bf4e8b107908.shtml	2008	12
2008-12-01	0	脊髓灰质炎	Poliomyelitis	Report	http://www.nhc.gov.cn/jkj/s3578/201304/48581dee77ce418ebfd2bf4e8b107908.shtml	2008	12
2008-12-01	4275	甲肝	Hepatitis A	Report	http://www.nhc.gov.cn/jkj/s3578/201304/48581dee77ce418ebfd2bf4e8b107908.shtml	2008	12
2008-12-01	241	狂犬病	Rabies	Report	http://www.nhc.gov.cn/jkj/s3578/201304/48581dee77ce418ebfd2bf4e8b107908.shtml	2008	12
2008-12-01	11624	淋病	Gonorrhea	Report	http://www.nhc.gov.cn/jkj/s3578/201304/48581dee77ce418ebfd2bf4e8b107908.shtml	2008	12
2008-12-01	117	流行性脑脊髓膜炎	Meningococcal meningitis	Report	http://www.nhc.gov.cn/jkj/s3578/201304/48581dee77ce418ebfd2bf4e8b107908.shtml	2008	12
2008-12-01	65	流行性乙型脑炎	JE	Report	http://www.nhc.gov.cn/jkj/s3578/201304/48581dee77ce418ebfd2bf4e8b107908.shtml	2008	12
2008-12-01	6471	麻疹	Measles	Report	http://www.nhc.gov.cn/jkj/s3578/201304/48581dee77ce418ebfd2bf4e8b107908.shtml	2008	12
2008-12-01	25259	梅毒	Syphilis	Report	http://www.nhc.gov.cn/jkj/s3578/201304/48581dee77ce418ebfd2bf4e8b107908.shtml	2008	12
2008-12-01	728	疟疾	Malaria	Report	http://www.nhc.gov.cn/jkj/s3578/201304/48581dee77ce418ebfd2bf4e8b107908.shtml	2008	12
2008-12-01	1	人感染高致病性禽流感	H5N1	Report	http://www.nhc.gov.cn/jkj/s3578/201304/48581dee77ce418ebfd2bf4e8b107908.shtml	2008	12
2008-12-01	1312	伤寒+副伤寒	Enteric fever	Report	http://www.nhc.gov.cn/jkj/s3578/201304/48581dee77ce418ebfd2bf4e8b107908.shtml	2008	12
2008-12-01	0	鼠疫	Plague	Report	http://www.nhc.gov.cn/jkj/s3578/201304/48581dee77ce418ebfd2bf4e8b107908.shtml	2008	12
2008-12-01	13	炭疽	Anthrax	Report	http://www.nhc.gov.cn/jkj/s3578/201304/48581dee77ce418ebfd2bf4e8b107908.shtml	2008	12
2008-12-01	1470	戊肝	Hepatitis E	Report	http://www.nhc.gov.cn/jkj/s3578/201304/48581dee77ce418ebfd2bf4e8b107908.shtml	2008	12
2008-12-01	14341	细菌性和阿米巴性痢疾	Dysentery	Report	http://www.nhc.gov.cn/jkj/s3578/201304/48581dee77ce418ebfd2bf4e8b107908.shtml	2008	12
2008-12-01	161	新生儿破伤风	Neonatal tetanus	Report	http://www.nhc.gov.cn/jkj/s3578/201304/48581dee77ce418ebfd2bf4e8b107908.shtml	2008	12
2008-12-01	3138	猩红热	Scarlet fever	Report	http://www.nhc.gov.cn/jkj/s3578/201304/48581dee77ce418ebfd2bf4e8b107908.shtml	2008	12
2008-12-01	258	血吸虫病	Schistosomiasis	Report	http://www.nhc.gov.cn/jkj/s3578/201304/48581dee77ce418ebfd2bf4e8b107908.shtml	2008	12
2008-12-01	110163	乙肝	Hepatitis B	Report	http://www.nhc.gov.cn/jkj/s3578/201304/48581dee77ce418ebfd2bf4e8b107908.shtml	2008	12
2008-01-01	1600	手足口病	HFMD	DataCenter	https://www.phsciencedata.cn/Share/ky_sjml.jsp	2008	1
2008-02-01	376	手足口病	HFMD	DataCenter	https://www.phsciencedata.cn/Share/ky_sjml.jsp	2008	2
2008-03-01	1430	手足口病	HFMD	DataCenter	https://www.phsciencedata.cn/Share/ky_sjml.jsp	2008	3
2008-04-01	13037	手足口病	HFMD	DataCenter	https://www.phsciencedata.cn/Share/ky_sjml.jsp	2008	4
2008-05-01	176008	手足口病	HFMD	DataCenter	https://www.phsciencedata.cn/Share/ky_sjml.jsp	2008	5
2008-06-01	101529	手足口病	HFMD	DataCenter	https://www.phsciencedata.cn/Share/ky_sjml.jsp	2008	6
2008-07-01	67622	手足口病	HFMD	DataCenter	https://www.phsciencedata.cn/Share/ky_sjml.jsp	2008	7
2008-08-01	27967	手足口病	HFMD	DataCenter	https://www.phsciencedata.cn/Share/ky_sjml.jsp	2008	8
2008-09-01	23751	手足口病	HFMD	DataCenter	https://www.phsciencedata.cn/Share/ky_sjml.jsp	2008	9
2008-10-01	28347	手足口病	HFMD	DataCenter	https://www.phsciencedata.cn/Share/ky_sjml.jsp	2008	10
2008-11-01	31602	手足口病	HFMD	DataCenter	https://www.phsciencedata.cn/Share/ky_sjml.jsp	2008	11
2008-12-01	15686	手足口病	HFMD	DataCenter	https://www.phsciencedata.cn/Share/ky_sjml.jsp	2008	12
2008-01-01	30990	其它感染性腹泻病	Infectious diarrhea	DataCenter	https://www.phsciencedata.cn/Share/ky_sjml.jsp	2008	1
2008-01-01	26544	流行性腮腺炎	Mumps	DataCenter	https://www.phsciencedata.cn/Share/ky_sjml.jsp	2008	1
2008-01-01	251	包虫病	Echinococcosis	DataCenter	https://www.phsciencedata.cn/Share/ky_sjml.jsp	2008	1
2008-01-01	13	恙虫病	Typhus	DataCenter	https://www.phsciencedata.cn/Share/ky_sjml.jsp	2008	1
2008-02-01	25267	其它感染性腹泻病	Infectious diarrhea	DataCenter	https://www.phsciencedata.cn/Share/ky_sjml.jsp	2008	2
2008-02-01	13103	流行性腮腺炎	Mumps	DataCenter	https://www.phsciencedata.cn/Share/ky_sjml.jsp	2008	2
2008-02-01	162	包虫病	Echinococcosis	DataCenter	https://www.phsciencedata.cn/Share/ky_sjml.jsp	2008	2
2008-02-01	3	恙虫病	Typhus	DataCenter	https://www.phsciencedata.cn/Share/ky_sjml.jsp	2008	2
2008-03-01	33291	其它感染性腹泻病	Infectious diarrhea	DataCenter	https://www.phsciencedata.cn/Share/ky_sjml.jsp	2008	3
2008-03-01	20557	流行性腮腺炎	Mumps	DataCenter	https://www.phsciencedata.cn/Share/ky_sjml.jsp	2008	3
2008-03-01	233	包虫病	Echinococcosis	DataCenter	https://www.phsciencedata.cn/Share/ky_sjml.jsp	2008	3
2008-03-01	15	恙虫病	Typhus	DataCenter	https://www.phsciencedata.cn/Share/ky_sjml.jsp	2008	3
2008-04-01	35844	其它感染性腹泻病	Infectious diarrhea	DataCenter	https://www.phsciencedata.cn/Share/ky_sjml.jsp	2008	4
2008-04-01	31548	流行性腮腺炎	Mumps	DataCenter	https://www.phsciencedata.cn/Share/ky_sjml.jsp	2008	4
2008-04-01	321	包虫病	Echinococcosis	DataCenter	https://www.phsciencedata.cn/Share/ky_sjml.jsp	2008	4
2008-04-01	33	恙虫病	Typhus	DataCenter	https://www.phsciencedata.cn/Share/ky_sjml.jsp	2008	4
2008-05-01	61897	其它感染性腹泻病	Infectious diarrhea	DataCenter	https://www.phsciencedata.cn/Share/ky_sjml.jsp	2008	5
2008-05-01	49564	流行性腮腺炎	Mumps	DataCenter	https://www.phsciencedata.cn/Share/ky_sjml.jsp	2008	5
2008-05-01	278	包虫病	Echinococcosis	DataCenter	https://www.phsciencedata.cn/Share/ky_sjml.jsp	2008	5
2008-05-01	140	恙虫病	Typhus	DataCenter	https://www.phsciencedata.cn/Share/ky_sjml.jsp	2008	5
2008-06-01	73443	其它感染性腹泻病	Infectious diarrhea	DataCenter	https://www.phsciencedata.cn/Share/ky_sjml.jsp	2008	6
2008-06-01	42111	流行性腮腺炎	Mumps	DataCenter	https://www.phsciencedata.cn/Share/ky_sjml.jsp	2008	6
2008-06-01	193	包虫病	Echinococcosis	DataCenter	https://www.phsciencedata.cn/Share/ky_sjml.jsp	2008	6
2008-06-01	277	恙虫病	Typhus	DataCenter	https://www.phsciencedata.cn/Share/ky_sjml.jsp	2008	6
2008-01-01	650	急性出血性结膜炎	AHC	DataCenter	https://www.phsciencedata.cn/Share/ky_sjml.jsp	2008	1
2008-02-01	492	急性出血性结膜炎	AHC	DataCenter	https://www.phsciencedata.cn/Share/ky_sjml.jsp	2008	2
2008-03-01	1044	急性出血性结膜炎	AHC	DataCenter	https://www.phsciencedata.cn/Share/ky_sjml.jsp	2008	3
2008-04-01	1230	急性出血性结膜炎	AHC	DataCenter	https://www.phsciencedata.cn/Share/ky_sjml.jsp	2008	4
2008-05-01	1578	急性出血性结膜炎	AHC	DataCenter	https://www.phsciencedata.cn/Share/ky_sjml.jsp	2008	5
2008-06-01	1434	急性出血性结膜炎	AHC	DataCenter	https://www.phsciencedata.cn/Share/ky_sjml.jsp	2008	6
2008-07-01	1463	急性出血性结膜炎	AHC	DataCenter	https://www.phsciencedata.cn/Share/ky_sjml.jsp	2008	7
2008-08-01	2446	急性出血性结膜炎	AHC	DataCenter	https://www.phsciencedata.cn/Share/ky_sjml.jsp	2008	8
2008-09-01	9062	急性出血性结膜炎	AHC	DataCenter	https://www.phsciencedata.cn/Share/ky_sjml.jsp	2008	9
2008-10-01	1737	急性出血性结膜炎	AHC	DataCenter	https://www.phsciencedata.cn/Share/ky_sjml.jsp	2008	10
2008-11-01	912	急性出血性结膜炎	AHC	DataCenter	https://www.phsciencedata.cn/Share/ky_sjml.jsp	2008	11
2008-12-01	695	急性出血性结膜炎	AHC	DataCenter	https://www.phsciencedata.cn/Share/ky_sjml.jsp	2008	12
2008-01-01	3571	风疹	Rubella	DataCenter	https://www.phsciencedata.cn/Share/ky_sjml.jsp	2008	1
2008-02-01	2736	风疹	Rubella	DataCenter	https://www.phsciencedata.cn/Share/ky_sjml.jsp	2008	2
2008-03-01	15988	风疹	Rubella	DataCenter	https://www.phsciencedata.cn/Share/ky_sjml.jsp	2008	3
2008-04-01	27612	风疹	Rubella	DataCenter	https://www.phsciencedata.cn/Share/ky_sjml.jsp	2008	4
2008-05-01	38633	风疹	Rubella	DataCenter	https://www.phsciencedata.cn/Share/ky_sjml.jsp	2008	5
2008-06-01	18393	风疹	Rubella	DataCenter	https://www.phsciencedata.cn/Share/ky_sjml.jsp	2008	6
2008-07-01	5537	风疹	Rubella	DataCenter	https://www.phsciencedata.cn/Share/ky_sjml.jsp	2008	7
2008-08-01	1695	风疹	Rubella	DataCenter	https://www.phsciencedata.cn/Share/ky_sjml.jsp	2008	8
2008-09-01	1000	风疹	Rubella	DataCenter	https://www.phsciencedata.cn/Share/ky_sjml.jsp	2008	9
2008-10-01	1374	风疹	Rubella	DataCenter	https://www.phsciencedata.cn/Share/ky_sjml.jsp	2008	10
2008-11-01	1628	风疹	Rubella	DataCenter	https://www.phsciencedata.cn/Share/ky_sjml.jsp	2008	11
2008-12-01	2187	风疹	Rubella	DataCenter	https://www.phsciencedata.cn/Share/ky_sjml.jsp	2008	12
2008-07-01	88867	其它感染性腹泻病	Infectious diarrhea	DataCenter	https://www.phsciencedata.cn/Share/ky_sjml.jsp	2008	7
2008-07-01	32509	流行性腮腺炎	Mumps	DataCenter	https://www.phsciencedata.cn/Share/ky_sjml.jsp	2008	7
2008-07-01	182	包虫病	Echinococcosis	DataCenter	https://www.phsciencedata.cn/Share/ky_sjml.jsp	2008	7
2008-07-01	349	恙虫病	Typhus	DataCenter	https://www.phsciencedata.cn/Share/ky_sjml.jsp	2008	7
2008-08-01	84902	其它感染性腹泻病	Infectious diarrhea	DataCenter	https://www.phsciencedata.cn/Share/ky_sjml.jsp	2008	8
2008-08-01	15733	流行性腮腺炎	Mumps	DataCenter	https://www.phsciencedata.cn/Share/ky_sjml.jsp	2008	8
2008-08-01	186	包虫病	Echinococcosis	DataCenter	https://www.phsciencedata.cn/Share/ky_sjml.jsp	2008	8
2008-08-01	335	恙虫病	Typhus	DataCenter	https://www.phsciencedata.cn/Share/ky_sjml.jsp	2008	8
2008-09-01	68205	其它感染性腹泻病	Infectious diarrhea	DataCenter	https://www.phsciencedata.cn/Share/ky_sjml.jsp	2008	9
2008-09-01	13165	流行性腮腺炎	Mumps	DataCenter	https://www.phsciencedata.cn/Share/ky_sjml.jsp	2008	9
2008-09-01	195	包虫病	Echinococcosis	DataCenter	https://www.phsciencedata.cn/Share/ky_sjml.jsp	2008	9
2008-09-01	234	恙虫病	Typhus	DataCenter	https://www.phsciencedata.cn/Share/ky_sjml.jsp	2008	9
2008-10-01	71298	其它感染性腹泻病	Infectious diarrhea	DataCenter	https://www.phsciencedata.cn/Share/ky_sjml.jsp	2008	10
2008-10-01	18867	流行性腮腺炎	Mumps	DataCenter	https://www.phsciencedata.cn/Share/ky_sjml.jsp	2008	10
2008-10-01	219	包虫病	Echinococcosis	DataCenter	https://www.phsciencedata.cn/Share/ky_sjml.jsp	2008	10
2008-10-01	783	恙虫病	Typhus	DataCenter	https://www.phsciencedata.cn/Share/ky_sjml.jsp	2008	10
2008-11-01	78393	其它感染性腹泻病	Infectious diarrhea	DataCenter	https://www.phsciencedata.cn/Share/ky_sjml.jsp	2008	11
2008-11-01	22647	流行性腮腺炎	Mumps	DataCenter	https://www.phsciencedata.cn/Share/ky_sjml.jsp	2008	11
2008-11-01	384	包虫病	Echinococcosis	DataCenter	https://www.phsciencedata.cn/Share/ky_sjml.jsp	2008	11
2008-11-01	353	恙虫病	Typhus	DataCenter	https://www.phsciencedata.cn/Share/ky_sjml.jsp	2008	11
2008-12-01	78302	其它感染性腹泻病	Infectious diarrhea	DataCenter	https://www.phsciencedata.cn/Share/ky_sjml.jsp	2008	12
2008-12-01	24478	流行性腮腺炎	Mumps	DataCenter	https://www.phsciencedata.cn/Share/ky_sjml.jsp	2008	12
2008-12-01	429	包虫病	Echinococcosis	DataCenter	https://www.phsciencedata.cn/Share/ky_sjml.jsp	2008	12
2008-12-01	57	恙虫病	Typhus	DataCenter	https://www.phsciencedata.cn/Share/ky_sjml.jsp	2008	12
2009-01-01	926	艾滋病	AIDS	Report	http://www.nhc.gov.cn/jkj/s3578/201304/c9244b1ae3ad48faa8181b87b8caffd5.shtml	2009	1
2009-01-01	0	白喉	Diphtheria	Report	http://www.nhc.gov.cn/jkj/s3578/201304/c9244b1ae3ad48faa8181b87b8caffd5.shtml	2009	1
2009-01-01	57	百日咳	Pertussis	Report	http://www.nhc.gov.cn/jkj/s3578/201304/c9244b1ae3ad48faa8181b87b8caffd5.shtml	2009	1
2009-01-01	8364	丙肝	Hepatitis C	Report	http://www.nhc.gov.cn/jkj/s3578/201304/c9244b1ae3ad48faa8181b87b8caffd5.shtml	2009	1
2009-01-01	107121	病毒性肝炎	Hepatitis	Report	http://www.nhc.gov.cn/jkj/s3578/201304/c9244b1ae3ad48faa8181b87b8caffd5.shtml	2009	1
2009-01-01	728	布病	Brucellosis	Report	http://www.nhc.gov.cn/jkj/s3578/201304/c9244b1ae3ad48faa8181b87b8caffd5.shtml	2009	1
2009-01-01	749	出血热	HFRS	Report	http://www.nhc.gov.cn/jkj/s3578/201304/c9244b1ae3ad48faa8181b87b8caffd5.shtml	2009	1
2009-01-01	0	传染性非典型肺炎	SARS-CoV	Report	http://www.nhc.gov.cn/jkj/s3578/201304/c9244b1ae3ad48faa8181b87b8caffd5.shtml	2009	1
2009-01-01	7	登革热	Dengue fever	Report	http://www.nhc.gov.cn/jkj/s3578/201304/c9244b1ae3ad48faa8181b87b8caffd5.shtml	2009	1
2009-01-01	90160	肺结核	Tuberculosis	Report	http://www.nhc.gov.cn/jkj/s3578/201304/c9244b1ae3ad48faa8181b87b8caffd5.shtml	2009	1
2009-01-01	3850	肝炎（未分型）	Other hepatitis	Report	http://www.nhc.gov.cn/jkj/s3578/201304/c9244b1ae3ad48faa8181b87b8caffd5.shtml	2009	1
2009-01-01	7	钩端螺旋体病	Leptospirosis	Report	http://www.nhc.gov.cn/jkj/s3578/201304/c9244b1ae3ad48faa8181b87b8caffd5.shtml	2009	1
2009-01-01	241484	合计	Total	Report	http://www.nhc.gov.cn/jkj/s3578/201304/c9244b1ae3ad48faa8181b87b8caffd5.shtml	2009	1
2009-01-01	20	霍乱	Cholera	Report	http://www.nhc.gov.cn/jkj/s3578/201304/c9244b1ae3ad48faa8181b87b8caffd5.shtml	2009	1
2009-01-01	0	脊髓灰质炎	Poliomyelitis	Report	http://www.nhc.gov.cn/jkj/s3578/201304/c9244b1ae3ad48faa8181b87b8caffd5.shtml	2009	1
2009-01-01	2869	甲肝	Hepatitis A	Report	http://www.nhc.gov.cn/jkj/s3578/201304/c9244b1ae3ad48faa8181b87b8caffd5.shtml	2009	1
2009-01-01	135	狂犬病	Rabies	Report	http://www.nhc.gov.cn/jkj/s3578/201304/c9244b1ae3ad48faa8181b87b8caffd5.shtml	2009	1
2009-01-01	8107	淋病	Gonorrhea	Report	http://www.nhc.gov.cn/jkj/s3578/201304/c9244b1ae3ad48faa8181b87b8caffd5.shtml	2009	1
2009-01-01	95	流行性脑脊髓膜炎	Meningococcal meningitis	Report	http://www.nhc.gov.cn/jkj/s3578/201304/c9244b1ae3ad48faa8181b87b8caffd5.shtml	2009	1
2009-01-01	2	流行性乙型脑炎	JE	Report	http://www.nhc.gov.cn/jkj/s3578/201304/c9244b1ae3ad48faa8181b87b8caffd5.shtml	2009	1
2009-01-01	4453	麻疹	Measles	Report	http://www.nhc.gov.cn/jkj/s3578/201304/c9244b1ae3ad48faa8181b87b8caffd5.shtml	2009	1
2009-01-01	17130	梅毒	Syphilis	Report	http://www.nhc.gov.cn/jkj/s3578/201304/c9244b1ae3ad48faa8181b87b8caffd5.shtml	2009	1
2009-01-01	323	疟疾	Malaria	Report	http://www.nhc.gov.cn/jkj/s3578/201304/c9244b1ae3ad48faa8181b87b8caffd5.shtml	2009	1
2009-01-01	7	人感染高致病性禽流感	H5N1	Report	http://www.nhc.gov.cn/jkj/s3578/201304/c9244b1ae3ad48faa8181b87b8caffd5.shtml	2009	1
2009-01-01	649	伤寒+副伤寒	Enteric fever	Report	http://www.nhc.gov.cn/jkj/s3578/201304/c9244b1ae3ad48faa8181b87b8caffd5.shtml	2009	1
2009-01-01	0	鼠疫	Plague	Report	http://www.nhc.gov.cn/jkj/s3578/201304/c9244b1ae3ad48faa8181b87b8caffd5.shtml	2009	1
2009-01-01	22	炭疽	Anthrax	Report	http://www.nhc.gov.cn/jkj/s3578/201304/c9244b1ae3ad48faa8181b87b8caffd5.shtml	2009	1
2009-01-01	1469	戊肝	Hepatitis E	Report	http://www.nhc.gov.cn/jkj/s3578/201304/c9244b1ae3ad48faa8181b87b8caffd5.shtml	2009	1
2009-01-01	9092	细菌性和阿米巴性痢疾	Dysentery	Report	http://www.nhc.gov.cn/jkj/s3578/201304/c9244b1ae3ad48faa8181b87b8caffd5.shtml	2009	1
2009-01-01	106	新生儿破伤风	Neonatal tetanus	Report	http://www.nhc.gov.cn/jkj/s3578/201304/c9244b1ae3ad48faa8181b87b8caffd5.shtml	2009	1
2009-01-01	1440	猩红热	Scarlet fever	Report	http://www.nhc.gov.cn/jkj/s3578/201304/c9244b1ae3ad48faa8181b87b8caffd5.shtml	2009	1
2009-01-01	148	血吸虫病	Schistosomiasis	Report	http://www.nhc.gov.cn/jkj/s3578/201304/c9244b1ae3ad48faa8181b87b8caffd5.shtml	2009	1
2009-01-01	90569	乙肝	Hepatitis B	Report	http://www.nhc.gov.cn/jkj/s3578/201304/c9244b1ae3ad48faa8181b87b8caffd5.shtml	2009	1
2009-02-01	948	艾滋病	AIDS	Report	http://www.nhc.gov.cn/jkj/s3578/201304/d8d8e5ee1c344d95bad806e0aaa98ff3.shtml	2009	2
2009-02-01	0	白喉	Diphtheria	Report	http://www.nhc.gov.cn/jkj/s3578/201304/d8d8e5ee1c344d95bad806e0aaa98ff3.shtml	2009	2
2009-02-01	100	百日咳	Pertussis	Report	http://www.nhc.gov.cn/jkj/s3578/201304/d8d8e5ee1c344d95bad806e0aaa98ff3.shtml	2009	2
2009-02-01	11771	丙肝	Hepatitis C	Report	http://www.nhc.gov.cn/jkj/s3578/201304/d8d8e5ee1c344d95bad806e0aaa98ff3.shtml	2009	2
2009-02-01	143843	病毒性肝炎	Hepatitis	Report	http://www.nhc.gov.cn/jkj/s3578/201304/d8d8e5ee1c344d95bad806e0aaa98ff3.shtml	2009	2
2009-02-01	1774	布病	Brucellosis	Report	http://www.nhc.gov.cn/jkj/s3578/201304/d8d8e5ee1c344d95bad806e0aaa98ff3.shtml	2009	2
2009-02-01	619	出血热	HFRS	Report	http://www.nhc.gov.cn/jkj/s3578/201304/d8d8e5ee1c344d95bad806e0aaa98ff3.shtml	2009	2
2009-02-01	0	传染性非典型肺炎	SARS-CoV	Report	http://www.nhc.gov.cn/jkj/s3578/201304/d8d8e5ee1c344d95bad806e0aaa98ff3.shtml	2009	2
2009-02-01	2	登革热	Dengue fever	Report	http://www.nhc.gov.cn/jkj/s3578/201304/d8d8e5ee1c344d95bad806e0aaa98ff3.shtml	2009	2
2009-02-01	127167	肺结核	Tuberculosis	Report	http://www.nhc.gov.cn/jkj/s3578/201304/d8d8e5ee1c344d95bad806e0aaa98ff3.shtml	2009	2
2009-02-01	4924	肝炎（未分型）	Other hepatitis	Report	http://www.nhc.gov.cn/jkj/s3578/201304/d8d8e5ee1c344d95bad806e0aaa98ff3.shtml	2009	2
2009-02-01	7	钩端螺旋体病	Leptospirosis	Report	http://www.nhc.gov.cn/jkj/s3578/201304/d8d8e5ee1c344d95bad806e0aaa98ff3.shtml	2009	2
2009-02-01	326145	合计	Total	Report	http://www.nhc.gov.cn/jkj/s3578/201304/d8d8e5ee1c344d95bad806e0aaa98ff3.shtml	2009	2
2009-02-01	0	霍乱	Cholera	Report	http://www.nhc.gov.cn/jkj/s3578/201304/d8d8e5ee1c344d95bad806e0aaa98ff3.shtml	2009	2
2009-02-01	0	脊髓灰质炎	Poliomyelitis	Report	http://www.nhc.gov.cn/jkj/s3578/201304/d8d8e5ee1c344d95bad806e0aaa98ff3.shtml	2009	2
2009-02-01	3797	甲肝	Hepatitis A	Report	http://www.nhc.gov.cn/jkj/s3578/201304/d8d8e5ee1c344d95bad806e0aaa98ff3.shtml	2009	2
2009-02-01	156	狂犬病	Rabies	Report	http://www.nhc.gov.cn/jkj/s3578/201304/d8d8e5ee1c344d95bad806e0aaa98ff3.shtml	2009	2
2009-02-01	9437	淋病	Gonorrhea	Report	http://www.nhc.gov.cn/jkj/s3578/201304/d8d8e5ee1c344d95bad806e0aaa98ff3.shtml	2009	2
2009-02-01	138	流行性脑脊髓膜炎	Meningococcal meningitis	Report	http://www.nhc.gov.cn/jkj/s3578/201304/d8d8e5ee1c344d95bad806e0aaa98ff3.shtml	2009	2
2009-02-01	1	流行性乙型脑炎	JE	Report	http://www.nhc.gov.cn/jkj/s3578/201304/d8d8e5ee1c344d95bad806e0aaa98ff3.shtml	2009	2
2009-02-01	5770	麻疹	Measles	Report	http://www.nhc.gov.cn/jkj/s3578/201304/d8d8e5ee1c344d95bad806e0aaa98ff3.shtml	2009	2
2009-02-01	23672	梅毒	Syphilis	Report	http://www.nhc.gov.cn/jkj/s3578/201304/d8d8e5ee1c344d95bad806e0aaa98ff3.shtml	2009	2
2009-02-01	335	疟疾	Malaria	Report	http://www.nhc.gov.cn/jkj/s3578/201304/d8d8e5ee1c344d95bad806e0aaa98ff3.shtml	2009	2
2009-02-01	0	人感染高致病性禽流感	H5N1	Report	http://www.nhc.gov.cn/jkj/s3578/201304/d8d8e5ee1c344d95bad806e0aaa98ff3.shtml	2009	2
2009-02-01	787	伤寒+副伤寒	Enteric fever	Report	http://www.nhc.gov.cn/jkj/s3578/201304/d8d8e5ee1c344d95bad806e0aaa98ff3.shtml	2009	2
2009-02-01	0	鼠疫	Plague	Report	http://www.nhc.gov.cn/jkj/s3578/201304/d8d8e5ee1c344d95bad806e0aaa98ff3.shtml	2009	2
2009-02-01	11	炭疽	Anthrax	Report	http://www.nhc.gov.cn/jkj/s3578/201304/d8d8e5ee1c344d95bad806e0aaa98ff3.shtml	2009	2
2009-02-01	2377	戊肝	Hepatitis E	Report	http://www.nhc.gov.cn/jkj/s3578/201304/d8d8e5ee1c344d95bad806e0aaa98ff3.shtml	2009	2
2009-02-01	10158	细菌性和阿米巴性痢疾	Dysentery	Report	http://www.nhc.gov.cn/jkj/s3578/201304/d8d8e5ee1c344d95bad806e0aaa98ff3.shtml	2009	2
2009-02-01	128	新生儿破伤风	Neonatal tetanus	Report	http://www.nhc.gov.cn/jkj/s3578/201304/d8d8e5ee1c344d95bad806e0aaa98ff3.shtml	2009	2
2009-02-01	834	猩红热	Scarlet fever	Report	http://www.nhc.gov.cn/jkj/s3578/201304/d8d8e5ee1c344d95bad806e0aaa98ff3.shtml	2009	2
2009-02-01	258	血吸虫病	Schistosomiasis	Report	http://www.nhc.gov.cn/jkj/s3578/201304/d8d8e5ee1c344d95bad806e0aaa98ff3.shtml	2009	2
2009-02-01	120974	乙肝	Hepatitis B	Report	http://www.nhc.gov.cn/jkj/s3578/201304/d8d8e5ee1c344d95bad806e0aaa98ff3.shtml	2009	2
2009-03-01	1356	艾滋病	AIDS	Report	http://www.nhc.gov.cn/jkj/s3578/201304/af0211a42e134e8a92673681ac83121a.shtml	2009	3
2009-03-01	0	白喉	Diphtheria	Report	http://www.nhc.gov.cn/jkj/s3578/201304/af0211a42e134e8a92673681ac83121a.shtml	2009	3
2009-03-01	113	百日咳	Pertussis	Report	http://www.nhc.gov.cn/jkj/s3578/201304/af0211a42e134e8a92673681ac83121a.shtml	2009	3
2009-03-01	172	斑疹伤寒	Typhus	Report	http://www.nhc.gov.cn/jkj/s3578/201304/af0211a42e134e8a92673681ac83121a.shtml	2009	3
2009-03-01	258	包虫病	Echinococcosis	Report	http://www.nhc.gov.cn/jkj/s3578/201304/af0211a42e134e8a92673681ac83121a.shtml	2009	3
2009-03-01	129191	丙类传染病合计	#N/A	Report	http://www.nhc.gov.cn/jkj/s3578/201304/af0211a42e134e8a92673681ac83121a.shtml	2009	3
2009-03-01	12864	丙型肝炎	Hepatitis C	Report	http://www.nhc.gov.cn/jkj/s3578/201304/af0211a42e134e8a92673681ac83121a.shtml	2009	3
2009-03-01	150993	病毒性肝炎	Hepatitis	Report	http://www.nhc.gov.cn/jkj/s3578/201304/af0211a42e134e8a92673681ac83121a.shtml	2009	3
2009-03-01	3339	布鲁氏菌病	Brucellosis	Report	http://www.nhc.gov.cn/jkj/s3578/201304/af0211a42e134e8a92673681ac83121a.shtml	2009	3
2009-03-01	0	传染性非典型肺炎	SARS-CoV	Report	http://www.nhc.gov.cn/jkj/s3578/201304/af0211a42e134e8a92673681ac83121a.shtml	2009	3
2009-03-01	4	登革热	Dengue fever	Report	http://www.nhc.gov.cn/jkj/s3578/201304/af0211a42e134e8a92673681ac83121a.shtml	2009	3
2009-03-01	139986	肺结核	Tuberculosis	Report	http://www.nhc.gov.cn/jkj/s3578/201304/af0211a42e134e8a92673681ac83121a.shtml	2009	3
2009-03-01	8085	风疹	Rubella	Report	http://www.nhc.gov.cn/jkj/s3578/201304/af0211a42e134e8a92673681ac83121a.shtml	2009	3
2009-03-01	5348	肝炎未分型	Other hepatitis	Report	http://www.nhc.gov.cn/jkj/s3578/201304/af0211a42e134e8a92673681ac83121a.shtml	2009	3
2009-03-01	5	钩端螺旋体病	Leptospirosis	Report	http://www.nhc.gov.cn/jkj/s3578/201304/af0211a42e134e8a92673681ac83121a.shtml	2009	3
2009-03-01	488707	甲乙丙类总计	Total	Report	http://www.nhc.gov.cn/jkj/s3578/201304/af0211a42e134e8a92673681ac83121a.shtml	2009	3
2009-03-01	55	黑热病	Kala azar	Report	http://www.nhc.gov.cn/jkj/s3578/201304/af0211a42e134e8a92673681ac83121a.shtml	2009	3
2009-03-01	0	霍乱	Cholera	Report	http://www.nhc.gov.cn/jkj/s3578/201304/af0211a42e134e8a92673681ac83121a.shtml	2009	3
2009-03-01	1069	急性出血性结膜炎	AHC	Report	http://www.nhc.gov.cn/jkj/s3578/201304/af0211a42e134e8a92673681ac83121a.shtml	2009	3
2009-03-01	0	脊髓灰质炎	Poliomyelitis	Report	http://www.nhc.gov.cn/jkj/s3578/201304/af0211a42e134e8a92673681ac83121a.shtml	2009	3
2009-03-01	4368	甲型肝炎	Hepatitis A	Report	http://www.nhc.gov.cn/jkj/s3578/201304/af0211a42e134e8a92673681ac83121a.shtml	2009	3
2009-03-01	359516	甲乙类传染病合计		Report	http://www.nhc.gov.cn/jkj/s3578/201304/af0211a42e134e8a92673681ac83121a.shtml	2009	3
2009-03-01	146	狂犬病	Rabies	Report	http://www.nhc.gov.cn/jkj/s3578/201304/af0211a42e134e8a92673681ac83121a.shtml	2009	3
2009-03-01	10259	淋病	Gonorrhea	Report	http://www.nhc.gov.cn/jkj/s3578/201304/af0211a42e134e8a92673681ac83121a.shtml	2009	3
2009-03-01	547	流行性出血热	HFRS	Report	http://www.nhc.gov.cn/jkj/s3578/201304/af0211a42e134e8a92673681ac83121a.shtml	2009	3
2009-03-01	8015	流行性感冒	Influenza	Report	http://www.nhc.gov.cn/jkj/s3578/201304/af0211a42e134e8a92673681ac83121a.shtml	2009	3
2009-03-01	134	流行性脑脊髓膜炎	Meningococcal meningitis	Report	http://www.nhc.gov.cn/jkj/s3578/201304/af0211a42e134e8a92673681ac83121a.shtml	2009	3
2009-03-01	26484	流行性腮腺炎	Mumps	Report	http://www.nhc.gov.cn/jkj/s3578/201304/af0211a42e134e8a92673681ac83121a.shtml	2009	3
2009-03-01	3	流行性乙型脑炎	JE	Report	http://www.nhc.gov.cn/jkj/s3578/201304/af0211a42e134e8a92673681ac83121a.shtml	2009	3
2009-03-01	132	麻风病	Leprosy	Report	http://www.nhc.gov.cn/jkj/s3578/201304/af0211a42e134e8a92673681ac83121a.shtml	2009	3
2009-03-01	8644	麻疹	Measles	Report	http://www.nhc.gov.cn/jkj/s3578/201304/af0211a42e134e8a92673681ac83121a.shtml	2009	3
2009-03-01	26714	梅毒	Syphilis	Report	http://www.nhc.gov.cn/jkj/s3578/201304/af0211a42e134e8a92673681ac83121a.shtml	2009	3
2009-03-01	434	疟疾	Malaria	Report	http://www.nhc.gov.cn/jkj/s3578/201304/af0211a42e134e8a92673681ac83121a.shtml	2009	3
2009-03-01	30208	其它感染性腹泻病	Infectious diarrhea	Report	http://www.nhc.gov.cn/jkj/s3578/201304/af0211a42e134e8a92673681ac83121a.shtml	2009	3
2009-03-01	0	人感染高致病性禽流感	H5N1	Report	http://www.nhc.gov.cn/jkj/s3578/201304/af0211a42e134e8a92673681ac83121a.shtml	2009	3
2009-03-01	1126	伤寒和副伤寒	Enteric fever	Report	http://www.nhc.gov.cn/jkj/s3578/201304/af0211a42e134e8a92673681ac83121a.shtml	2009	3
2009-03-01	0	鼠疫	Plague	Report	http://www.nhc.gov.cn/jkj/s3578/201304/af0211a42e134e8a92673681ac83121a.shtml	2009	3
2011-08-01	1	丝虫病	Filariasis	Report	http://www.nhc.gov.cn/jkj/s3578/201304/1433f55f751a4d989ab68b0fe6b7eee8.shtml	2011	8
2009-03-01	11	炭疽	Anthrax	Report	http://www.nhc.gov.cn/jkj/s3578/201304/af0211a42e134e8a92673681ac83121a.shtml	2009	3
2009-03-01	2986	戊型肝炎	Hepatitis E	Report	http://www.nhc.gov.cn/jkj/s3578/201304/af0211a42e134e8a92673681ac83121a.shtml	2009	3
2009-03-01	13418	细菌性和阿米巴性痢疾	Dysentery	Report	http://www.nhc.gov.cn/jkj/s3578/201304/af0211a42e134e8a92673681ac83121a.shtml	2009	3
2009-03-01	109	新生儿破伤风	Neonatal tetanus	Report	http://www.nhc.gov.cn/jkj/s3578/201304/af0211a42e134e8a92673681ac83121a.shtml	2009	3
2009-03-01	1859	猩红热	Scarlet fever	Report	http://www.nhc.gov.cn/jkj/s3578/201304/af0211a42e134e8a92673681ac83121a.shtml	2009	3
2009-03-01	316	血吸虫病	Schistosomiasis	Report	http://www.nhc.gov.cn/jkj/s3578/201304/af0211a42e134e8a92673681ac83121a.shtml	2009	3
2009-03-01	125427	乙型肝炎	Hepatitis B	Report	http://www.nhc.gov.cn/jkj/s3578/201304/af0211a42e134e8a92673681ac83121a.shtml	2009	3
2009-04-01	1394	艾滋病	AIDS	Report	http://www.nhc.gov.cn/jkj/s3578/201304/a1b04339bf614d3cbbe5ec9ba967eedb.shtml	2009	4
2009-04-01	0	白喉	Diphtheria	Report	http://www.nhc.gov.cn/jkj/s3578/201304/a1b04339bf614d3cbbe5ec9ba967eedb.shtml	2009	4
2009-04-01	114	百日咳	Pertussis	Report	http://www.nhc.gov.cn/jkj/s3578/201304/a1b04339bf614d3cbbe5ec9ba967eedb.shtml	2009	4
2009-04-01	176	斑疹伤寒	Typhus	Report	http://www.nhc.gov.cn/jkj/s3578/201304/a1b04339bf614d3cbbe5ec9ba967eedb.shtml	2009	4
2009-04-01	279	包虫病	Echinococcosis	Report	http://www.nhc.gov.cn/jkj/s3578/201304/a1b04339bf614d3cbbe5ec9ba967eedb.shtml	2009	4
2009-04-01	317505	丙类合计		Report	http://www.nhc.gov.cn/jkj/s3578/201304/a1b04339bf614d3cbbe5ec9ba967eedb.shtml	2009	4
2009-04-01	12972	丙型肝炎	Hepatitis C	Report	http://www.nhc.gov.cn/jkj/s3578/201304/a1b04339bf614d3cbbe5ec9ba967eedb.shtml	2009	4
2009-04-01	145520	病毒性肝炎	Hepatitis	Report	http://www.nhc.gov.cn/jkj/s3578/201304/a1b04339bf614d3cbbe5ec9ba967eedb.shtml	2009	4
2009-04-01	4345	布鲁氏菌病	Brucellosis	Report	http://www.nhc.gov.cn/jkj/s3578/201304/a1b04339bf614d3cbbe5ec9ba967eedb.shtml	2009	4
2009-04-01	0	传染性非典型肺炎	SARS-CoV	Report	http://www.nhc.gov.cn/jkj/s3578/201304/a1b04339bf614d3cbbe5ec9ba967eedb.shtml	2009	4
2009-04-01	0	登革热	Dengue fever	Report	http://www.nhc.gov.cn/jkj/s3578/201304/a1b04339bf614d3cbbe5ec9ba967eedb.shtml	2009	4
2009-04-01	139915	肺结核	Tuberculosis	Report	http://www.nhc.gov.cn/jkj/s3578/201304/a1b04339bf614d3cbbe5ec9ba967eedb.shtml	2009	4
2009-04-01	19173	风疹	Rubella	Report	http://www.nhc.gov.cn/jkj/s3578/201304/a1b04339bf614d3cbbe5ec9ba967eedb.shtml	2009	4
2009-04-01	5257	肝炎未分型	Other hepatitis	Report	http://www.nhc.gov.cn/jkj/s3578/201304/a1b04339bf614d3cbbe5ec9ba967eedb.shtml	2009	4
2009-04-01	7	钩端螺旋体病	Leptospirosis	Report	http://www.nhc.gov.cn/jkj/s3578/201304/a1b04339bf614d3cbbe5ec9ba967eedb.shtml	2009	4
2009-04-01	41	黑热病	Kala azar	Report	http://www.nhc.gov.cn/jkj/s3578/201304/a1b04339bf614d3cbbe5ec9ba967eedb.shtml	2009	4
2009-04-01	2	霍乱	Cholera	Report	http://www.nhc.gov.cn/jkj/s3578/201304/a1b04339bf614d3cbbe5ec9ba967eedb.shtml	2009	4
2009-04-01	1319	急性出血性结膜炎	AHC	Report	http://www.nhc.gov.cn/jkj/s3578/201304/a1b04339bf614d3cbbe5ec9ba967eedb.shtml	2009	4
2009-04-01	0	脊髓灰质炎	Poliomyelitis	Report	http://www.nhc.gov.cn/jkj/s3578/201304/a1b04339bf614d3cbbe5ec9ba967eedb.shtml	2009	4
2009-04-01	0	甲型H1N1流感	H1N1	Report	http://www.nhc.gov.cn/jkj/s3578/201304/a1b04339bf614d3cbbe5ec9ba967eedb.shtml	2009	4
2009-04-01	4316	甲型肝炎	Hepatitis A	Report	http://www.nhc.gov.cn/jkj/s3578/201304/a1b04339bf614d3cbbe5ec9ba967eedb.shtml	2009	4
2009-04-01	684357	甲乙丙类合计	Total	Report	http://www.nhc.gov.cn/jkj/s3578/201304/a1b04339bf614d3cbbe5ec9ba967eedb.shtml	2009	4
2009-04-01	366852	甲乙类合计		Report	http://www.nhc.gov.cn/jkj/s3578/201304/a1b04339bf614d3cbbe5ec9ba967eedb.shtml	2009	4
2009-04-01	157	狂犬病	Rabies	Report	http://www.nhc.gov.cn/jkj/s3578/201304/a1b04339bf614d3cbbe5ec9ba967eedb.shtml	2009	4
2009-04-01	9970	淋病	Gonorrhea	Report	http://www.nhc.gov.cn/jkj/s3578/201304/a1b04339bf614d3cbbe5ec9ba967eedb.shtml	2009	4
2009-04-01	608	流行性出血热	HFRS	Report	http://www.nhc.gov.cn/jkj/s3578/201304/a1b04339bf614d3cbbe5ec9ba967eedb.shtml	2009	4
2009-04-01	6794	流行性感冒	Influenza	Report	http://www.nhc.gov.cn/jkj/s3578/201304/a1b04339bf614d3cbbe5ec9ba967eedb.shtml	2009	4
2009-04-01	104	流行性脑脊髓膜炎	Meningococcal meningitis	Report	http://www.nhc.gov.cn/jkj/s3578/201304/a1b04339bf614d3cbbe5ec9ba967eedb.shtml	2009	4
2009-04-01	42066	流行性腮腺炎	Mumps	Report	http://www.nhc.gov.cn/jkj/s3578/201304/a1b04339bf614d3cbbe5ec9ba967eedb.shtml	2009	4
2009-04-01	3	流行性乙型脑炎	JE	Report	http://www.nhc.gov.cn/jkj/s3578/201304/a1b04339bf614d3cbbe5ec9ba967eedb.shtml	2009	4
2009-04-01	158	麻风病	Leprosy	Report	http://www.nhc.gov.cn/jkj/s3578/201304/a1b04339bf614d3cbbe5ec9ba967eedb.shtml	2009	4
2009-04-01	14371	麻疹	Measles	Report	http://www.nhc.gov.cn/jkj/s3578/201304/a1b04339bf614d3cbbe5ec9ba967eedb.shtml	2009	4
2009-04-01	27239	梅毒	Syphilis	Report	http://www.nhc.gov.cn/jkj/s3578/201304/a1b04339bf614d3cbbe5ec9ba967eedb.shtml	2009	4
2009-04-01	637	疟疾	Malaria	Report	http://www.nhc.gov.cn/jkj/s3578/201304/a1b04339bf614d3cbbe5ec9ba967eedb.shtml	2009	4
2009-04-01	35064	其它感染性腹泻病	Infectious diarrhea	Report	http://www.nhc.gov.cn/jkj/s3578/201304/a1b04339bf614d3cbbe5ec9ba967eedb.shtml	2009	4
2009-04-01	0	人感染高致病性禽流感	H5N1	Report	http://www.nhc.gov.cn/jkj/s3578/201304/a1b04339bf614d3cbbe5ec9ba967eedb.shtml	2009	4
2009-04-01	1323	伤寒和副伤寒	Enteric fever	Report	http://www.nhc.gov.cn/jkj/s3578/201304/a1b04339bf614d3cbbe5ec9ba967eedb.shtml	2009	4
2009-04-01	0	鼠疫	Plague	Report	http://www.nhc.gov.cn/jkj/s3578/201304/a1b04339bf614d3cbbe5ec9ba967eedb.shtml	2009	4
2013-09-01	1	丝虫病	Filariasis	Report	http://www.nhc.gov.cn/jkj/s3578/201310/f08600a6c1ca42249457c6da2f1b1aba.shtml	2013	9
2009-04-01	28	炭疽	Anthrax	Report	http://www.nhc.gov.cn/jkj/s3578/201304/a1b04339bf614d3cbbe5ec9ba967eedb.shtml	2009	4
2009-04-01	2274	戊型肝炎	Hepatitis E	Report	http://www.nhc.gov.cn/jkj/s3578/201304/a1b04339bf614d3cbbe5ec9ba967eedb.shtml	2009	4
2009-04-01	17692	细菌性和阿米巴性痢疾	Dysentery	Report	http://www.nhc.gov.cn/jkj/s3578/201304/a1b04339bf614d3cbbe5ec9ba967eedb.shtml	2009	4
2009-04-01	98	新生儿破伤风	Neonatal tetanus	Report	http://www.nhc.gov.cn/jkj/s3578/201304/a1b04339bf614d3cbbe5ec9ba967eedb.shtml	2009	4
2009-04-01	3059	猩红热	Scarlet fever	Report	http://www.nhc.gov.cn/jkj/s3578/201304/a1b04339bf614d3cbbe5ec9ba967eedb.shtml	2009	4
2009-04-01	266	血吸虫病	Schistosomiasis	Report	http://www.nhc.gov.cn/jkj/s3578/201304/a1b04339bf614d3cbbe5ec9ba967eedb.shtml	2009	4
2009-04-01	120701	乙型肝炎	Hepatitis B	Report	http://www.nhc.gov.cn/jkj/s3578/201304/a1b04339bf614d3cbbe5ec9ba967eedb.shtml	2009	4
2009-05-01	1359	艾滋病	AIDS	Report	http://www.nhc.gov.cn/bgt/s9509/200906/c7e01637b80c452b8e525648091cce75.shtml	2009	5
2009-05-01	0	白喉	Diphtheria	Report	http://www.nhc.gov.cn/bgt/s9509/200906/c7e01637b80c452b8e525648091cce75.shtml	2009	5
2009-05-01	177	百日咳	Pertussis	Report	http://www.nhc.gov.cn/bgt/s9509/200906/c7e01637b80c452b8e525648091cce75.shtml	2009	5
2009-05-01	298	斑疹伤寒	Typhus	Report	http://www.nhc.gov.cn/bgt/s9509/200906/c7e01637b80c452b8e525648091cce75.shtml	2009	5
2009-05-01	308	包虫病	Echinococcosis	Report	http://www.nhc.gov.cn/bgt/s9509/200906/c7e01637b80c452b8e525648091cce75.shtml	2009	5
2009-05-01	294877	丙类传染病合计		Report	http://www.nhc.gov.cn/bgt/s9509/200906/c7e01637b80c452b8e525648091cce75.shtml	2009	5
2009-05-01	11628	丙型肝炎	Hepatitis C	Report	http://www.nhc.gov.cn/bgt/s9509/200906/c7e01637b80c452b8e525648091cce75.shtml	2009	5
2009-05-01	133095	病毒性肝炎	Hepatitis	Report	http://www.nhc.gov.cn/bgt/s9509/200906/c7e01637b80c452b8e525648091cce75.shtml	2009	5
2009-05-01	4873	布鲁氏菌病	Brucellosis	Report	http://www.nhc.gov.cn/bgt/s9509/200906/c7e01637b80c452b8e525648091cce75.shtml	2009	5
2009-05-01	0	传染性非典型肺炎	SARS-CoV	Report	http://www.nhc.gov.cn/bgt/s9509/200906/c7e01637b80c452b8e525648091cce75.shtml	2009	5
2009-05-01	16	登革热	Dengue fever	Report	http://www.nhc.gov.cn/bgt/s9509/200906/c7e01637b80c452b8e525648091cce75.shtml	2009	5
2009-05-01	128411	肺结核	Tuberculosis	Report	http://www.nhc.gov.cn/bgt/s9509/200906/c7e01637b80c452b8e525648091cce75.shtml	2009	5
2009-05-01	18035	风疹	Rubella	Report	http://www.nhc.gov.cn/bgt/s9509/200906/c7e01637b80c452b8e525648091cce75.shtml	2009	5
2009-05-01	4706	肝炎未分型	Other hepatitis	Report	http://www.nhc.gov.cn/bgt/s9509/200906/c7e01637b80c452b8e525648091cce75.shtml	2009	5
2009-05-01	24	钩端螺旋体病	Leptospirosis	Report	http://www.nhc.gov.cn/bgt/s9509/200906/c7e01637b80c452b8e525648091cce75.shtml	2009	5
2009-05-01	647729	甲乙丙类总计	Total	Report	http://www.nhc.gov.cn/bgt/s9509/200906/c7e01637b80c452b8e525648091cce75.shtml	2009	5
2009-05-01	37	黑热病	Kala azar	Report	http://www.nhc.gov.cn/bgt/s9509/200906/c7e01637b80c452b8e525648091cce75.shtml	2009	5
2009-05-01	0	霍乱	Cholera	Report	http://www.nhc.gov.cn/bgt/s9509/200906/c7e01637b80c452b8e525648091cce75.shtml	2009	5
2009-05-01	1486	急性出血性结膜炎	AHC	Report	http://www.nhc.gov.cn/bgt/s9509/200906/c7e01637b80c452b8e525648091cce75.shtml	2009	5
2009-05-01	0	脊髓灰质炎	Poliomyelitis	Report	http://www.nhc.gov.cn/bgt/s9509/200906/c7e01637b80c452b8e525648091cce75.shtml	2009	5
2009-05-01	22	甲型H1N1流感	H1N1	Report	http://www.nhc.gov.cn/bgt/s9509/200906/c7e01637b80c452b8e525648091cce75.shtml	2009	5
2009-05-01	4336	甲型肝炎	Hepatitis A	Report	http://www.nhc.gov.cn/bgt/s9509/200906/c7e01637b80c452b8e525648091cce75.shtml	2009	5
2009-05-01	352852	甲乙类传染病合计		Report	http://www.nhc.gov.cn/bgt/s9509/200906/c7e01637b80c452b8e525648091cce75.shtml	2009	5
2009-05-01	181	狂犬病	Rabies	Report	http://www.nhc.gov.cn/bgt/s9509/200906/c7e01637b80c452b8e525648091cce75.shtml	2009	5
2009-05-01	10445	淋病	Gonorrhea	Report	http://www.nhc.gov.cn/bgt/s9509/200906/c7e01637b80c452b8e525648091cce75.shtml	2009	5
2009-05-01	749	流行性出血热	HFRS	Report	http://www.nhc.gov.cn/bgt/s9509/200906/c7e01637b80c452b8e525648091cce75.shtml	2009	5
2009-05-01	7769	流行性感冒	Influenza	Report	http://www.nhc.gov.cn/bgt/s9509/200906/c7e01637b80c452b8e525648091cce75.shtml	2009	5
2009-05-01	51	流行性脑脊髓膜炎	Meningococcal meningitis	Report	http://www.nhc.gov.cn/bgt/s9509/200906/c7e01637b80c452b8e525648091cce75.shtml	2009	5
2009-05-01	45614	流行性腮腺炎	Mumps	Report	http://www.nhc.gov.cn/bgt/s9509/200906/c7e01637b80c452b8e525648091cce75.shtml	2009	5
2009-05-01	11	流行性乙型脑炎	JE	Report	http://www.nhc.gov.cn/bgt/s9509/200906/c7e01637b80c452b8e525648091cce75.shtml	2009	5
2009-05-01	112	麻风病	Leprosy	Report	http://www.nhc.gov.cn/bgt/s9509/200906/c7e01637b80c452b8e525648091cce75.shtml	2009	5
2009-05-01	12000	麻疹	Measles	Report	http://www.nhc.gov.cn/bgt/s9509/200906/c7e01637b80c452b8e525648091cce75.shtml	2009	5
2009-05-01	26962	梅毒	Syphilis	Report	http://www.nhc.gov.cn/bgt/s9509/200906/c7e01637b80c452b8e525648091cce75.shtml	2009	5
2009-05-01	1259	疟疾	Malaria	Report	http://www.nhc.gov.cn/bgt/s9509/200906/c7e01637b80c452b8e525648091cce75.shtml	2009	5
2009-05-01	52145	其它感染性腹泻病	Infectious diarrhea	Report	http://www.nhc.gov.cn/bgt/s9509/200906/c7e01637b80c452b8e525648091cce75.shtml	2009	5
2009-05-01	0	人感染高致病性禽流感	H5N1	Report	http://www.nhc.gov.cn/bgt/s9509/200906/c7e01637b80c452b8e525648091cce75.shtml	2009	5
2009-05-01	1535	伤寒和副伤寒	Enteric fever	Report	http://www.nhc.gov.cn/bgt/s9509/200906/c7e01637b80c452b8e525648091cce75.shtml	2009	5
2009-05-01	0	鼠疫	Plague	Report	http://www.nhc.gov.cn/bgt/s9509/200906/c7e01637b80c452b8e525648091cce75.shtml	2009	5
2014-11-01	1	丝虫病	Filariasis	report	https://www.cdctj.com.cn/system/2014/12/17/013080787.shtml	2014	11
2009-05-01	22	炭疽	Anthrax	Report	http://www.nhc.gov.cn/bgt/s9509/200906/c7e01637b80c452b8e525648091cce75.shtml	2009	5
2009-05-01	1808	戊型肝炎	Hepatitis E	Report	http://www.nhc.gov.cn/bgt/s9509/200906/c7e01637b80c452b8e525648091cce75.shtml	2009	5
2009-05-01	27810	细菌性和阿米巴性痢疾	Dysentery	Report	http://www.nhc.gov.cn/bgt/s9509/200906/c7e01637b80c452b8e525648091cce75.shtml	2009	5
2009-05-01	99	新生儿破伤风	Neonatal tetanus	Report	http://www.nhc.gov.cn/bgt/s9509/200906/c7e01637b80c452b8e525648091cce75.shtml	2009	5
2009-05-01	3500	猩红热	Scarlet fever	Report	http://www.nhc.gov.cn/bgt/s9509/200906/c7e01637b80c452b8e525648091cce75.shtml	2009	5
2009-05-01	251	血吸虫病	Schistosomiasis	Report	http://www.nhc.gov.cn/bgt/s9509/200906/c7e01637b80c452b8e525648091cce75.shtml	2009	5
2009-05-01	110617	乙型肝炎	Hepatitis B	Report	http://www.nhc.gov.cn/bgt/s9509/200906/c7e01637b80c452b8e525648091cce75.shtml	2009	5
2009-06-01	1551	艾滋病	AIDS	Report	http://www.nhc.gov.cn/zwgkzt/wsbysj/200907/41754.shtml	2009	6
2009-06-01	0	白喉	Diphtheria	Report	http://www.nhc.gov.cn/zwgkzt/wsbysj/200907/41754.shtml	2009	6
2009-06-01	206	百日咳	Pertussis	Report	http://www.nhc.gov.cn/zwgkzt/wsbysj/200907/41754.shtml	2009	6
2009-06-01	321	斑疹伤寒	Typhus	Report	http://www.nhc.gov.cn/zwgkzt/wsbysj/200907/41754.shtml	2009	6
2009-06-01	282	包虫病	Echinococcosis	Report	http://www.nhc.gov.cn/zwgkzt/wsbysj/200907/41754.shtml	2009	6
2009-06-01	316093	丙类传染病合计		Report	http://www.nhc.gov.cn/zwgkzt/wsbysj/200907/41754.shtml	2009	6
2009-06-01	12191	丙型肝炎	Hepatitis C	Report	http://www.nhc.gov.cn/zwgkzt/wsbysj/200907/41754.shtml	2009	6
2009-06-01	139425	病毒性肝炎*	Hepatitis	Report	http://www.nhc.gov.cn/zwgkzt/wsbysj/200907/41754.shtml	2009	6
2009-06-01	6082	布鲁氏菌病	Brucellosis	Report	http://www.nhc.gov.cn/zwgkzt/wsbysj/200907/41754.shtml	2009	6
2009-06-01	0	传染性非典型肺炎	SARS-CoV	Report	http://www.nhc.gov.cn/zwgkzt/wsbysj/200907/41754.shtml	2009	6
2009-06-01	6	登革热	Dengue fever	Report	http://www.nhc.gov.cn/zwgkzt/wsbysj/200907/41754.shtml	2009	6
2009-06-01	142182	肺结核	Tuberculosis	Report	http://www.nhc.gov.cn/zwgkzt/wsbysj/200907/41754.shtml	2009	6
2009-06-01	12002	风疹	Rubella	Report	http://www.nhc.gov.cn/zwgkzt/wsbysj/200907/41754.shtml	2009	6
2009-06-01	4747	肝炎未分型	Other hepatitis	Report	http://www.nhc.gov.cn/zwgkzt/wsbysj/200907/41754.shtml	2009	6
2009-06-01	29	钩端螺旋体病	Leptospirosis	Report	http://www.nhc.gov.cn/zwgkzt/wsbysj/200907/41754.shtml	2009	6
2009-06-01	696966	甲乙丙类总计	Total	Report	http://www.nhc.gov.cn/zwgkzt/wsbysj/200907/41754.shtml	2009	6
2009-06-01	39	黑热病	Kala azar	Report	http://www.nhc.gov.cn/zwgkzt/wsbysj/200907/41754.shtml	2009	6
2009-06-01	1	霍乱	Cholera	Report	http://www.nhc.gov.cn/zwgkzt/wsbysj/200907/41754.shtml	2009	6
2009-06-01	1664	急性出血性结膜炎	AHC	Report	http://www.nhc.gov.cn/zwgkzt/wsbysj/200907/41754.shtml	2009	6
2009-06-01	0	脊髓灰质炎	Poliomyelitis	Report	http://www.nhc.gov.cn/zwgkzt/wsbysj/200907/41754.shtml	2009	6
2009-06-01	544	甲型H1N1流感	H1N1	Report	http://www.nhc.gov.cn/zwgkzt/wsbysj/200907/41754.shtml	2009	6
2009-06-01	4399	甲型肝炎	Hepatitis A	Report	http://www.nhc.gov.cn/zwgkzt/wsbysj/200907/41754.shtml	2009	6
2009-06-01	380873	甲乙类传染病合计		Report	http://www.nhc.gov.cn/zwgkzt/wsbysj/200907/41754.shtml	2009	6
2009-06-01	194	狂犬病	Rabies	Report	http://www.nhc.gov.cn/zwgkzt/wsbysj/200907/41754.shtml	2009	6
2009-06-01	11818	淋病	Gonorrhea	Report	http://www.nhc.gov.cn/zwgkzt/wsbysj/200907/41754.shtml	2009	6
2009-06-01	1066	流行性出血热	HFRS	Report	http://www.nhc.gov.cn/zwgkzt/wsbysj/200907/41754.shtml	2009	6
2009-06-01	7999	流行性感冒	Influenza	Report	http://www.nhc.gov.cn/zwgkzt/wsbysj/200907/41754.shtml	2009	6
2009-06-01	35	流行性脑脊髓膜炎	Meningococcal meningitis	Report	http://www.nhc.gov.cn/zwgkzt/wsbysj/200907/41754.shtml	2009	6
2009-06-01	46090	流行性腮腺炎	Mumps	Report	http://www.nhc.gov.cn/zwgkzt/wsbysj/200907/41754.shtml	2009	6
2009-06-01	166	流行性乙型脑炎	JE	Report	http://www.nhc.gov.cn/zwgkzt/wsbysj/200907/41754.shtml	2009	6
2009-06-01	100	麻风病	Leprosy	Report	http://www.nhc.gov.cn/zwgkzt/wsbysj/200907/41754.shtml	2009	6
2009-06-01	6604	麻疹	Measles	Report	http://www.nhc.gov.cn/zwgkzt/wsbysj/200907/41754.shtml	2009	6
2009-06-01	29831	梅毒	Syphilis	Report	http://www.nhc.gov.cn/zwgkzt/wsbysj/200907/41754.shtml	2009	6
2009-06-01	1788	疟疾	Malaria	Report	http://www.nhc.gov.cn/zwgkzt/wsbysj/200907/41754.shtml	2009	6
2009-06-01	68916	其它感染性腹泻病	Infectious diarrhea	Report	http://www.nhc.gov.cn/zwgkzt/wsbysj/200907/41754.shtml	2009	6
2009-06-01	0	人感染高致病性禽流感	H5N1	Report	http://www.nhc.gov.cn/zwgkzt/wsbysj/200907/41754.shtml	2009	6
2009-06-01	1713	伤寒和副伤寒	Enteric fever	Report	http://www.nhc.gov.cn/zwgkzt/wsbysj/200907/41754.shtml	2009	6
2009-06-01	0	鼠疫	Plague	Report	http://www.nhc.gov.cn/zwgkzt/wsbysj/200907/41754.shtml	2009	6
2021-08-01	1	丝虫病	Filariasis	Report	https://weekly.chinacdc.cn/en/article/doi/10.46234/ccdcw2021.211	2021	8
2009-06-01	46	炭疽	Anthrax	Report	http://www.nhc.gov.cn/zwgkzt/wsbysj/200907/41754.shtml	2009	6
2009-06-01	1649	戊型肝炎	Hepatitis E	Report	http://www.nhc.gov.cn/zwgkzt/wsbysj/200907/41754.shtml	2009	6
2009-06-01	33388	细菌性和阿米巴性痢疾	Dysentery	Report	http://www.nhc.gov.cn/zwgkzt/wsbysj/200907/41754.shtml	2009	6
2009-06-01	128	新生儿破伤风	Neonatal tetanus	Report	http://www.nhc.gov.cn/zwgkzt/wsbysj/200907/41754.shtml	2009	6
2009-06-01	3712	猩红热	Scarlet fever	Report	http://www.nhc.gov.cn/zwgkzt/wsbysj/200907/41754.shtml	2009	6
2009-06-01	358	血吸虫病	Schistosomiasis	Report	http://www.nhc.gov.cn/zwgkzt/wsbysj/200907/41754.shtml	2009	6
2009-06-01	116439	乙型肝炎	Hepatitis B	Report	http://www.nhc.gov.cn/zwgkzt/wsbysj/200907/41754.shtml	2009	6
2009-07-01	1512	艾滋病	AIDS	Report	http://www.nhc.gov.cn/jkj/s3578/200908/2f85f59ce9b84495a64a861ad48f52fa.shtml	2009	7
2009-07-01	0	白喉	Diphtheria	Report	http://www.nhc.gov.cn/jkj/s3578/200908/2f85f59ce9b84495a64a861ad48f52fa.shtml	2009	7
2009-07-01	269	百日咳	Pertussis	Report	http://www.nhc.gov.cn/jkj/s3578/200908/2f85f59ce9b84495a64a861ad48f52fa.shtml	2009	7
2009-07-01	299	斑疹伤寒	Typhus	Report	http://www.nhc.gov.cn/jkj/s3578/200908/2f85f59ce9b84495a64a861ad48f52fa.shtml	2009	7
2009-07-01	247	包虫病	Echinococcosis	Report	http://www.nhc.gov.cn/jkj/s3578/200908/2f85f59ce9b84495a64a861ad48f52fa.shtml	2009	7
2009-07-01	294233	丙类传染病小计		Report	http://www.nhc.gov.cn/jkj/s3578/200908/2f85f59ce9b84495a64a861ad48f52fa.shtml	2009	7
2009-07-01	12378	丙型肝炎	Hepatitis C	Report	http://www.nhc.gov.cn/jkj/s3578/200908/2f85f59ce9b84495a64a861ad48f52fa.shtml	2009	7
2009-07-01	146375	病毒性肝炎	Hepatitis	Report	http://www.nhc.gov.cn/jkj/s3578/200908/2f85f59ce9b84495a64a861ad48f52fa.shtml	2009	7
2009-07-01	5494	布鲁氏菌病	Brucellosis	Report	http://www.nhc.gov.cn/jkj/s3578/200908/2f85f59ce9b84495a64a861ad48f52fa.shtml	2009	7
2009-07-01	0	传染性非典型肺炎	SARS-CoV	Report	http://www.nhc.gov.cn/jkj/s3578/200908/2f85f59ce9b84495a64a861ad48f52fa.shtml	2009	7
2009-07-01	4	登革热	Dengue fever	Report	http://www.nhc.gov.cn/jkj/s3578/200908/2f85f59ce9b84495a64a861ad48f52fa.shtml	2009	7
2009-07-01	129537	肺结核	Tuberculosis	Report	http://www.nhc.gov.cn/jkj/s3578/200908/2f85f59ce9b84495a64a861ad48f52fa.shtml	2009	7
2009-07-01	4567	风疹	Rubella	Report	http://www.nhc.gov.cn/jkj/s3578/200908/2f85f59ce9b84495a64a861ad48f52fa.shtml	2009	7
2009-07-01	5001	肝炎未分型	Other hepatitis	Report	http://www.nhc.gov.cn/jkj/s3578/200908/2f85f59ce9b84495a64a861ad48f52fa.shtml	2009	7
2009-07-01	50	钩端螺旋体病	Leptospirosis	Report	http://www.nhc.gov.cn/jkj/s3578/200908/2f85f59ce9b84495a64a861ad48f52fa.shtml	2009	7
2009-07-01	673472	甲乙丙类传染病合计	Total	Report	http://www.nhc.gov.cn/jkj/s3578/200908/2f85f59ce9b84495a64a861ad48f52fa.shtml	2009	7
2009-07-01	17	黑热病	Kala azar	Report	http://www.nhc.gov.cn/jkj/s3578/200908/2f85f59ce9b84495a64a861ad48f52fa.shtml	2009	7
2009-07-01	15	霍乱	Cholera	Report	http://www.nhc.gov.cn/jkj/s3578/200908/2f85f59ce9b84495a64a861ad48f52fa.shtml	2009	7
2009-07-01	1666	急性出血性结膜炎	AHC	Report	http://www.nhc.gov.cn/jkj/s3578/200908/2f85f59ce9b84495a64a861ad48f52fa.shtml	2009	7
2009-07-01	0	脊髓灰质炎	Poliomyelitis	Report	http://www.nhc.gov.cn/jkj/s3578/200908/2f85f59ce9b84495a64a861ad48f52fa.shtml	2009	7
2009-07-01	1021	甲型H1N1流感	H1N1	Report	http://www.nhc.gov.cn/jkj/s3578/200908/2f85f59ce9b84495a64a861ad48f52fa.shtml	2009	7
2009-07-01	4320	甲型肝炎	Hepatitis A	Report	http://www.nhc.gov.cn/jkj/s3578/200908/2f85f59ce9b84495a64a861ad48f52fa.shtml	2009	7
2009-07-01	379239	甲乙类传染病小计		Report	http://www.nhc.gov.cn/jkj/s3578/200908/2f85f59ce9b84495a64a861ad48f52fa.shtml	2009	7
2009-07-01	227	狂犬病	Rabies	Report	http://www.nhc.gov.cn/jkj/s3578/200908/2f85f59ce9b84495a64a861ad48f52fa.shtml	2009	7
2009-07-01	11452	淋病	Gonorrhea	Report	http://www.nhc.gov.cn/jkj/s3578/200908/2f85f59ce9b84495a64a861ad48f52fa.shtml	2009	7
2009-07-01	720	流行性出血热	HFRS	Report	http://www.nhc.gov.cn/jkj/s3578/200908/2f85f59ce9b84495a64a861ad48f52fa.shtml	2009	7
2009-07-01	7791	流行性感冒	Influenza	Report	http://www.nhc.gov.cn/jkj/s3578/200908/2f85f59ce9b84495a64a861ad48f52fa.shtml	2009	7
2009-07-01	22	流行性脑脊髓膜炎	Meningococcal meningitis	Report	http://www.nhc.gov.cn/jkj/s3578/200908/2f85f59ce9b84495a64a861ad48f52fa.shtml	2009	7
2009-07-01	34502	流行性腮腺炎	Mumps	Report	http://www.nhc.gov.cn/jkj/s3578/200908/2f85f59ce9b84495a64a861ad48f52fa.shtml	2009	7
2009-07-01	1121	流行性乙型脑炎	JE	Report	http://www.nhc.gov.cn/jkj/s3578/200908/2f85f59ce9b84495a64a861ad48f52fa.shtml	2009	7
2009-07-01	111	麻风病	Leprosy	Report	http://www.nhc.gov.cn/jkj/s3578/200908/2f85f59ce9b84495a64a861ad48f52fa.shtml	2009	7
2009-07-01	3344	麻疹	Measles	Report	http://www.nhc.gov.cn/jkj/s3578/200908/2f85f59ce9b84495a64a861ad48f52fa.shtml	2009	7
2009-07-01	30845	梅毒	Syphilis	Report	http://www.nhc.gov.cn/jkj/s3578/200908/2f85f59ce9b84495a64a861ad48f52fa.shtml	2009	7
2009-07-01	2560	疟疾	Malaria	Report	http://www.nhc.gov.cn/jkj/s3578/200908/2f85f59ce9b84495a64a861ad48f52fa.shtml	2009	7
2009-07-01	82973	其它感染性腹泻病	Infectious diarrhea	Report	http://www.nhc.gov.cn/jkj/s3578/200908/2f85f59ce9b84495a64a861ad48f52fa.shtml	2009	7
2009-07-01	0	人感染高致病性禽流感	H5N1	Report	http://www.nhc.gov.cn/jkj/s3578/200908/2f85f59ce9b84495a64a861ad48f52fa.shtml	2009	7
2009-07-01	2095	伤寒和副伤寒	Enteric fever	Report	http://www.nhc.gov.cn/jkj/s3578/200908/2f85f59ce9b84495a64a861ad48f52fa.shtml	2009	7
2009-07-01	0	鼠疫	Plague	Report	http://www.nhc.gov.cn/jkj/s3578/200908/2f85f59ce9b84495a64a861ad48f52fa.shtml	2009	7
2009-03-01	0	丝虫病	Filariasis	Report	http://www.nhc.gov.cn/jkj/s3578/201304/af0211a42e134e8a92673681ac83121a.shtml	2009	3
2009-07-01	44	炭疽	Anthrax	Report	http://www.nhc.gov.cn/jkj/s3578/200908/2f85f59ce9b84495a64a861ad48f52fa.shtml	2009	7
2009-07-01	1421	戊型肝炎	Hepatitis E	Report	http://www.nhc.gov.cn/jkj/s3578/200908/2f85f59ce9b84495a64a861ad48f52fa.shtml	2009	7
2009-07-01	39870	细菌性和阿米巴性痢疾	Dysentery	Report	http://www.nhc.gov.cn/jkj/s3578/200908/2f85f59ce9b84495a64a861ad48f52fa.shtml	2009	7
2009-07-01	136	新生儿破伤风	Neonatal tetanus	Report	http://www.nhc.gov.cn/jkj/s3578/200908/2f85f59ce9b84495a64a861ad48f52fa.shtml	2009	7
2009-07-01	2013	猩红热	Scarlet fever	Report	http://www.nhc.gov.cn/jkj/s3578/200908/2f85f59ce9b84495a64a861ad48f52fa.shtml	2009	7
2009-07-01	513	血吸虫病	Schistosomiasis	Report	http://www.nhc.gov.cn/jkj/s3578/200908/2f85f59ce9b84495a64a861ad48f52fa.shtml	2009	7
2009-07-01	123255	乙型肝炎	Hepatitis B	Report	http://www.nhc.gov.cn/jkj/s3578/200908/2f85f59ce9b84495a64a861ad48f52fa.shtml	2009	7
2009-08-01	1474	艾滋病	AIDS	Report	http://www.nhc.gov.cn/jkj/s3578/201304/94ef4bb457794790ad00a6dbc9fae287.shtml	2009	8
2009-08-01	0	白喉	Diphtheria	Report	http://www.nhc.gov.cn/jkj/s3578/201304/94ef4bb457794790ad00a6dbc9fae287.shtml	2009	8
2009-08-01	266	百日咳	Pertussis	Report	http://www.nhc.gov.cn/jkj/s3578/201304/94ef4bb457794790ad00a6dbc9fae287.shtml	2009	8
2009-08-01	313	斑疹伤寒	Typhus	Report	http://www.nhc.gov.cn/jkj/s3578/201304/94ef4bb457794790ad00a6dbc9fae287.shtml	2009	8
2009-08-01	343	包虫病	Echinococcosis	Report	http://www.nhc.gov.cn/jkj/s3578/201304/94ef4bb457794790ad00a6dbc9fae287.shtml	2009	8
2009-08-01	217344	丙类传染病小计		Report	http://www.nhc.gov.cn/jkj/s3578/201304/94ef4bb457794790ad00a6dbc9fae287.shtml	2009	8
2009-08-01	12484	丙型肝炎	Hepatitis C	Report	http://www.nhc.gov.cn/jkj/s3578/201304/94ef4bb457794790ad00a6dbc9fae287.shtml	2009	8
2009-08-01	143101	病毒性肝炎	Hepatitis	Report	http://www.nhc.gov.cn/jkj/s3578/201304/94ef4bb457794790ad00a6dbc9fae287.shtml	2009	8
2009-08-01	3929	布鲁氏菌病	Brucellosis	Report	http://www.nhc.gov.cn/jkj/s3578/201304/94ef4bb457794790ad00a6dbc9fae287.shtml	2009	8
2009-08-01	0	传染性非典型肺炎	SARS-CoV	Report	http://www.nhc.gov.cn/jkj/s3578/201304/94ef4bb457794790ad00a6dbc9fae287.shtml	2009	8
2009-08-01	14	登革热	Dengue fever	Report	http://www.nhc.gov.cn/jkj/s3578/201304/94ef4bb457794790ad00a6dbc9fae287.shtml	2009	8
2009-08-01	126893	肺结核	Tuberculosis	Report	http://www.nhc.gov.cn/jkj/s3578/201304/94ef4bb457794790ad00a6dbc9fae287.shtml	2009	8
2009-08-01	1647	风疹	Rubella	Report	http://www.nhc.gov.cn/jkj/s3578/201304/94ef4bb457794790ad00a6dbc9fae287.shtml	2009	8
2009-08-01	4912	肝炎未分型	Other hepatitis	Report	http://www.nhc.gov.cn/jkj/s3578/201304/94ef4bb457794790ad00a6dbc9fae287.shtml	2009	8
2009-08-01	94	钩端螺旋体病	Leptospirosis	Report	http://www.nhc.gov.cn/jkj/s3578/201304/94ef4bb457794790ad00a6dbc9fae287.shtml	2009	8
2009-08-01	588544	甲乙丙类传染病合计	Total	Report	http://www.nhc.gov.cn/jkj/s3578/201304/94ef4bb457794790ad00a6dbc9fae287.shtml	2009	8
2009-08-01	33	黑热病	Kala azar	Report	http://www.nhc.gov.cn/jkj/s3578/201304/94ef4bb457794790ad00a6dbc9fae287.shtml	2009	8
2009-08-01	34	霍乱	Cholera	Report	http://www.nhc.gov.cn/jkj/s3578/201304/94ef4bb457794790ad00a6dbc9fae287.shtml	2009	8
2009-08-01	1525	急性出血性结膜炎	AHC	Report	http://www.nhc.gov.cn/jkj/s3578/201304/94ef4bb457794790ad00a6dbc9fae287.shtml	2009	8
2009-08-01	0	脊髓灰质炎	Poliomyelitis	Report	http://www.nhc.gov.cn/jkj/s3578/201304/94ef4bb457794790ad00a6dbc9fae287.shtml	2009	8
2009-08-01	1583	甲型H1N1流感	H1N1	Report	http://www.nhc.gov.cn/jkj/s3578/201304/94ef4bb457794790ad00a6dbc9fae287.shtml	2009	8
2009-08-01	4242	甲型肝炎	Hepatitis A	Report	http://www.nhc.gov.cn/jkj/s3578/201304/94ef4bb457794790ad00a6dbc9fae287.shtml	2009	8
2009-08-01	371200	甲乙类传染病小计		Report	http://www.nhc.gov.cn/jkj/s3578/201304/94ef4bb457794790ad00a6dbc9fae287.shtml	2009	8
2009-08-01	237	狂犬病	Rabies	Report	http://www.nhc.gov.cn/jkj/s3578/201304/94ef4bb457794790ad00a6dbc9fae287.shtml	2009	8
2009-08-01	10939	淋病	Gonorrhea	Report	http://www.nhc.gov.cn/jkj/s3578/201304/94ef4bb457794790ad00a6dbc9fae287.shtml	2009	8
2009-08-01	440	流行性出血热	HFRS	Report	http://www.nhc.gov.cn/jkj/s3578/201304/94ef4bb457794790ad00a6dbc9fae287.shtml	2009	8
2009-08-01	14548	流行性感冒	Influenza	Report	http://www.nhc.gov.cn/jkj/s3578/201304/94ef4bb457794790ad00a6dbc9fae287.shtml	2009	8
2009-08-01	18	流行性脑脊髓膜炎	Meningococcal meningitis	Report	http://www.nhc.gov.cn/jkj/s3578/201304/94ef4bb457794790ad00a6dbc9fae287.shtml	2009	8
2009-08-01	16484	流行性腮腺炎	Mumps	Report	http://www.nhc.gov.cn/jkj/s3578/201304/94ef4bb457794790ad00a6dbc9fae287.shtml	2009	8
2009-08-01	2066	流行性乙型脑炎	JE	Report	http://www.nhc.gov.cn/jkj/s3578/201304/94ef4bb457794790ad00a6dbc9fae287.shtml	2009	8
2009-08-01	82	麻风病	Leprosy	Report	http://www.nhc.gov.cn/jkj/s3578/201304/94ef4bb457794790ad00a6dbc9fae287.shtml	2009	8
2009-08-01	1478	麻疹	Measles	Report	http://www.nhc.gov.cn/jkj/s3578/201304/94ef4bb457794790ad00a6dbc9fae287.shtml	2009	8
2009-08-01	30164	梅毒	Syphilis	Report	http://www.nhc.gov.cn/jkj/s3578/201304/94ef4bb457794790ad00a6dbc9fae287.shtml	2009	8
2009-08-01	2511	疟疾	Malaria	Report	http://www.nhc.gov.cn/jkj/s3578/201304/94ef4bb457794790ad00a6dbc9fae287.shtml	2009	8
2009-08-01	82472	其它感染性腹泻病	Infectious diarrhea	Report	http://www.nhc.gov.cn/jkj/s3578/201304/94ef4bb457794790ad00a6dbc9fae287.shtml	2009	8
2009-08-01	0	人感染高致病性禽流感	H5N1	Report	http://www.nhc.gov.cn/jkj/s3578/201304/94ef4bb457794790ad00a6dbc9fae287.shtml	2009	8
2009-08-01	2164	伤寒和副伤寒	Enteric fever	Report	http://www.nhc.gov.cn/jkj/s3578/201304/94ef4bb457794790ad00a6dbc9fae287.shtml	2009	8
2009-08-01	12	鼠疫	Plague	Report	http://www.nhc.gov.cn/jkj/s3578/201304/94ef4bb457794790ad00a6dbc9fae287.shtml	2009	8
2009-04-01	0	丝虫病	Filariasis	Report	http://www.nhc.gov.cn/jkj/s3578/201304/a1b04339bf614d3cbbe5ec9ba967eedb.shtml	2009	4
2009-08-01	74	炭疽	Anthrax	Report	http://www.nhc.gov.cn/jkj/s3578/201304/94ef4bb457794790ad00a6dbc9fae287.shtml	2009	8
2009-08-01	1498	戊型肝炎	Hepatitis E	Report	http://www.nhc.gov.cn/jkj/s3578/201304/94ef4bb457794790ad00a6dbc9fae287.shtml	2009	8
2009-08-01	41921	细菌性和阿米巴性痢疾	Dysentery	Report	http://www.nhc.gov.cn/jkj/s3578/201304/94ef4bb457794790ad00a6dbc9fae287.shtml	2009	8
2009-08-01	153	新生儿破伤风	Neonatal tetanus	Report	http://www.nhc.gov.cn/jkj/s3578/201304/94ef4bb457794790ad00a6dbc9fae287.shtml	2009	8
2009-08-01	1096	猩红热	Scarlet fever	Report	http://www.nhc.gov.cn/jkj/s3578/201304/94ef4bb457794790ad00a6dbc9fae287.shtml	2009	8
2009-08-01	539	血吸虫病	Schistosomiasis	Report	http://www.nhc.gov.cn/jkj/s3578/201304/94ef4bb457794790ad00a6dbc9fae287.shtml	2009	8
2009-08-01	119965	乙型肝炎	Hepatitis B	Report	http://www.nhc.gov.cn/jkj/s3578/201304/94ef4bb457794790ad00a6dbc9fae287.shtml	2009	8
2009-09-01	1478	艾滋病	AIDS	Report	http://www.nhc.gov.cn/jkj/s3578/201304/fd9fb8026f6f49c899943fcba74155cf.shtml	2009	9
2009-09-01	0	白喉	Diphtheria	Report	http://www.nhc.gov.cn/jkj/s3578/201304/fd9fb8026f6f49c899943fcba74155cf.shtml	2009	9
2009-09-01	114	百日咳	Pertussis	Report	http://www.nhc.gov.cn/jkj/s3578/201304/fd9fb8026f6f49c899943fcba74155cf.shtml	2009	9
2009-09-01	291	斑疹伤寒	Typhus	Report	http://www.nhc.gov.cn/jkj/s3578/201304/fd9fb8026f6f49c899943fcba74155cf.shtml	2009	9
2009-09-01	205	包虫病	Echinococcosis	Report	http://www.nhc.gov.cn/jkj/s3578/201304/fd9fb8026f6f49c899943fcba74155cf.shtml	2009	9
2009-09-01	210169	丙类传染病小计		Report	http://www.nhc.gov.cn/jkj/s3578/201304/fd9fb8026f6f49c899943fcba74155cf.shtml	2009	9
2009-09-01	12022	丙型肝炎	Hepatitis C	Report	http://www.nhc.gov.cn/jkj/s3578/201304/fd9fb8026f6f49c899943fcba74155cf.shtml	2009	9
2009-09-01	128882	病毒性肝炎	Hepatitis	Report	http://www.nhc.gov.cn/jkj/s3578/201304/fd9fb8026f6f49c899943fcba74155cf.shtml	2009	9
2009-09-01	2661	布鲁氏菌病	Brucellosis	Report	http://www.nhc.gov.cn/jkj/s3578/201304/fd9fb8026f6f49c899943fcba74155cf.shtml	2009	9
2009-09-01	0	传染性非典型肺炎	SARS-CoV	Report	http://www.nhc.gov.cn/jkj/s3578/201304/fd9fb8026f6f49c899943fcba74155cf.shtml	2009	9
2009-09-01	203	登革热	Dengue fever	Report	http://www.nhc.gov.cn/jkj/s3578/201304/fd9fb8026f6f49c899943fcba74155cf.shtml	2009	9
2009-09-01	124152	肺结核	Tuberculosis	Report	http://www.nhc.gov.cn/jkj/s3578/201304/fd9fb8026f6f49c899943fcba74155cf.shtml	2009	9
2009-09-01	1149	风疹	Rubella	Report	http://www.nhc.gov.cn/jkj/s3578/201304/fd9fb8026f6f49c899943fcba74155cf.shtml	2009	9
2009-09-01	4577	肝炎未分型	Other hepatitis	Report	http://www.nhc.gov.cn/jkj/s3578/201304/fd9fb8026f6f49c899943fcba74155cf.shtml	2009	9
2009-09-01	212	钩端螺旋体病	Leptospirosis	Report	http://www.nhc.gov.cn/jkj/s3578/201304/fd9fb8026f6f49c899943fcba74155cf.shtml	2009	9
2009-09-01	567310	甲乙丙类传染病合计	Total	Report	http://www.nhc.gov.cn/jkj/s3578/201304/fd9fb8026f6f49c899943fcba74155cf.shtml	2009	9
2009-09-01	41	黑热病	Kala azar	Report	http://www.nhc.gov.cn/jkj/s3578/201304/fd9fb8026f6f49c899943fcba74155cf.shtml	2009	9
2009-09-01	6	霍乱	Cholera	Report	http://www.nhc.gov.cn/jkj/s3578/201304/fd9fb8026f6f49c899943fcba74155cf.shtml	2009	9
2009-09-01	1321	急性出血性结膜炎	AHC	Report	http://www.nhc.gov.cn/jkj/s3578/201304/fd9fb8026f6f49c899943fcba74155cf.shtml	2009	9
2009-09-01	0	脊髓灰质炎	Poliomyelitis	Report	http://www.nhc.gov.cn/jkj/s3578/201304/fd9fb8026f6f49c899943fcba74155cf.shtml	2009	9
2009-09-01	17553	甲型H1N1流感	H1N1	Report	http://www.nhc.gov.cn/jkj/s3578/201304/fd9fb8026f6f49c899943fcba74155cf.shtml	2009	9
2009-09-01	3884	甲型肝炎	Hepatitis A	Report	http://www.nhc.gov.cn/jkj/s3578/201304/fd9fb8026f6f49c899943fcba74155cf.shtml	2009	9
2009-09-01	357141	甲乙类传染病小计		Report	http://www.nhc.gov.cn/jkj/s3578/201304/fd9fb8026f6f49c899943fcba74155cf.shtml	2009	9
2009-09-01	238	狂犬病	Rabies	Report	http://www.nhc.gov.cn/jkj/s3578/201304/fd9fb8026f6f49c899943fcba74155cf.shtml	2009	9
2009-09-01	10551	淋病	Gonorrhea	Report	http://www.nhc.gov.cn/jkj/s3578/201304/fd9fb8026f6f49c899943fcba74155cf.shtml	2009	9
2009-09-01	380	流行性出血热	HFRS	Report	http://www.nhc.gov.cn/jkj/s3578/201304/fd9fb8026f6f49c899943fcba74155cf.shtml	2009	9
2009-09-01	43596	流行性感冒	Influenza	Report	http://www.nhc.gov.cn/jkj/s3578/201304/fd9fb8026f6f49c899943fcba74155cf.shtml	2009	9
2009-09-01	30	流行性脑脊髓膜炎	Meningococcal meningitis	Report	http://www.nhc.gov.cn/jkj/s3578/201304/fd9fb8026f6f49c899943fcba74155cf.shtml	2009	9
2009-09-01	13676	流行性腮腺炎	Mumps	Report	http://www.nhc.gov.cn/jkj/s3578/201304/fd9fb8026f6f49c899943fcba74155cf.shtml	2009	9
2009-09-01	565	流行性乙型脑炎	JE	Report	http://www.nhc.gov.cn/jkj/s3578/201304/fd9fb8026f6f49c899943fcba74155cf.shtml	2009	9
2009-09-01	89	麻风病	Leprosy	Report	http://www.nhc.gov.cn/jkj/s3578/201304/fd9fb8026f6f49c899943fcba74155cf.shtml	2009	9
2009-09-01	973	麻疹	Measles	Report	http://www.nhc.gov.cn/jkj/s3578/201304/fd9fb8026f6f49c899943fcba74155cf.shtml	2009	9
2009-09-01	29937	梅毒	Syphilis	Report	http://www.nhc.gov.cn/jkj/s3578/201304/fd9fb8026f6f49c899943fcba74155cf.shtml	2009	9
2009-09-01	2054	疟疾	Malaria	Report	http://www.nhc.gov.cn/jkj/s3578/201304/fd9fb8026f6f49c899943fcba74155cf.shtml	2009	9
2009-09-01	64297	其它感染性腹泻病	Infectious diarrhea	Report	http://www.nhc.gov.cn/jkj/s3578/201304/fd9fb8026f6f49c899943fcba74155cf.shtml	2009	9
2009-09-01	0	人感染高致病性禽流感	H5N1	Report	http://www.nhc.gov.cn/jkj/s3578/201304/fd9fb8026f6f49c899943fcba74155cf.shtml	2009	9
2009-09-01	1989	伤寒和副伤寒	Enteric fever	Report	http://www.nhc.gov.cn/jkj/s3578/201304/fd9fb8026f6f49c899943fcba74155cf.shtml	2009	9
2009-09-01	0	鼠疫	Plague	Report	http://www.nhc.gov.cn/jkj/s3578/201304/fd9fb8026f6f49c899943fcba74155cf.shtml	2009	9
2009-05-01	0	丝虫病	Filariasis	Report	http://www.nhc.gov.cn/bgt/s9509/200906/c7e01637b80c452b8e525648091cce75.shtml	2009	5
2009-09-01	50	炭疽	Anthrax	Report	http://www.nhc.gov.cn/jkj/s3578/201304/fd9fb8026f6f49c899943fcba74155cf.shtml	2009	9
2009-09-01	1238	戊型肝炎	Hepatitis E	Report	http://www.nhc.gov.cn/jkj/s3578/201304/fd9fb8026f6f49c899943fcba74155cf.shtml	2009	9
2009-09-01	33331	细菌性和阿米巴性痢疾	Dysentery	Report	http://www.nhc.gov.cn/jkj/s3578/201304/fd9fb8026f6f49c899943fcba74155cf.shtml	2009	9
2009-09-01	117	新生儿破伤风	Neonatal tetanus	Report	http://www.nhc.gov.cn/jkj/s3578/201304/fd9fb8026f6f49c899943fcba74155cf.shtml	2009	9
2009-09-01	1262	猩红热	Scarlet fever	Report	http://www.nhc.gov.cn/jkj/s3578/201304/fd9fb8026f6f49c899943fcba74155cf.shtml	2009	9
2009-09-01	403	血吸虫病	Schistosomiasis	Report	http://www.nhc.gov.cn/jkj/s3578/201304/fd9fb8026f6f49c899943fcba74155cf.shtml	2009	9
2009-09-01	107161	乙型肝炎	Hepatitis B	Report	http://www.nhc.gov.cn/jkj/s3578/201304/fd9fb8026f6f49c899943fcba74155cf.shtml	2009	9
2009-10-01	1718	艾滋病	AIDS	Report	http://www.nhc.gov.cn/jkj/s3578/201304/96a68d51ccba41cd984fbba92cff131a.shtml	2009	10
2009-10-01	0	白喉	Diphtheria	Report	http://www.nhc.gov.cn/jkj/s3578/201304/96a68d51ccba41cd984fbba92cff131a.shtml	2009	10
2009-10-01	77	百日咳	Pertussis	Report	http://www.nhc.gov.cn/jkj/s3578/201304/96a68d51ccba41cd984fbba92cff131a.shtml	2009	10
2009-10-01	317	斑疹伤寒	Typhus	Report	http://www.nhc.gov.cn/jkj/s3578/201304/96a68d51ccba41cd984fbba92cff131a.shtml	2009	10
2009-10-01	386	包虫病	Echinococcosis	Report	http://www.nhc.gov.cn/jkj/s3578/201304/96a68d51ccba41cd984fbba92cff131a.shtml	2009	10
2009-10-01	183683	丙类传染病小计		Report	http://www.nhc.gov.cn/jkj/s3578/201304/96a68d51ccba41cd984fbba92cff131a.shtml	2009	10
2009-10-01	11034	丙型肝炎	Hepatitis C	Report	http://www.nhc.gov.cn/jkj/s3578/201304/96a68d51ccba41cd984fbba92cff131a.shtml	2009	10
2009-10-01	120184	病毒性肝炎	Hepatitis	Report	http://www.nhc.gov.cn/jkj/s3578/201304/96a68d51ccba41cd984fbba92cff131a.shtml	2009	10
2009-10-01	1454	布鲁氏菌病	Brucellosis	Report	http://www.nhc.gov.cn/jkj/s3578/201304/96a68d51ccba41cd984fbba92cff131a.shtml	2009	10
2009-10-01	0	传染性非典型肺炎	SARS-CoV	Report	http://www.nhc.gov.cn/jkj/s3578/201304/96a68d51ccba41cd984fbba92cff131a.shtml	2009	10
2009-10-01	34	登革热	Dengue fever	Report	http://www.nhc.gov.cn/jkj/s3578/201304/96a68d51ccba41cd984fbba92cff131a.shtml	2009	10
2009-10-01	109343	肺结核	Tuberculosis	Report	http://www.nhc.gov.cn/jkj/s3578/201304/96a68d51ccba41cd984fbba92cff131a.shtml	2009	10
2009-10-01	981	风疹	Rubella	Report	http://www.nhc.gov.cn/jkj/s3578/201304/96a68d51ccba41cd984fbba92cff131a.shtml	2009	10
2009-10-01	4268	肝炎未分型	Other hepatitis	Report	http://www.nhc.gov.cn/jkj/s3578/201304/96a68d51ccba41cd984fbba92cff131a.shtml	2009	10
2009-10-01	61	钩端螺旋体病	Leptospirosis	Report	http://www.nhc.gov.cn/jkj/s3578/201304/96a68d51ccba41cd984fbba92cff131a.shtml	2009	10
2009-10-01	514616	甲乙丙类传染病合计	Total	Report	http://www.nhc.gov.cn/jkj/s3578/201304/96a68d51ccba41cd984fbba92cff131a.shtml	2009	10
2009-10-01	59	黑热病	Kala azar	Report	http://www.nhc.gov.cn/jkj/s3578/201304/96a68d51ccba41cd984fbba92cff131a.shtml	2009	10
2009-10-01	7	霍乱	Cholera	Report	http://www.nhc.gov.cn/jkj/s3578/201304/96a68d51ccba41cd984fbba92cff131a.shtml	2009	10
2009-10-01	956	急性出血性结膜炎	AHC	Report	http://www.nhc.gov.cn/jkj/s3578/201304/96a68d51ccba41cd984fbba92cff131a.shtml	2009	10
2009-10-01	0	脊髓灰质炎	Poliomyelitis	Report	http://www.nhc.gov.cn/jkj/s3578/201304/96a68d51ccba41cd984fbba92cff131a.shtml	2009	10
2009-10-01	32943	甲型H1N1流感	H1N1	Report	http://www.nhc.gov.cn/jkj/s3578/201304/96a68d51ccba41cd984fbba92cff131a.shtml	2009	10
2009-10-01	3187	甲型肝炎	Hepatitis A	Report	http://www.nhc.gov.cn/jkj/s3578/201304/96a68d51ccba41cd984fbba92cff131a.shtml	2009	10
2009-10-01	330933	甲乙类传染病小计		Report	http://www.nhc.gov.cn/jkj/s3578/201304/96a68d51ccba41cd984fbba92cff131a.shtml	2009	10
2009-10-01	228	狂犬病	Rabies	Report	http://www.nhc.gov.cn/jkj/s3578/201304/96a68d51ccba41cd984fbba92cff131a.shtml	2009	10
2009-10-01	9663	淋病	Gonorrhea	Report	http://www.nhc.gov.cn/jkj/s3578/201304/96a68d51ccba41cd984fbba92cff131a.shtml	2009	10
2009-10-01	776	流行性出血热	HFRS	Report	http://www.nhc.gov.cn/jkj/s3578/201304/96a68d51ccba41cd984fbba92cff131a.shtml	2009	10
2009-10-01	25132	流行性感冒	Influenza	Report	http://www.nhc.gov.cn/jkj/s3578/201304/96a68d51ccba41cd984fbba92cff131a.shtml	2009	10
2009-10-01	18	流行性脑脊髓膜炎	Meningococcal meningitis	Report	http://www.nhc.gov.cn/jkj/s3578/201304/96a68d51ccba41cd984fbba92cff131a.shtml	2009	10
2009-10-01	13638	流行性腮腺炎	Mumps	Report	http://www.nhc.gov.cn/jkj/s3578/201304/96a68d51ccba41cd984fbba92cff131a.shtml	2009	10
2009-10-01	93	流行性乙型脑炎	JE	Report	http://www.nhc.gov.cn/jkj/s3578/201304/96a68d51ccba41cd984fbba92cff131a.shtml	2009	10
2009-10-01	68	麻风病	Leprosy	Report	http://www.nhc.gov.cn/jkj/s3578/201304/96a68d51ccba41cd984fbba92cff131a.shtml	2009	10
2009-10-01	693	麻疹	Measles	Report	http://www.nhc.gov.cn/jkj/s3578/201304/96a68d51ccba41cd984fbba92cff131a.shtml	2009	10
2009-10-01	26139	梅毒	Syphilis	Report	http://www.nhc.gov.cn/jkj/s3578/201304/96a68d51ccba41cd984fbba92cff131a.shtml	2009	10
2009-10-01	1321	疟疾	Malaria	Report	http://www.nhc.gov.cn/jkj/s3578/201304/96a68d51ccba41cd984fbba92cff131a.shtml	2009	10
2009-10-01	65198	其它感染性腹泻病	Infectious diarrhea	Report	http://www.nhc.gov.cn/jkj/s3578/201304/96a68d51ccba41cd984fbba92cff131a.shtml	2009	10
2009-10-01	0	人感染高致病性禽流感	H5N1	Report	http://www.nhc.gov.cn/jkj/s3578/201304/96a68d51ccba41cd984fbba92cff131a.shtml	2009	10
2009-10-01	1593	伤寒和副伤寒	Enteric fever	Report	http://www.nhc.gov.cn/jkj/s3578/201304/96a68d51ccba41cd984fbba92cff131a.shtml	2009	10
2009-10-01	0	鼠疫	Plague	Report	http://www.nhc.gov.cn/jkj/s3578/201304/96a68d51ccba41cd984fbba92cff131a.shtml	2009	10
2009-06-01	0	丝虫病	Filariasis	Report	http://www.nhc.gov.cn/zwgkzt/wsbysj/200907/41754.shtml	2009	6
2009-10-01	26	炭疽	Anthrax	Report	http://www.nhc.gov.cn/jkj/s3578/201304/96a68d51ccba41cd984fbba92cff131a.shtml	2009	10
2009-10-01	1191	戊型肝炎	Hepatitis E	Report	http://www.nhc.gov.cn/jkj/s3578/201304/96a68d51ccba41cd984fbba92cff131a.shtml	2009	10
2009-10-01	22773	细菌性和阿米巴性痢疾	Dysentery	Report	http://www.nhc.gov.cn/jkj/s3578/201304/96a68d51ccba41cd984fbba92cff131a.shtml	2009	10
2009-10-01	127	新生儿破伤风	Neonatal tetanus	Report	http://www.nhc.gov.cn/jkj/s3578/201304/96a68d51ccba41cd984fbba92cff131a.shtml	2009	10
2009-10-01	1318	猩红热	Scarlet fever	Report	http://www.nhc.gov.cn/jkj/s3578/201304/96a68d51ccba41cd984fbba92cff131a.shtml	2009	10
2009-10-01	344	血吸虫病	Schistosomiasis	Report	http://www.nhc.gov.cn/jkj/s3578/201304/96a68d51ccba41cd984fbba92cff131a.shtml	2009	10
2009-10-01	100504	乙型肝炎	Hepatitis B	Report	http://www.nhc.gov.cn/jkj/s3578/201304/96a68d51ccba41cd984fbba92cff131a.shtml	2009	10
2009-11-01	2388	艾滋病	AIDS	Report	http://www.nhc.gov.cn/jkj/s3578/201304/201d2458c17340c3baeee4a356b28d70.shtml	2009	11
2009-11-01	0	白喉	Diphtheria	Report	http://www.nhc.gov.cn/jkj/s3578/201304/201d2458c17340c3baeee4a356b28d70.shtml	2009	11
2009-11-01	55	百日咳	Pertussis	Report	http://www.nhc.gov.cn/jkj/s3578/201304/201d2458c17340c3baeee4a356b28d70.shtml	2009	11
2009-11-01	200	斑疹伤寒	Typhus	Report	http://www.nhc.gov.cn/jkj/s3578/201304/201d2458c17340c3baeee4a356b28d70.shtml	2009	11
2009-11-01	234	包虫病	Echinococcosis	Report	http://www.nhc.gov.cn/jkj/s3578/201304/201d2458c17340c3baeee4a356b28d70.shtml	2009	11
2009-11-01	183860	丙类传染病小计		Report	http://www.nhc.gov.cn/jkj/s3578/201304/201d2458c17340c3baeee4a356b28d70.shtml	2009	11
2009-11-01	11183	丙型肝炎	Hepatitis C	Report	http://www.nhc.gov.cn/jkj/s3578/201304/201d2458c17340c3baeee4a356b28d70.shtml	2009	11
2009-11-01	112703	病毒性肝炎	Hepatitis	Report	http://www.nhc.gov.cn/jkj/s3578/201304/201d2458c17340c3baeee4a356b28d70.shtml	2009	11
2009-11-01	1536	布鲁氏菌病	Brucellosis	Report	http://www.nhc.gov.cn/jkj/s3578/201304/201d2458c17340c3baeee4a356b28d70.shtml	2009	11
2009-11-01	0	传染性非典型肺炎	SARS-CoV	Report	http://www.nhc.gov.cn/jkj/s3578/201304/201d2458c17340c3baeee4a356b28d70.shtml	2009	11
2009-11-01	9	登革热	Dengue fever	Report	http://www.nhc.gov.cn/jkj/s3578/201304/201d2458c17340c3baeee4a356b28d70.shtml	2009	11
2009-11-01	104782	肺结核	Tuberculosis	Report	http://www.nhc.gov.cn/jkj/s3578/201304/201d2458c17340c3baeee4a356b28d70.shtml	2009	11
2009-11-01	991	风疹	Rubella	Report	http://www.nhc.gov.cn/jkj/s3578/201304/201d2458c17340c3baeee4a356b28d70.shtml	2009	11
2009-11-01	3828	肝炎未分型	Other hepatitis	Report	http://www.nhc.gov.cn/jkj/s3578/201304/201d2458c17340c3baeee4a356b28d70.shtml	2009	11
2009-11-01	53	钩端螺旋体病	Leptospirosis	Report	http://www.nhc.gov.cn/jkj/s3578/201304/201d2458c17340c3baeee4a356b28d70.shtml	2009	11
2009-11-01	503396	甲乙丙类传染病合计	Total	Report	http://www.nhc.gov.cn/jkj/s3578/201304/201d2458c17340c3baeee4a356b28d70.shtml	2009	11
2009-11-01	51	黑热病	Kala azar	Report	http://www.nhc.gov.cn/jkj/s3578/201304/201d2458c17340c3baeee4a356b28d70.shtml	2009	11
2009-11-01	0	霍乱	Cholera	Report	http://www.nhc.gov.cn/jkj/s3578/201304/201d2458c17340c3baeee4a356b28d70.shtml	2009	11
2009-11-01	749	急性出血性结膜炎	AHC	Report	http://www.nhc.gov.cn/jkj/s3578/201304/201d2458c17340c3baeee4a356b28d70.shtml	2009	11
2009-11-01	0	脊髓灰质炎	Poliomyelitis	Report	http://www.nhc.gov.cn/jkj/s3578/201304/201d2458c17340c3baeee4a356b28d70.shtml	2009	11
2009-11-01	44270	甲型H1N1流感	H1N1	Report	http://www.nhc.gov.cn/jkj/s3578/201304/201d2458c17340c3baeee4a356b28d70.shtml	2009	11
2009-11-01	2794	甲型肝炎	Hepatitis A	Report	http://www.nhc.gov.cn/jkj/s3578/201304/201d2458c17340c3baeee4a356b28d70.shtml	2009	11
2009-11-01	319536	甲乙类传染病小计		Report	http://www.nhc.gov.cn/jkj/s3578/201304/201d2458c17340c3baeee4a356b28d70.shtml	2009	11
2009-11-01	197	狂犬病	Rabies	Report	http://www.nhc.gov.cn/jkj/s3578/201304/201d2458c17340c3baeee4a356b28d70.shtml	2009	11
2009-11-01	9437	淋病	Gonorrhea	Report	http://www.nhc.gov.cn/jkj/s3578/201304/201d2458c17340c3baeee4a356b28d70.shtml	2009	11
2009-11-01	1516	流行性出血热	HFRS	Report	http://www.nhc.gov.cn/jkj/s3578/201304/201d2458c17340c3baeee4a356b28d70.shtml	2009	11
2009-11-01	43018	流行性感冒	Influenza	Report	http://www.nhc.gov.cn/jkj/s3578/201304/201d2458c17340c3baeee4a356b28d70.shtml	2009	11
2009-11-01	17	流行性脑脊髓膜炎	Meningococcal meningitis	Report	http://www.nhc.gov.cn/jkj/s3578/201304/201d2458c17340c3baeee4a356b28d70.shtml	2009	11
2009-11-01	14081	流行性腮腺炎	Mumps	Report	http://www.nhc.gov.cn/jkj/s3578/201304/201d2458c17340c3baeee4a356b28d70.shtml	2009	11
2009-11-01	81	流行性乙型脑炎	JE	Report	http://www.nhc.gov.cn/jkj/s3578/201304/201d2458c17340c3baeee4a356b28d70.shtml	2009	11
2009-11-01	80	麻风病	Leprosy	Report	http://www.nhc.gov.cn/jkj/s3578/201304/201d2458c17340c3baeee4a356b28d70.shtml	2009	11
2009-11-01	537	麻疹	Measles	Report	http://www.nhc.gov.cn/jkj/s3578/201304/201d2458c17340c3baeee4a356b28d70.shtml	2009	11
2009-11-01	24731	梅毒	Syphilis	Report	http://www.nhc.gov.cn/jkj/s3578/201304/201d2458c17340c3baeee4a356b28d70.shtml	2009	11
2009-11-01	781	疟疾	Malaria	Report	http://www.nhc.gov.cn/jkj/s3578/201304/201d2458c17340c3baeee4a356b28d70.shtml	2009	11
2009-11-01	62538	其它感染性腹泻病	Infectious diarrhea	Report	http://www.nhc.gov.cn/jkj/s3578/201304/201d2458c17340c3baeee4a356b28d70.shtml	2009	11
2009-11-01	0	人感染高致病性禽流感	H5N1	Report	http://www.nhc.gov.cn/jkj/s3578/201304/201d2458c17340c3baeee4a356b28d70.shtml	2009	11
2009-11-01	1253	伤寒和副伤寒	Enteric fever	Report	http://www.nhc.gov.cn/jkj/s3578/201304/201d2458c17340c3baeee4a356b28d70.shtml	2009	11
2009-11-01	0	鼠疫	Plague	Report	http://www.nhc.gov.cn/jkj/s3578/201304/201d2458c17340c3baeee4a356b28d70.shtml	2009	11
2009-07-01	0	丝虫病	Filariasis	Report	http://www.nhc.gov.cn/jkj/s3578/200908/2f85f59ce9b84495a64a861ad48f52fa.shtml	2009	7
2009-11-01	17	炭疽	Anthrax	Report	http://www.nhc.gov.cn/jkj/s3578/201304/201d2458c17340c3baeee4a356b28d70.shtml	2009	11
2009-11-01	1271	戊型肝炎	Hepatitis E	Report	http://www.nhc.gov.cn/jkj/s3578/201304/201d2458c17340c3baeee4a356b28d70.shtml	2009	11
2009-11-01	13744	细菌性和阿米巴性痢疾	Dysentery	Report	http://www.nhc.gov.cn/jkj/s3578/201304/201d2458c17340c3baeee4a356b28d70.shtml	2009	11
2009-11-01	124	新生儿破伤风	Neonatal tetanus	Report	http://www.nhc.gov.cn/jkj/s3578/201304/201d2458c17340c3baeee4a356b28d70.shtml	2009	11
2009-11-01	1065	猩红热	Scarlet fever	Report	http://www.nhc.gov.cn/jkj/s3578/201304/201d2458c17340c3baeee4a356b28d70.shtml	2009	11
2009-11-01	240	血吸虫病	Schistosomiasis	Report	http://www.nhc.gov.cn/jkj/s3578/201304/201d2458c17340c3baeee4a356b28d70.shtml	2009	11
2009-11-01	93627	乙型肝炎	Hepatitis B	Report	http://www.nhc.gov.cn/jkj/s3578/201304/201d2458c17340c3baeee4a356b28d70.shtml	2009	11
2009-12-01	3209	艾滋病	AIDS	Report	http://www.nhc.gov.cn/jkj/s3578/201304/9917995a5a364b69a37b1b951e8d5764.shtml	2009	12
2009-12-01	0	白喉	Diphtheria	Report	http://www.nhc.gov.cn/jkj/s3578/201304/9917995a5a364b69a37b1b951e8d5764.shtml	2009	12
2009-12-01	93	百日咳	Pertussis	Report	http://www.nhc.gov.cn/jkj/s3578/201304/9917995a5a364b69a37b1b951e8d5764.shtml	2009	12
2009-12-01	187	斑疹伤寒	Typhus	Report	http://www.nhc.gov.cn/jkj/s3578/201304/9917995a5a364b69a37b1b951e8d5764.shtml	2009	12
2009-12-01	334	包虫病	Echinococcosis	Report	http://www.nhc.gov.cn/jkj/s3578/201304/9917995a5a364b69a37b1b951e8d5764.shtml	2009	12
2009-12-01	152837	丙类传染病小计		Report	http://www.nhc.gov.cn/jkj/s3578/201304/9917995a5a364b69a37b1b951e8d5764.shtml	2009	12
2009-12-01	12718	丙型肝炎	Hepatitis C	Report	http://www.nhc.gov.cn/jkj/s3578/201304/9917995a5a364b69a37b1b951e8d5764.shtml	2009	12
2009-12-01	122501	病毒性肝炎	Hepatitis	Report	http://www.nhc.gov.cn/jkj/s3578/201304/9917995a5a364b69a37b1b951e8d5764.shtml	2009	12
2009-12-01	1519	布鲁氏菌病	Brucellosis	Report	http://www.nhc.gov.cn/jkj/s3578/201304/9917995a5a364b69a37b1b951e8d5764.shtml	2009	12
2009-12-01	0	传染性非典型肺炎	SARS-CoV	Report	http://www.nhc.gov.cn/jkj/s3578/201304/9917995a5a364b69a37b1b951e8d5764.shtml	2009	12
2009-12-01	13	登革热	Dengue fever	Report	http://www.nhc.gov.cn/jkj/s3578/201304/9917995a5a364b69a37b1b951e8d5764.shtml	2009	12
2009-12-01	120341	肺结核	Tuberculosis	Report	http://www.nhc.gov.cn/jkj/s3578/201304/9917995a5a364b69a37b1b951e8d5764.shtml	2009	12
2009-12-01	2053	风疹	Rubella	Report	http://www.nhc.gov.cn/jkj/s3578/201304/9917995a5a364b69a37b1b951e8d5764.shtml	2009	12
2009-12-01	4138	肝炎未分型	Other hepatitis	Report	http://www.nhc.gov.cn/jkj/s3578/201304/9917995a5a364b69a37b1b951e8d5764.shtml	2009	12
2009-12-01	44	钩端螺旋体病	Leptospirosis	Report	http://www.nhc.gov.cn/jkj/s3578/201304/9917995a5a364b69a37b1b951e8d5764.shtml	2009	12
2009-12-01	484292	甲乙丙类传染病合计	Total	Report	http://www.nhc.gov.cn/jkj/s3578/201304/9917995a5a364b69a37b1b951e8d5764.shtml	2009	12
2009-12-01	65	黑热病	Kala azar	Report	http://www.nhc.gov.cn/jkj/s3578/201304/9917995a5a364b69a37b1b951e8d5764.shtml	2009	12
2009-12-01	0	霍乱	Cholera	Report	http://www.nhc.gov.cn/jkj/s3578/201304/9917995a5a364b69a37b1b951e8d5764.shtml	2009	12
2009-12-01	825	急性出血性结膜炎	AHC	Report	http://www.nhc.gov.cn/jkj/s3578/201304/9917995a5a364b69a37b1b951e8d5764.shtml	2009	12
2009-12-01	0	脊髓灰质炎	Poliomyelitis	Report	http://www.nhc.gov.cn/jkj/s3578/201304/9917995a5a364b69a37b1b951e8d5764.shtml	2009	12
2009-12-01	28779	甲型H1N1流感	H1N1	Report	http://www.nhc.gov.cn/jkj/s3578/201304/9917995a5a364b69a37b1b951e8d5764.shtml	2009	12
2009-12-01	2860	甲型肝炎	Hepatitis A	Report	http://www.nhc.gov.cn/jkj/s3578/201304/9917995a5a364b69a37b1b951e8d5764.shtml	2009	12
2009-12-01	331455	甲乙类传染病小计		Report	http://www.nhc.gov.cn/jkj/s3578/201304/9917995a5a364b69a37b1b951e8d5764.shtml	2009	12
2009-12-01	185	狂犬病	Rabies	Report	http://www.nhc.gov.cn/jkj/s3578/201304/9917995a5a364b69a37b1b951e8d5764.shtml	2009	12
2009-12-01	9870	淋病	Gonorrhea	Report	http://www.nhc.gov.cn/jkj/s3578/201304/9917995a5a364b69a37b1b951e8d5764.shtml	2009	12
2009-12-01	1033	流行性出血热	HFRS	Report	http://www.nhc.gov.cn/jkj/s3578/201304/9917995a5a364b69a37b1b951e8d5764.shtml	2009	12
2009-12-01	29977	流行性感冒	Influenza	Report	http://www.nhc.gov.cn/jkj/s3578/201304/9917995a5a364b69a37b1b951e8d5764.shtml	2009	12
2009-12-01	55	流行性脑脊髓膜炎	Meningococcal meningitis	Report	http://www.nhc.gov.cn/jkj/s3578/201304/9917995a5a364b69a37b1b951e8d5764.shtml	2009	12
2009-12-01	17672	流行性腮腺炎	Mumps	Report	http://www.nhc.gov.cn/jkj/s3578/201304/9917995a5a364b69a37b1b951e8d5764.shtml	2009	12
2009-12-01	124	流行性乙型脑炎	JE	Report	http://www.nhc.gov.cn/jkj/s3578/201304/9917995a5a364b69a37b1b951e8d5764.shtml	2009	12
2009-12-01	95	麻风病	Leprosy	Report	http://www.nhc.gov.cn/jkj/s3578/201304/9917995a5a364b69a37b1b951e8d5764.shtml	2009	12
2009-12-01	1083	麻疹	Measles	Report	http://www.nhc.gov.cn/jkj/s3578/201304/9917995a5a364b69a37b1b951e8d5764.shtml	2009	12
2009-12-01	27384	梅毒	Syphilis	Report	http://www.nhc.gov.cn/jkj/s3578/201304/9917995a5a364b69a37b1b951e8d5764.shtml	2009	12
2009-12-01	450	疟疾	Malaria	Report	http://www.nhc.gov.cn/jkj/s3578/201304/9917995a5a364b69a37b1b951e8d5764.shtml	2009	12
2009-12-01	53812	其它感染性腹泻病	Infectious diarrhea	Report	http://www.nhc.gov.cn/jkj/s3578/201304/9917995a5a364b69a37b1b951e8d5764.shtml	2009	12
2009-12-01	0	人感染高致病性禽流感	H5N1	Report	http://www.nhc.gov.cn/jkj/s3578/201304/9917995a5a364b69a37b1b951e8d5764.shtml	2009	12
2009-12-01	1182	伤寒和副伤寒	Enteric fever	Report	http://www.nhc.gov.cn/jkj/s3578/201304/9917995a5a364b69a37b1b951e8d5764.shtml	2009	12
2009-12-01	0	鼠疫	Plague	Report	http://www.nhc.gov.cn/jkj/s3578/201304/9917995a5a364b69a37b1b951e8d5764.shtml	2009	12
2009-08-01	0	丝虫病	Filariasis	Report	http://www.nhc.gov.cn/jkj/s3578/201304/94ef4bb457794790ad00a6dbc9fae287.shtml	2009	8
2009-12-01	13	炭疽	Anthrax	Report	http://www.nhc.gov.cn/jkj/s3578/201304/9917995a5a364b69a37b1b951e8d5764.shtml	2009	12
2009-12-01	1672	戊型肝炎	Hepatitis E	Report	http://www.nhc.gov.cn/jkj/s3578/201304/9917995a5a364b69a37b1b951e8d5764.shtml	2009	12
2009-12-01	11926	细菌性和阿米巴性痢疾	Dysentery	Report	http://www.nhc.gov.cn/jkj/s3578/201304/9917995a5a364b69a37b1b951e8d5764.shtml	2009	12
2009-12-01	125	新生儿破伤风	Neonatal tetanus	Report	http://www.nhc.gov.cn/jkj/s3578/201304/9917995a5a364b69a37b1b951e8d5764.shtml	2009	12
2009-12-01	1283	猩红热	Scarlet fever	Report	http://www.nhc.gov.cn/jkj/s3578/201304/9917995a5a364b69a37b1b951e8d5764.shtml	2009	12
2009-12-01	243	血吸虫病	Schistosomiasis	Report	http://www.nhc.gov.cn/jkj/s3578/201304/9917995a5a364b69a37b1b951e8d5764.shtml	2009	12
2009-12-01	101113	乙型肝炎	Hepatitis B	Report	http://www.nhc.gov.cn/jkj/s3578/201304/9917995a5a364b69a37b1b951e8d5764.shtml	2009	12
2009-03-01	54713	手足口病	HFMD	Report	http://www.nhc.gov.cn/jkj/s3578/201304/af0211a42e134e8a92673681ac83121a.shtml	2009	3
2009-04-01	212435	手足口病	HFMD	Report	http://www.nhc.gov.cn/jkj/s3578/201304/a1b04339bf614d3cbbe5ec9ba967eedb.shtml	2009	4
2009-05-01	169073	手足口病	HFMD	Report	http://www.nhc.gov.cn/bgt/s9509/200906/c7e01637b80c452b8e525648091cce75.shtml	2009	5
2009-06-01	178680	手足口病	HFMD	Report	http://www.nhc.gov.cn/zwgkzt/wsbysj/200907/41754.shtml	2009	6
2009-07-01	162060	手足口病	HFMD	Report	http://www.nhc.gov.cn/jkj/s3578/200908/2f85f59ce9b84495a64a861ad48f52fa.shtml	2009	7
2009-08-01	99897	手足口病	HFMD	Report	http://www.nhc.gov.cn/jkj/s3578/201304/94ef4bb457794790ad00a6dbc9fae287.shtml	2009	8
2009-09-01	85504	手足口病	HFMD	Report	http://www.nhc.gov.cn/jkj/s3578/201304/fd9fb8026f6f49c899943fcba74155cf.shtml	2009	9
2009-10-01	76948	手足口病	HFMD	Report	http://www.nhc.gov.cn/jkj/s3578/201304/96a68d51ccba41cd984fbba92cff131a.shtml	2009	10
2009-11-01	61918	手足口病	HFMD	Report	http://www.nhc.gov.cn/jkj/s3578/201304/201d2458c17340c3baeee4a356b28d70.shtml	2009	11
2009-12-01	47817	手足口病	HFMD	Report	http://www.nhc.gov.cn/jkj/s3578/201304/9917995a5a364b69a37b1b951e8d5764.shtml	2009	12
2009-01-01	7512	手足口病	HFMD	DataCenter	https://www.phsciencedata.cn/Share/ky_sjml.jsp	2009	1
2009-02-01	8227	手足口病	HFMD	DataCenter	https://www.phsciencedata.cn/Share/ky_sjml.jsp	2009	2
2009-02-01	28919	其它感染性腹泻病	Infectious diarrhea	DataCenter	https://www.phsciencedata.cn/Share/ky_sjml.jsp	2009	2
2009-01-01	33868	其它感染性腹泻病	Infectious diarrhea	DataCenter	https://www.phsciencedata.cn/Share/ky_sjml.jsp	2009	1
2009-02-01	12049	流行性腮腺炎	Mumps	DataCenter	https://www.phsciencedata.cn/Share/ky_sjml.jsp	2009	2
2009-01-01	19550	流行性腮腺炎	Mumps	DataCenter	https://www.phsciencedata.cn/Share/ky_sjml.jsp	2009	1
2009-02-01	686	急性出血性结膜炎	AHC	DataCenter	https://www.phsciencedata.cn/Share/ky_sjml.jsp	2009	2
2009-01-01	542	急性出血性结膜炎	AHC	DataCenter	https://www.phsciencedata.cn/Share/ky_sjml.jsp	2009	1
2009-02-01	2258	风疹	Rubella	DataCenter	https://www.phsciencedata.cn/Share/ky_sjml.jsp	2009	2
2009-01-01	1766	风疹	Rubella	DataCenter	https://www.phsciencedata.cn/Share/ky_sjml.jsp	2009	1
2009-02-01	236	包虫病	Echinococcosis	DataCenter	https://www.phsciencedata.cn/Share/ky_sjml.jsp	2009	2
2009-01-01	197	包虫病	Echinococcosis	DataCenter	https://www.phsciencedata.cn/Share/ky_sjml.jsp	2009	1
2009-02-01	29	恙虫病	Typhus	DataCenter	https://www.phsciencedata.cn/Share/ky_sjml.jsp	2009	2
2009-01-01	20	恙虫病	Typhus	DataCenter	https://www.phsciencedata.cn/Share/ky_sjml.jsp	2009	1
2010-01-01	1663	艾滋病	AIDS	Report	https://www.cdctj.com.cn/system/2010/02/23/013070579.shtml	2010	1
2010-01-01	0	白喉	Diphtheria	Report	https://www.cdctj.com.cn/system/2010/02/23/013070579.shtml	2010	1
2010-01-01	88	百日咳	Pertussis	Report	https://www.cdctj.com.cn/system/2010/02/23/013070579.shtml	2010	1
2010-01-01	118	斑疹伤寒	Typhus	Report	https://www.cdctj.com.cn/system/2010/02/23/013070579.shtml	2010	1
2010-01-01	218	包虫病	Echinococcosis	Report	https://www.cdctj.com.cn/system/2010/02/23/013070579.shtml	2010	1
2010-01-01	105736	丙类传染病合计		Report	https://www.cdctj.com.cn/system/2010/02/23/013070579.shtml	2010	1
2010-01-01	13153	丙型肝炎	Hepatitis C	Report	https://www.cdctj.com.cn/system/2010/02/23/013070579.shtml	2010	1
2010-01-01	123673	病毒性肝炎	Hepatitis	Report	https://www.cdctj.com.cn/system/2010/02/23/013070579.shtml	2010	1
2010-01-01	1196	布鲁氏菌病	Brucellosis	Report	https://www.cdctj.com.cn/system/2010/02/23/013070579.shtml	2010	1
2010-01-01	0	传染性非典型肺炎	SARS-CoV	Report	https://www.cdctj.com.cn/system/2010/02/23/013070579.shtml	2010	1
2010-01-01	3	登革热	Dengue fever	Report	https://www.cdctj.com.cn/system/2010/02/23/013070579.shtml	2010	1
2010-01-01	105877	肺结核	Tuberculosis	Report	https://www.cdctj.com.cn/system/2010/02/23/013070579.shtml	2010	1
2010-01-01	1204	风疹	Rubella	Report	https://www.cdctj.com.cn/system/2010/02/23/013070579.shtml	2010	1
2010-01-01	3723	肝炎未分型	Other hepatitis	Report	https://www.cdctj.com.cn/system/2010/02/23/013070579.shtml	2010	1
2010-01-01	8	钩端螺旋体病	Leptospirosis	Report	https://www.cdctj.com.cn/system/2010/02/23/013070579.shtml	2010	1
2010-01-01	391922	甲乙丙类总计	Total	Report	https://www.cdctj.com.cn/system/2010/02/23/013070579.shtml	2010	1
2010-01-01	53	黑热病	Kala azar	Report	https://www.cdctj.com.cn/system/2010/02/23/013070579.shtml	2010	1
2010-01-01	0	霍乱	Cholera	Report	https://www.cdctj.com.cn/system/2010/02/23/013070579.shtml	2010	1
2010-01-01	634	急性出血性结膜炎	AHC	Report	https://www.cdctj.com.cn/system/2010/02/23/013070579.shtml	2010	1
2010-01-01	0	脊髓灰质炎	Poliomyelitis	Report	https://www.cdctj.com.cn/system/2010/02/23/013070579.shtml	2010	1
2010-01-01	5931	甲型H1N1流感	H1N1	Report	https://www.cdctj.com.cn/system/2010/02/23/013070579.shtml	2010	1
2010-01-01	2379	甲型肝炎	Hepatitis A	Report	https://www.cdctj.com.cn/system/2010/02/23/013070579.shtml	2010	1
2010-01-01	286186	甲乙类传染病合计		Report	https://www.cdctj.com.cn/system/2010/02/23/013070579.shtml	2010	1
2010-01-01	126	狂犬病	Rabies	Report	https://www.cdctj.com.cn/system/2010/02/23/013070579.shtml	2010	1
2010-01-01	8865	淋病	Gonorrhea	Report	https://www.cdctj.com.cn/system/2010/02/23/013070579.shtml	2010	1
2010-01-01	533	流行性出血热	HFRS	Report	https://www.cdctj.com.cn/system/2010/02/23/013070579.shtml	2010	1
2010-01-01	10415	流行性感冒	Influenza	Report	https://www.cdctj.com.cn/system/2010/02/23/013070579.shtml	2010	1
2010-01-01	49	流行性脑脊髓膜炎	Meningococcal meningitis	Report	https://www.cdctj.com.cn/system/2010/02/23/013070579.shtml	2010	1
2010-01-01	17589	流行性腮腺炎	Mumps	Report	https://www.cdctj.com.cn/system/2010/02/23/013070579.shtml	2010	1
2010-01-01	9	流行性乙型脑炎	JE	Report	https://www.cdctj.com.cn/system/2010/02/23/013070579.shtml	2010	1
2010-01-01	72	麻风病	Leprosy	Report	https://www.cdctj.com.cn/system/2010/02/23/013070579.shtml	2010	1
2010-01-01	1494	麻疹	Measles	Report	https://www.cdctj.com.cn/system/2010/02/23/013070579.shtml	2010	1
2010-01-01	25577	梅毒	Syphilis	Report	https://www.cdctj.com.cn/system/2010/02/23/013070579.shtml	2010	1
2010-01-01	316	疟疾	Malaria	Report	https://www.cdctj.com.cn/system/2010/02/23/013070579.shtml	2010	1
2010-01-01	37866	其它感染性腹泻病	Infectious diarrhea	Report	https://www.cdctj.com.cn/system/2010/02/23/013070579.shtml	2010	1
2010-01-01	0	人感染高致病性禽流感	H5N1	Report	https://www.cdctj.com.cn/system/2010/02/23/013070579.shtml	2010	1
2010-01-01	643	伤寒和副伤寒	Enteric fever	Report	https://www.cdctj.com.cn/system/2010/02/23/013070579.shtml	2010	1
2010-01-01	0	鼠疫	Plague	Report	https://www.cdctj.com.cn/system/2010/02/23/013070579.shtml	2010	1
2009-09-01	0	丝虫病	Filariasis	Report	http://www.nhc.gov.cn/jkj/s3578/201304/fd9fb8026f6f49c899943fcba74155cf.shtml	2009	9
2010-01-01	9	炭疽	Anthrax	Report	https://www.cdctj.com.cn/system/2010/02/23/013070579.shtml	2010	1
2010-01-01	1948	戊型肝炎	Hepatitis E	Report	https://www.cdctj.com.cn/system/2010/02/23/013070579.shtml	2010	1
2010-01-01	8949	细菌性和阿米巴性痢疾	Dysentery	Report	https://www.cdctj.com.cn/system/2010/02/23/013070579.shtml	2010	1
2010-01-01	89	新生儿破伤风	Neonatal tetanus	Report	https://www.cdctj.com.cn/system/2010/02/23/013070579.shtml	2010	1
2010-01-01	925	猩红热	Scarlet fever	Report	https://www.cdctj.com.cn/system/2010/02/23/013070579.shtml	2010	1
2010-01-01	163	血吸虫病	Schistosomiasis	Report	https://www.cdctj.com.cn/system/2010/02/23/013070579.shtml	2010	1
2010-01-01	102470	乙型肝炎	Hepatitis B	Report	https://www.cdctj.com.cn/system/2010/02/23/013070579.shtml	2010	1
2010-01-01	37567	手足口病	HFMD	Report	https://www.cdctj.com.cn/system/2010/02/23/013070579.shtml	2010	1
2010-02-01	1190	艾滋病	AIDS	Report	http://www.nhc.gov.cn/jkj/s3578/201304/5ef7ccdbedd14e33a485a0fe000b5a38.shtml	2010	2
2010-02-01	0	白喉	Diphtheria	Report	http://www.nhc.gov.cn/jkj/s3578/201304/5ef7ccdbedd14e33a485a0fe000b5a38.shtml	2010	2
2010-02-01	80	百日咳	Pertussis	Report	http://www.nhc.gov.cn/jkj/s3578/201304/5ef7ccdbedd14e33a485a0fe000b5a38.shtml	2010	2
2010-02-01	78	斑疹伤寒	Typhus	Report	http://www.nhc.gov.cn/jkj/s3578/201304/5ef7ccdbedd14e33a485a0fe000b5a38.shtml	2010	2
2010-02-01	123	包虫病	Echinococcosis	Report	http://www.nhc.gov.cn/jkj/s3578/201304/5ef7ccdbedd14e33a485a0fe000b5a38.shtml	2010	2
2010-02-01	72439	丙类传染病合计		Report	http://www.nhc.gov.cn/jkj/s3578/201304/5ef7ccdbedd14e33a485a0fe000b5a38.shtml	2010	2
2010-02-01	9594	丙型肝炎	Hepatitis C	Report	http://www.nhc.gov.cn/jkj/s3578/201304/5ef7ccdbedd14e33a485a0fe000b5a38.shtml	2010	2
2010-02-01	97481	病毒性肝炎	Hepatitis	Report	http://www.nhc.gov.cn/jkj/s3578/201304/5ef7ccdbedd14e33a485a0fe000b5a38.shtml	2010	2
2010-02-01	988	布鲁氏菌病	Brucellosis	Report	http://www.nhc.gov.cn/jkj/s3578/201304/5ef7ccdbedd14e33a485a0fe000b5a38.shtml	2010	2
2010-02-01	0	传染性非典型肺炎	SARS-CoV	Report	http://www.nhc.gov.cn/jkj/s3578/201304/5ef7ccdbedd14e33a485a0fe000b5a38.shtml	2010	2
2010-02-01	0	登革热	Dengue fever	Report	http://www.nhc.gov.cn/jkj/s3578/201304/5ef7ccdbedd14e33a485a0fe000b5a38.shtml	2010	2
2010-02-01	88759	肺结核	Tuberculosis	Report	http://www.nhc.gov.cn/jkj/s3578/201304/5ef7ccdbedd14e33a485a0fe000b5a38.shtml	2010	2
2010-02-01	992	风疹	Rubella	Report	http://www.nhc.gov.cn/jkj/s3578/201304/5ef7ccdbedd14e33a485a0fe000b5a38.shtml	2010	2
2010-02-01	3644	肝炎未分型	Other hepatitis	Report	http://www.nhc.gov.cn/jkj/s3578/201304/5ef7ccdbedd14e33a485a0fe000b5a38.shtml	2010	2
2010-02-01	5	钩端螺旋体病	Leptospirosis	Report	http://www.nhc.gov.cn/jkj/s3578/201304/5ef7ccdbedd14e33a485a0fe000b5a38.shtml	2010	2
2010-02-01	301081	甲乙丙类总计	Total	Report	http://www.nhc.gov.cn/jkj/s3578/201304/5ef7ccdbedd14e33a485a0fe000b5a38.shtml	2010	2
2010-02-01	32	黑热病	Kala azar	Report	http://www.nhc.gov.cn/jkj/s3578/201304/5ef7ccdbedd14e33a485a0fe000b5a38.shtml	2010	2
2010-02-01	0	霍乱	Cholera	Report	http://www.nhc.gov.cn/jkj/s3578/201304/5ef7ccdbedd14e33a485a0fe000b5a38.shtml	2010	2
2010-02-01	507	急性出血性结膜炎	AHC	Report	http://www.nhc.gov.cn/jkj/s3578/201304/5ef7ccdbedd14e33a485a0fe000b5a38.shtml	2010	2
2010-02-01	0	脊髓灰质炎	Poliomyelitis	Report	http://www.nhc.gov.cn/jkj/s3578/201304/5ef7ccdbedd14e33a485a0fe000b5a38.shtml	2010	2
2010-02-01	834	甲型H1N1流感	H1N1	Report	http://www.nhc.gov.cn/jkj/s3578/201304/5ef7ccdbedd14e33a485a0fe000b5a38.shtml	2010	2
2010-02-01	1991	甲型肝炎	Hepatitis A	Report	http://www.nhc.gov.cn/jkj/s3578/201304/5ef7ccdbedd14e33a485a0fe000b5a38.shtml	2010	2
2010-02-01	228642	甲乙类传染病合计		Report	http://www.nhc.gov.cn/jkj/s3578/201304/5ef7ccdbedd14e33a485a0fe000b5a38.shtml	2010	2
2010-02-01	111	狂犬病	Rabies	Report	http://www.nhc.gov.cn/jkj/s3578/201304/5ef7ccdbedd14e33a485a0fe000b5a38.shtml	2010	2
2010-02-01	6660	淋病	Gonorrhea	Report	http://www.nhc.gov.cn/jkj/s3578/201304/5ef7ccdbedd14e33a485a0fe000b5a38.shtml	2010	2
2010-02-01	361	流行性出血热	HFRS	Report	http://www.nhc.gov.cn/jkj/s3578/201304/5ef7ccdbedd14e33a485a0fe000b5a38.shtml	2010	2
2010-02-01	6595	流行性感冒	Influenza	Report	http://www.nhc.gov.cn/jkj/s3578/201304/5ef7ccdbedd14e33a485a0fe000b5a38.shtml	2010	2
2010-02-01	59	流行性脑脊髓膜炎	Meningococcal meningitis	Report	http://www.nhc.gov.cn/jkj/s3578/201304/5ef7ccdbedd14e33a485a0fe000b5a38.shtml	2010	2
2010-02-01	11819	流行性腮腺炎	Mumps	Report	http://www.nhc.gov.cn/jkj/s3578/201304/5ef7ccdbedd14e33a485a0fe000b5a38.shtml	2010	2
2010-02-01	3	流行性乙型脑炎	JE	Report	http://www.nhc.gov.cn/jkj/s3578/201304/5ef7ccdbedd14e33a485a0fe000b5a38.shtml	2010	2
2010-02-01	54	麻风病	Leprosy	Report	http://www.nhc.gov.cn/jkj/s3578/201304/5ef7ccdbedd14e33a485a0fe000b5a38.shtml	2010	2
2010-02-01	2791	麻疹	Measles	Report	http://www.nhc.gov.cn/jkj/s3578/201304/5ef7ccdbedd14e33a485a0fe000b5a38.shtml	2010	2
2010-02-01	19724	梅毒	Syphilis	Report	http://www.nhc.gov.cn/jkj/s3578/201304/5ef7ccdbedd14e33a485a0fe000b5a38.shtml	2010	2
2010-02-01	221	疟疾	Malaria	Report	http://www.nhc.gov.cn/jkj/s3578/201304/5ef7ccdbedd14e33a485a0fe000b5a38.shtml	2010	2
2010-02-01	28377	其它感染性腹泻病	Infectious diarrhea	Report	http://www.nhc.gov.cn/jkj/s3578/201304/5ef7ccdbedd14e33a485a0fe000b5a38.shtml	2010	2
2010-02-01	0	人感染高致病性禽流感	H5N1	Report	http://www.nhc.gov.cn/jkj/s3578/201304/5ef7ccdbedd14e33a485a0fe000b5a38.shtml	2010	2
2010-02-01	577	伤寒和副伤寒	Enteric fever	Report	http://www.nhc.gov.cn/jkj/s3578/201304/5ef7ccdbedd14e33a485a0fe000b5a38.shtml	2010	2
2010-02-01	0	鼠疫	Plague	Report	http://www.nhc.gov.cn/jkj/s3578/201304/5ef7ccdbedd14e33a485a0fe000b5a38.shtml	2010	2
2009-10-01	0	丝虫病	Filariasis	Report	http://www.nhc.gov.cn/jkj/s3578/201304/96a68d51ccba41cd984fbba92cff131a.shtml	2009	10
2010-02-01	7	炭疽	Anthrax	Report	http://www.nhc.gov.cn/jkj/s3578/201304/5ef7ccdbedd14e33a485a0fe000b5a38.shtml	2010	2
2010-02-01	2109	戊型肝炎	Hepatitis E	Report	http://www.nhc.gov.cn/jkj/s3578/201304/5ef7ccdbedd14e33a485a0fe000b5a38.shtml	2010	2
2010-02-01	8098	细菌性和阿米巴性痢疾	Dysentery	Report	http://www.nhc.gov.cn/jkj/s3578/201304/5ef7ccdbedd14e33a485a0fe000b5a38.shtml	2010	2
2010-02-01	81	新生儿破伤风	Neonatal tetanus	Report	http://www.nhc.gov.cn/jkj/s3578/201304/5ef7ccdbedd14e33a485a0fe000b5a38.shtml	2010	2
2010-02-01	473	猩红热	Scarlet fever	Report	http://www.nhc.gov.cn/jkj/s3578/201304/5ef7ccdbedd14e33a485a0fe000b5a38.shtml	2010	2
2010-02-01	139	血吸虫病	Schistosomiasis	Report	http://www.nhc.gov.cn/jkj/s3578/201304/5ef7ccdbedd14e33a485a0fe000b5a38.shtml	2010	2
2010-02-01	80143	乙型肝炎	Hepatitis B	Report	http://www.nhc.gov.cn/jkj/s3578/201304/5ef7ccdbedd14e33a485a0fe000b5a38.shtml	2010	2
2010-02-01	23862	手足口病	HFMD	Report	http://www.nhc.gov.cn/jkj/s3578/201304/5ef7ccdbedd14e33a485a0fe000b5a38.shtml	2010	2
2010-03-01	2411	艾滋病	AIDS	Report	http://www.nhc.gov.cn/jkj/s3578/201304/2fabd0b5dad04a02a5d20e9bec8c3ddb.shtml	2010	3
2010-03-01	0	白喉	Diphtheria	Report	http://www.nhc.gov.cn/jkj/s3578/201304/2fabd0b5dad04a02a5d20e9bec8c3ddb.shtml	2010	3
2010-03-01	128	百日咳	Pertussis	Report	http://www.nhc.gov.cn/jkj/s3578/201304/2fabd0b5dad04a02a5d20e9bec8c3ddb.shtml	2010	3
2010-03-01	107	斑疹伤寒	Typhus	Report	http://www.nhc.gov.cn/jkj/s3578/201304/2fabd0b5dad04a02a5d20e9bec8c3ddb.shtml	2010	3
2010-03-01	302	包虫病	Echinococcosis	Report	http://www.nhc.gov.cn/jkj/s3578/201304/2fabd0b5dad04a02a5d20e9bec8c3ddb.shtml	2010	3
2010-03-01	137750	丙类传染病合计		Report	http://www.nhc.gov.cn/jkj/s3578/201304/2fabd0b5dad04a02a5d20e9bec8c3ddb.shtml	2010	3
2010-03-01	15716	丙型肝炎	Hepatitis C	Report	http://www.nhc.gov.cn/jkj/s3578/201304/2fabd0b5dad04a02a5d20e9bec8c3ddb.shtml	2010	3
2010-03-01	143734	病毒性肝炎	Hepatitis	Report	http://www.nhc.gov.cn/jkj/s3578/201304/2fabd0b5dad04a02a5d20e9bec8c3ddb.shtml	2010	3
2010-03-01	3117	布鲁氏菌病	Brucellosis	Report	http://www.nhc.gov.cn/jkj/s3578/201304/2fabd0b5dad04a02a5d20e9bec8c3ddb.shtml	2010	3
2010-03-01	0	传染性非典型肺炎	SARS-CoV	Report	http://www.nhc.gov.cn/jkj/s3578/201304/2fabd0b5dad04a02a5d20e9bec8c3ddb.shtml	2010	3
2010-03-01	3	登革热	Dengue fever	Report	http://www.nhc.gov.cn/jkj/s3578/201304/2fabd0b5dad04a02a5d20e9bec8c3ddb.shtml	2010	3
2010-03-01	138574	肺结核	Tuberculosis	Report	http://www.nhc.gov.cn/jkj/s3578/201304/2fabd0b5dad04a02a5d20e9bec8c3ddb.shtml	2010	3
2010-03-01	2668	风疹	Rubella	Report	http://www.nhc.gov.cn/jkj/s3578/201304/2fabd0b5dad04a02a5d20e9bec8c3ddb.shtml	2010	3
2010-03-01	4921	肝炎未分型	Other hepatitis	Report	http://www.nhc.gov.cn/jkj/s3578/201304/2fabd0b5dad04a02a5d20e9bec8c3ddb.shtml	2010	3
2010-03-01	7	钩端螺旋体病	Leptospirosis	Report	http://www.nhc.gov.cn/jkj/s3578/201304/2fabd0b5dad04a02a5d20e9bec8c3ddb.shtml	2010	3
2010-03-01	486882	甲乙丙类总计	Total	Report	http://www.nhc.gov.cn/jkj/s3578/201304/2fabd0b5dad04a02a5d20e9bec8c3ddb.shtml	2010	3
2010-03-01	52	黑热病	Kala azar	Report	http://www.nhc.gov.cn/jkj/s3578/201304/2fabd0b5dad04a02a5d20e9bec8c3ddb.shtml	2010	3
2010-03-01	0	霍乱	Cholera	Report	http://www.nhc.gov.cn/jkj/s3578/201304/2fabd0b5dad04a02a5d20e9bec8c3ddb.shtml	2010	3
2010-03-01	877	急性出血性结膜炎	AHC	Report	http://www.nhc.gov.cn/jkj/s3578/201304/2fabd0b5dad04a02a5d20e9bec8c3ddb.shtml	2010	3
2010-03-01	0	脊髓灰质炎	Poliomyelitis	Report	http://www.nhc.gov.cn/jkj/s3578/201304/2fabd0b5dad04a02a5d20e9bec8c3ddb.shtml	2010	3
2010-03-01	415	甲型H1N1流感	H1N1	Report	http://www.nhc.gov.cn/jkj/s3578/201304/2fabd0b5dad04a02a5d20e9bec8c3ddb.shtml	2010	3
2010-03-01	2881	甲型肝炎	Hepatitis A	Report	http://www.nhc.gov.cn/jkj/s3578/201304/2fabd0b5dad04a02a5d20e9bec8c3ddb.shtml	2010	3
2010-03-01	349132	甲乙类传染病合计		Report	http://www.nhc.gov.cn/jkj/s3578/201304/2fabd0b5dad04a02a5d20e9bec8c3ddb.shtml	2010	3
2010-03-01	160	狂犬病	Rabies	Report	http://www.nhc.gov.cn/jkj/s3578/201304/2fabd0b5dad04a02a5d20e9bec8c3ddb.shtml	2010	3
2010-03-01	8808	淋病	Gonorrhea	Report	http://www.nhc.gov.cn/jkj/s3578/201304/2fabd0b5dad04a02a5d20e9bec8c3ddb.shtml	2010	3
2010-03-01	452	流行性出血热	HFRS	Report	http://www.nhc.gov.cn/jkj/s3578/201304/2fabd0b5dad04a02a5d20e9bec8c3ddb.shtml	2010	3
2010-03-01	8488	流行性感冒	Influenza	Report	http://www.nhc.gov.cn/jkj/s3578/201304/2fabd0b5dad04a02a5d20e9bec8c3ddb.shtml	2010	3
2010-03-01	68	流行性脑脊髓膜炎	Meningococcal meningitis	Report	http://www.nhc.gov.cn/jkj/s3578/201304/2fabd0b5dad04a02a5d20e9bec8c3ddb.shtml	2010	3
2010-03-01	12924	流行性腮腺炎	Mumps	Report	http://www.nhc.gov.cn/jkj/s3578/201304/2fabd0b5dad04a02a5d20e9bec8c3ddb.shtml	2010	3
2010-03-01	1	流行性乙型脑炎	JE	Report	http://www.nhc.gov.cn/jkj/s3578/201304/2fabd0b5dad04a02a5d20e9bec8c3ddb.shtml	2010	3
2010-03-01	101	麻风病	Leprosy	Report	http://www.nhc.gov.cn/jkj/s3578/201304/2fabd0b5dad04a02a5d20e9bec8c3ddb.shtml	2010	3
2010-03-01	5382	麻疹	Measles	Report	http://www.nhc.gov.cn/jkj/s3578/201304/2fabd0b5dad04a02a5d20e9bec8c3ddb.shtml	2010	3
2010-03-01	32084	梅毒	Syphilis	Report	http://www.nhc.gov.cn/jkj/s3578/201304/2fabd0b5dad04a02a5d20e9bec8c3ddb.shtml	2010	3
2010-03-01	312	疟疾	Malaria	Report	http://www.nhc.gov.cn/jkj/s3578/201304/2fabd0b5dad04a02a5d20e9bec8c3ddb.shtml	2010	3
2010-03-01	34475	其它感染性腹泻病	Infectious diarrhea	Report	http://www.nhc.gov.cn/jkj/s3578/201304/2fabd0b5dad04a02a5d20e9bec8c3ddb.shtml	2010	3
2010-03-01	0	人感染高致病性禽流感	H5N1	Report	http://www.nhc.gov.cn/jkj/s3578/201304/2fabd0b5dad04a02a5d20e9bec8c3ddb.shtml	2010	3
2010-03-01	868	伤寒和副伤寒	Enteric fever	Report	http://www.nhc.gov.cn/jkj/s3578/201304/2fabd0b5dad04a02a5d20e9bec8c3ddb.shtml	2010	3
2010-03-01	0	鼠疫	Plague	Report	http://www.nhc.gov.cn/jkj/s3578/201304/2fabd0b5dad04a02a5d20e9bec8c3ddb.shtml	2010	3
2009-11-01	0	丝虫病	Filariasis	Report	http://www.nhc.gov.cn/jkj/s3578/201304/201d2458c17340c3baeee4a356b28d70.shtml	2009	11
2010-03-01	11	炭疽	Anthrax	Report	http://www.nhc.gov.cn/jkj/s3578/201304/2fabd0b5dad04a02a5d20e9bec8c3ddb.shtml	2010	3
2010-03-01	3168	戊型肝炎	Hepatitis E	Report	http://www.nhc.gov.cn/jkj/s3578/201304/2fabd0b5dad04a02a5d20e9bec8c3ddb.shtml	2010	3
2010-03-01	11332	细菌性和阿米巴性痢疾	Dysentery	Report	http://www.nhc.gov.cn/jkj/s3578/201304/2fabd0b5dad04a02a5d20e9bec8c3ddb.shtml	2010	3
2010-03-01	106	新生儿破伤风	Neonatal tetanus	Report	http://www.nhc.gov.cn/jkj/s3578/201304/2fabd0b5dad04a02a5d20e9bec8c3ddb.shtml	2010	3
2010-03-01	853	猩红热	Scarlet fever	Report	http://www.nhc.gov.cn/jkj/s3578/201304/2fabd0b5dad04a02a5d20e9bec8c3ddb.shtml	2010	3
2010-03-01	306	血吸虫病	Schistosomiasis	Report	http://www.nhc.gov.cn/jkj/s3578/201304/2fabd0b5dad04a02a5d20e9bec8c3ddb.shtml	2010	3
2010-03-01	117048	乙型肝炎	Hepatitis B	Report	http://www.nhc.gov.cn/jkj/s3578/201304/2fabd0b5dad04a02a5d20e9bec8c3ddb.shtml	2010	3
2010-03-01	77756	手足口病	HFMD	Report	http://www.nhc.gov.cn/jkj/s3578/201304/2fabd0b5dad04a02a5d20e9bec8c3ddb.shtml	2010	3
2010-04-01	2586	艾滋病	AIDS	Report	http://www.nhc.gov.cn/jkj/s3578/201304/07106b5b29294d3fbcea124e46554398.shtml	2010	4
2010-04-01	0	白喉	Diphtheria	Report	http://www.nhc.gov.cn/jkj/s3578/201304/07106b5b29294d3fbcea124e46554398.shtml	2010	4
2010-04-01	138	百日咳	Pertussis	Report	http://www.nhc.gov.cn/jkj/s3578/201304/07106b5b29294d3fbcea124e46554398.shtml	2010	4
2010-04-01	138	斑疹伤寒	Typhus	Report	http://www.nhc.gov.cn/jkj/s3578/201304/07106b5b29294d3fbcea124e46554398.shtml	2010	4
2010-04-01	236	包虫病	Echinococcosis	Report	http://www.nhc.gov.cn/jkj/s3578/201304/07106b5b29294d3fbcea124e46554398.shtml	2010	4
2010-04-01	321990	丙类传染病合计		Report	http://www.nhc.gov.cn/jkj/s3578/201304/07106b5b29294d3fbcea124e46554398.shtml	2010	4
2010-04-01	14817	丙型肝炎	Hepatitis C	Report	http://www.nhc.gov.cn/jkj/s3578/201304/07106b5b29294d3fbcea124e46554398.shtml	2010	4
2010-04-01	129957	病毒性肝炎	Hepatitis	Report	http://www.nhc.gov.cn/jkj/s3578/201304/07106b5b29294d3fbcea124e46554398.shtml	2010	4
2010-04-01	3869	布鲁氏菌病	Brucellosis	Report	http://www.nhc.gov.cn/jkj/s3578/201304/07106b5b29294d3fbcea124e46554398.shtml	2010	4
2010-04-01	0	传染性非典型肺炎	SARS-CoV	Report	http://www.nhc.gov.cn/jkj/s3578/201304/07106b5b29294d3fbcea124e46554398.shtml	2010	4
2010-04-01	2	登革热	Dengue fever	Report	http://www.nhc.gov.cn/jkj/s3578/201304/07106b5b29294d3fbcea124e46554398.shtml	2010	4
2010-04-01	133833	肺结核	Tuberculosis	Report	http://www.nhc.gov.cn/jkj/s3578/201304/07106b5b29294d3fbcea124e46554398.shtml	2010	4
2010-04-01	7101	风疹	Rubella	Report	http://www.nhc.gov.cn/jkj/s3578/201304/07106b5b29294d3fbcea124e46554398.shtml	2010	4
2010-04-01	4627	肝炎未分型	Other hepatitis	Report	http://www.nhc.gov.cn/jkj/s3578/201304/07106b5b29294d3fbcea124e46554398.shtml	2010	4
2010-04-01	7	钩端螺旋体病	Leptospirosis	Report	http://www.nhc.gov.cn/jkj/s3578/201304/07106b5b29294d3fbcea124e46554398.shtml	2010	4
2010-04-01	659301	甲乙丙类总计	Total	Report	http://www.nhc.gov.cn/jkj/s3578/201304/07106b5b29294d3fbcea124e46554398.shtml	2010	4
2010-04-01	58	黑热病	Kala azar	Report	http://www.nhc.gov.cn/jkj/s3578/201304/07106b5b29294d3fbcea124e46554398.shtml	2010	4
2010-04-01	0	霍乱	Cholera	Report	http://www.nhc.gov.cn/jkj/s3578/201304/07106b5b29294d3fbcea124e46554398.shtml	2010	4
2010-04-01	1073	急性出血性结膜炎	AHC	Report	http://www.nhc.gov.cn/jkj/s3578/201304/07106b5b29294d3fbcea124e46554398.shtml	2010	4
2010-04-01	0	脊髓灰质炎	Poliomyelitis	Report	http://www.nhc.gov.cn/jkj/s3578/201304/07106b5b29294d3fbcea124e46554398.shtml	2010	4
2010-04-01	123	甲型H1N1流感	H1N1	Report	http://www.nhc.gov.cn/jkj/s3578/201304/07106b5b29294d3fbcea124e46554398.shtml	2010	4
2010-04-01	2984	甲型肝炎	Hepatitis A	Report	http://www.nhc.gov.cn/jkj/s3578/201304/07106b5b29294d3fbcea124e46554398.shtml	2010	4
2010-04-01	337311	甲乙类传染病合计		Report	http://www.nhc.gov.cn/jkj/s3578/201304/07106b5b29294d3fbcea124e46554398.shtml	2010	4
2010-04-01	147	狂犬病	Rabies	Report	http://www.nhc.gov.cn/jkj/s3578/201304/07106b5b29294d3fbcea124e46554398.shtml	2010	4
2010-04-01	8799	淋病	Gonorrhea	Report	http://www.nhc.gov.cn/jkj/s3578/201304/07106b5b29294d3fbcea124e46554398.shtml	2010	4
2010-04-01	497	流行性出血热	HFRS	Report	http://www.nhc.gov.cn/jkj/s3578/201304/07106b5b29294d3fbcea124e46554398.shtml	2010	4
2010-04-01	6357	流行性感冒	Influenza	Report	http://www.nhc.gov.cn/jkj/s3578/201304/07106b5b29294d3fbcea124e46554398.shtml	2010	4
2010-04-01	59	流行性脑脊髓膜炎	Meningococcal meningitis	Report	http://www.nhc.gov.cn/jkj/s3578/201304/07106b5b29294d3fbcea124e46554398.shtml	2010	4
2010-04-01	22964	流行性腮腺炎	Mumps	Report	http://www.nhc.gov.cn/jkj/s3578/201304/07106b5b29294d3fbcea124e46554398.shtml	2010	4
2010-04-01	2	流行性乙型脑炎	JE	Report	http://www.nhc.gov.cn/jkj/s3578/201304/07106b5b29294d3fbcea124e46554398.shtml	2010	4
2010-04-01	86	麻风病	Leprosy	Report	http://www.nhc.gov.cn/jkj/s3578/201304/07106b5b29294d3fbcea124e46554398.shtml	2010	4
2010-04-01	9131	麻疹	Measles	Report	http://www.nhc.gov.cn/jkj/s3578/201304/07106b5b29294d3fbcea124e46554398.shtml	2010	4
2010-04-01	30841	梅毒	Syphilis	Report	http://www.nhc.gov.cn/jkj/s3578/201304/07106b5b29294d3fbcea124e46554398.shtml	2010	4
2010-04-01	449	疟疾	Malaria	Report	http://www.nhc.gov.cn/jkj/s3578/201304/07106b5b29294d3fbcea124e46554398.shtml	2010	4
2010-04-01	35368	其它感染性腹泻病	Infectious diarrhea	Report	http://www.nhc.gov.cn/jkj/s3578/201304/07106b5b29294d3fbcea124e46554398.shtml	2010	4
2010-04-01	0	人感染高致病性禽流感	H5N1	Report	http://www.nhc.gov.cn/jkj/s3578/201304/07106b5b29294d3fbcea124e46554398.shtml	2010	4
2010-04-01	1008	伤寒和副伤寒	Enteric fever	Report	http://www.nhc.gov.cn/jkj/s3578/201304/07106b5b29294d3fbcea124e46554398.shtml	2010	4
2010-04-01	0	鼠疫	Plague	Report	http://www.nhc.gov.cn/jkj/s3578/201304/07106b5b29294d3fbcea124e46554398.shtml	2010	4
2009-12-01	0	丝虫病	Filariasis	Report	http://www.nhc.gov.cn/jkj/s3578/201304/9917995a5a364b69a37b1b951e8d5764.shtml	2009	12
2010-04-01	20	炭疽	Anthrax	Report	http://www.nhc.gov.cn/jkj/s3578/201304/07106b5b29294d3fbcea124e46554398.shtml	2010	4
2010-04-01	2838	戊型肝炎	Hepatitis E	Report	http://www.nhc.gov.cn/jkj/s3578/201304/07106b5b29294d3fbcea124e46554398.shtml	2010	4
2010-04-01	14076	细菌性和阿米巴性痢疾	Dysentery	Report	http://www.nhc.gov.cn/jkj/s3578/201304/07106b5b29294d3fbcea124e46554398.shtml	2010	4
2010-04-01	85	新生儿破伤风	Neonatal tetanus	Report	http://www.nhc.gov.cn/jkj/s3578/201304/07106b5b29294d3fbcea124e46554398.shtml	2010	4
2010-04-01	1352	猩红热	Scarlet fever	Report	http://www.nhc.gov.cn/jkj/s3578/201304/07106b5b29294d3fbcea124e46554398.shtml	2010	4
2010-04-01	330	血吸虫病	Schistosomiasis	Report	http://www.nhc.gov.cn/jkj/s3578/201304/07106b5b29294d3fbcea124e46554398.shtml	2010	4
2010-04-01	104691	乙型肝炎	Hepatitis B	Report	http://www.nhc.gov.cn/jkj/s3578/201304/07106b5b29294d3fbcea124e46554398.shtml	2010	4
2010-04-01	248609	手足口病	HFMD	Report	http://www.nhc.gov.cn/jkj/s3578/201304/07106b5b29294d3fbcea124e46554398.shtml	2010	4
2010-05-01	2619	艾滋病	AIDS	Report	http://www.nhc.gov.cn/jkj/s3578/201304/f07f1bc1c4fe4627bc95f35ee1dac373.shtml	2010	5
2010-05-01	0	白喉	Diphtheria	Report	http://www.nhc.gov.cn/jkj/s3578/201304/f07f1bc1c4fe4627bc95f35ee1dac373.shtml	2010	5
2010-05-01	190	百日咳	Pertussis	Report	http://www.nhc.gov.cn/jkj/s3578/201304/f07f1bc1c4fe4627bc95f35ee1dac373.shtml	2010	5
2010-05-01	168	斑疹伤寒	Typhus	Report	http://www.nhc.gov.cn/jkj/s3578/201304/f07f1bc1c4fe4627bc95f35ee1dac373.shtml	2010	5
2010-05-01	295	包虫病	Echinococcosis	Report	http://www.nhc.gov.cn/jkj/s3578/201304/f07f1bc1c4fe4627bc95f35ee1dac373.shtml	2010	5
2010-05-01	459816	丙类传染病合计		Report	http://www.nhc.gov.cn/jkj/s3578/201304/f07f1bc1c4fe4627bc95f35ee1dac373.shtml	2010	5
2010-05-01	14135	丙型肝炎	Hepatitis C	Report	http://www.nhc.gov.cn/jkj/s3578/201304/f07f1bc1c4fe4627bc95f35ee1dac373.shtml	2010	5
2010-05-01	124785	病毒性肝炎	Hepatitis	Report	http://www.nhc.gov.cn/jkj/s3578/201304/f07f1bc1c4fe4627bc95f35ee1dac373.shtml	2010	5
2010-05-01	4353	布鲁氏菌病	Brucellosis	Report	http://www.nhc.gov.cn/jkj/s3578/201304/f07f1bc1c4fe4627bc95f35ee1dac373.shtml	2010	5
2010-05-01	0	传染性非典型肺炎	SARS-CoV	Report	http://www.nhc.gov.cn/jkj/s3578/201304/f07f1bc1c4fe4627bc95f35ee1dac373.shtml	2010	5
2010-05-01	4	登革热	Dengue fever	Report	http://www.nhc.gov.cn/jkj/s3578/201304/f07f1bc1c4fe4627bc95f35ee1dac373.shtml	2010	5
2010-05-01	128598	肺结核	Tuberculosis	Report	http://www.nhc.gov.cn/jkj/s3578/201304/f07f1bc1c4fe4627bc95f35ee1dac373.shtml	2010	5
2010-05-01	13026	风疹	Rubella	Report	http://www.nhc.gov.cn/jkj/s3578/201304/f07f1bc1c4fe4627bc95f35ee1dac373.shtml	2010	5
2010-05-01	4678	肝炎未分型	Other hepatitis	Report	http://www.nhc.gov.cn/jkj/s3578/201304/f07f1bc1c4fe4627bc95f35ee1dac373.shtml	2010	5
2010-05-01	17	钩端螺旋体病	Leptospirosis	Report	http://www.nhc.gov.cn/jkj/s3578/201304/f07f1bc1c4fe4627bc95f35ee1dac373.shtml	2010	5
2010-05-01	803246	甲乙丙类总计	Total	Report	http://www.nhc.gov.cn/jkj/s3578/201304/f07f1bc1c4fe4627bc95f35ee1dac373.shtml	2010	5
2010-05-01	45	黑热病	Kala azar	Report	http://www.nhc.gov.cn/jkj/s3578/201304/f07f1bc1c4fe4627bc95f35ee1dac373.shtml	2010	5
2010-05-01	4	霍乱	Cholera	Report	http://www.nhc.gov.cn/jkj/s3578/201304/f07f1bc1c4fe4627bc95f35ee1dac373.shtml	2010	5
2010-05-01	1312	急性出血性结膜炎	AHC	Report	http://www.nhc.gov.cn/jkj/s3578/201304/f07f1bc1c4fe4627bc95f35ee1dac373.shtml	2010	5
2010-05-01	0	脊髓灰质炎	Poliomyelitis	Report	http://www.nhc.gov.cn/jkj/s3578/201304/f07f1bc1c4fe4627bc95f35ee1dac373.shtml	2010	5
2010-05-01	48	甲型H1N1流感	H1N1	Report	http://www.nhc.gov.cn/jkj/s3578/201304/f07f1bc1c4fe4627bc95f35ee1dac373.shtml	2010	5
2010-05-01	2996	甲型肝炎	Hepatitis A	Report	http://www.nhc.gov.cn/jkj/s3578/201304/f07f1bc1c4fe4627bc95f35ee1dac373.shtml	2010	5
2010-05-01	343430	甲乙类传染病合计		Report	http://www.nhc.gov.cn/jkj/s3578/201304/f07f1bc1c4fe4627bc95f35ee1dac373.shtml	2010	5
2010-05-01	157	狂犬病	Rabies	Report	http://www.nhc.gov.cn/jkj/s3578/201304/f07f1bc1c4fe4627bc95f35ee1dac373.shtml	2010	5
2010-05-01	9266	淋病	Gonorrhea	Report	http://www.nhc.gov.cn/jkj/s3578/201304/f07f1bc1c4fe4627bc95f35ee1dac373.shtml	2010	5
2010-05-01	628	流行性出血热	HFRS	Report	http://www.nhc.gov.cn/jkj/s3578/201304/f07f1bc1c4fe4627bc95f35ee1dac373.shtml	2010	5
2010-05-01	3865	流行性感冒	Influenza	Report	http://www.nhc.gov.cn/jkj/s3578/201304/f07f1bc1c4fe4627bc95f35ee1dac373.shtml	2010	5
2010-05-01	36	流行性脑脊髓膜炎	Meningococcal meningitis	Report	http://www.nhc.gov.cn/jkj/s3578/201304/f07f1bc1c4fe4627bc95f35ee1dac373.shtml	2010	5
2010-05-01	37158	流行性腮腺炎	Mumps	Report	http://www.nhc.gov.cn/jkj/s3578/201304/f07f1bc1c4fe4627bc95f35ee1dac373.shtml	2010	5
2010-05-01	14	流行性乙型脑炎	JE	Report	http://www.nhc.gov.cn/jkj/s3578/201304/f07f1bc1c4fe4627bc95f35ee1dac373.shtml	2010	5
2010-05-01	106	麻风病	Leprosy	Report	http://www.nhc.gov.cn/jkj/s3578/201304/f07f1bc1c4fe4627bc95f35ee1dac373.shtml	2010	5
2010-05-01	13318	麻疹	Measles	Report	http://www.nhc.gov.cn/jkj/s3578/201304/f07f1bc1c4fe4627bc95f35ee1dac373.shtml	2010	5
2010-05-01	32190	梅毒	Syphilis	Report	http://www.nhc.gov.cn/jkj/s3578/201304/f07f1bc1c4fe4627bc95f35ee1dac373.shtml	2010	5
2010-05-01	790	疟疾	Malaria	Report	http://www.nhc.gov.cn/jkj/s3578/201304/f07f1bc1c4fe4627bc95f35ee1dac373.shtml	2010	5
2010-05-01	49494	其它感染性腹泻病	Infectious diarrhea	Report	http://www.nhc.gov.cn/jkj/s3578/201304/f07f1bc1c4fe4627bc95f35ee1dac373.shtml	2010	5
2010-05-01	0	人感染高致病性禽流感	H5N1	Report	http://www.nhc.gov.cn/jkj/s3578/201304/f07f1bc1c4fe4627bc95f35ee1dac373.shtml	2010	5
2010-05-01	1210	伤寒和副伤寒	Enteric fever	Report	http://www.nhc.gov.cn/jkj/s3578/201304/f07f1bc1c4fe4627bc95f35ee1dac373.shtml	2010	5
2010-05-01	0	鼠疫	Plague	Report	http://www.nhc.gov.cn/jkj/s3578/201304/f07f1bc1c4fe4627bc95f35ee1dac373.shtml	2010	5
2010-01-01	0	丝虫病	Filariasis	Report	https://www.cdctj.com.cn/system/2010/02/23/013070579.shtml	2010	1
2010-05-01	25	炭疽	Anthrax	Report	http://www.nhc.gov.cn/jkj/s3578/201304/f07f1bc1c4fe4627bc95f35ee1dac373.shtml	2010	5
2010-05-01	2323	戊型肝炎	Hepatitis E	Report	http://www.nhc.gov.cn/jkj/s3578/201304/f07f1bc1c4fe4627bc95f35ee1dac373.shtml	2010	5
2010-05-01	22495	细菌性和阿米巴性痢疾	Dysentery	Report	http://www.nhc.gov.cn/jkj/s3578/201304/f07f1bc1c4fe4627bc95f35ee1dac373.shtml	2010	5
2010-05-01	67	新生儿破伤风	Neonatal tetanus	Report	http://www.nhc.gov.cn/jkj/s3578/201304/f07f1bc1c4fe4627bc95f35ee1dac373.shtml	2010	5
2010-05-01	2269	猩红热	Scarlet fever	Report	http://www.nhc.gov.cn/jkj/s3578/201304/f07f1bc1c4fe4627bc95f35ee1dac373.shtml	2010	5
2010-05-01	347	血吸虫病	Schistosomiasis	Report	http://www.nhc.gov.cn/jkj/s3578/201304/f07f1bc1c4fe4627bc95f35ee1dac373.shtml	2010	5
2010-05-01	100653	乙型肝炎	Hepatitis B	Report	http://www.nhc.gov.cn/jkj/s3578/201304/f07f1bc1c4fe4627bc95f35ee1dac373.shtml	2010	5
2010-05-01	354347	手足口病	HFMD	Report	http://www.nhc.gov.cn/jkj/s3578/201304/f07f1bc1c4fe4627bc95f35ee1dac373.shtml	2010	5
2010-06-01	3514	艾滋病	AIDS	Report	http://www.nhc.gov.cn/jkj/s3578/201304/81f843fce9fa418f9711bcaa6e06827a.shtml	2010	6
2010-06-01	0	白喉	Diphtheria	Report	http://www.nhc.gov.cn/jkj/s3578/201304/81f843fce9fa418f9711bcaa6e06827a.shtml	2010	6
2010-06-01	214	百日咳	Pertussis	Report	http://www.nhc.gov.cn/jkj/s3578/201304/81f843fce9fa418f9711bcaa6e06827a.shtml	2010	6
2010-06-01	196	斑疹伤寒	Typhus	Report	http://www.nhc.gov.cn/jkj/s3578/201304/81f843fce9fa418f9711bcaa6e06827a.shtml	2010	6
2010-06-01	275	包虫病	Echinococcosis	Report	http://www.nhc.gov.cn/jkj/s3578/201304/81f843fce9fa418f9711bcaa6e06827a.shtml	2010	6
2010-06-01	463459	丙类传染病合计		Report	http://www.nhc.gov.cn/jkj/s3578/201304/81f843fce9fa418f9711bcaa6e06827a.shtml	2010	6
2010-06-01	13510	丙型肝炎	Hepatitis C	Report	http://www.nhc.gov.cn/jkj/s3578/201304/81f843fce9fa418f9711bcaa6e06827a.shtml	2010	6
2010-06-01	121504	病毒性肝炎	Hepatitis	Report	http://www.nhc.gov.cn/jkj/s3578/201304/81f843fce9fa418f9711bcaa6e06827a.shtml	2010	6
2010-06-01	5095	布鲁氏菌病	Brucellosis	Report	http://www.nhc.gov.cn/jkj/s3578/201304/81f843fce9fa418f9711bcaa6e06827a.shtml	2010	6
2010-06-01	0	传染性非典型肺炎	SARS-CoV	Report	http://www.nhc.gov.cn/jkj/s3578/201304/81f843fce9fa418f9711bcaa6e06827a.shtml	2010	6
2010-06-01	1	登革热	Dengue fever	Report	http://www.nhc.gov.cn/jkj/s3578/201304/81f843fce9fa418f9711bcaa6e06827a.shtml	2010	6
2010-06-01	127545	肺结核	Tuberculosis	Report	http://www.nhc.gov.cn/jkj/s3578/201304/81f843fce9fa418f9711bcaa6e06827a.shtml	2010	6
2010-06-01	9564	风疹	Rubella	Report	http://www.nhc.gov.cn/jkj/s3578/201304/81f843fce9fa418f9711bcaa6e06827a.shtml	2010	6
2010-06-01	4357	肝炎未分型	Other hepatitis	Report	http://www.nhc.gov.cn/jkj/s3578/201304/81f843fce9fa418f9711bcaa6e06827a.shtml	2010	6
2010-06-01	48	钩端螺旋体病	Leptospirosis	Report	http://www.nhc.gov.cn/jkj/s3578/201304/81f843fce9fa418f9711bcaa6e06827a.shtml	2010	6
2010-06-01	806110	甲乙丙类总计	Total	Report	http://www.nhc.gov.cn/jkj/s3578/201304/81f843fce9fa418f9711bcaa6e06827a.shtml	2010	6
2010-06-01	36	黑热病	Kala azar	Report	http://www.nhc.gov.cn/jkj/s3578/201304/81f843fce9fa418f9711bcaa6e06827a.shtml	2010	6
2010-06-01	1	霍乱	Cholera	Report	http://www.nhc.gov.cn/jkj/s3578/201304/81f843fce9fa418f9711bcaa6e06827a.shtml	2010	6
2010-06-01	1525	急性出血性结膜炎	AHC	Report	http://www.nhc.gov.cn/jkj/s3578/201304/81f843fce9fa418f9711bcaa6e06827a.shtml	2010	6
2010-06-01	0	脊髓灰质炎	Poliomyelitis	Report	http://www.nhc.gov.cn/jkj/s3578/201304/81f843fce9fa418f9711bcaa6e06827a.shtml	2010	6
2010-06-01	49	甲型H1N1流感	H1N1	Report	http://www.nhc.gov.cn/jkj/s3578/201304/81f843fce9fa418f9711bcaa6e06827a.shtml	2010	6
2010-06-01	2993	甲型肝炎	Hepatitis A	Report	http://www.nhc.gov.cn/jkj/s3578/201304/81f843fce9fa418f9711bcaa6e06827a.shtml	2010	6
2010-06-01	342651	甲乙类传染病合计		Report	http://www.nhc.gov.cn/jkj/s3578/201304/81f843fce9fa418f9711bcaa6e06827a.shtml	2010	6
2010-06-01	198	狂犬病	Rabies	Report	http://www.nhc.gov.cn/jkj/s3578/201304/81f843fce9fa418f9711bcaa6e06827a.shtml	2010	6
2010-06-01	9555	淋病	Gonorrhea	Report	http://www.nhc.gov.cn/jkj/s3578/201304/81f843fce9fa418f9711bcaa6e06827a.shtml	2010	6
2010-06-01	788	流行性出血热	HFRS	Report	http://www.nhc.gov.cn/jkj/s3578/201304/81f843fce9fa418f9711bcaa6e06827a.shtml	2010	6
2010-06-01	2642	流行性感冒	Influenza	Report	http://www.nhc.gov.cn/jkj/s3578/201304/81f843fce9fa418f9711bcaa6e06827a.shtml	2010	6
2010-06-01	21	流行性脑脊髓膜炎	Meningococcal meningitis	Report	http://www.nhc.gov.cn/jkj/s3578/201304/81f843fce9fa418f9711bcaa6e06827a.shtml	2010	6
2010-06-01	43292	流行性腮腺炎	Mumps	Report	http://www.nhc.gov.cn/jkj/s3578/201304/81f843fce9fa418f9711bcaa6e06827a.shtml	2010	6
2010-06-01	102	流行性乙型脑炎	JE	Report	http://www.nhc.gov.cn/jkj/s3578/201304/81f843fce9fa418f9711bcaa6e06827a.shtml	2010	6
2010-06-01	99	麻风病	Leprosy	Report	http://www.nhc.gov.cn/jkj/s3578/201304/81f843fce9fa418f9711bcaa6e06827a.shtml	2010	6
2010-06-01	5815	麻疹	Measles	Report	http://www.nhc.gov.cn/jkj/s3578/201304/81f843fce9fa418f9711bcaa6e06827a.shtml	2010	6
2010-06-01	34274	梅毒	Syphilis	Report	http://www.nhc.gov.cn/jkj/s3578/201304/81f843fce9fa418f9711bcaa6e06827a.shtml	2010	6
2010-06-01	958	疟疾	Malaria	Report	http://www.nhc.gov.cn/jkj/s3578/201304/81f843fce9fa418f9711bcaa6e06827a.shtml	2010	6
2010-06-01	62730	其它感染性腹泻病	Infectious diarrhea	Report	http://www.nhc.gov.cn/jkj/s3578/201304/81f843fce9fa418f9711bcaa6e06827a.shtml	2010	6
2010-06-01	1	人感染高致病性禽流感	H5N1	Report	http://www.nhc.gov.cn/jkj/s3578/201304/81f843fce9fa418f9711bcaa6e06827a.shtml	2010	6
2010-06-01	1235	伤寒和副伤寒	Enteric fever	Report	http://www.nhc.gov.cn/jkj/s3578/201304/81f843fce9fa418f9711bcaa6e06827a.shtml	2010	6
2010-06-01	1	鼠疫	Plague	Report	http://www.nhc.gov.cn/jkj/s3578/201304/81f843fce9fa418f9711bcaa6e06827a.shtml	2010	6
2010-02-01	0	丝虫病	Filariasis	Report	http://www.nhc.gov.cn/jkj/s3578/201304/5ef7ccdbedd14e33a485a0fe000b5a38.shtml	2010	2
2010-06-01	21	炭疽	Anthrax	Report	http://www.nhc.gov.cn/jkj/s3578/201304/81f843fce9fa418f9711bcaa6e06827a.shtml	2010	6
2010-06-01	1953	戊型肝炎	Hepatitis E	Report	http://www.nhc.gov.cn/jkj/s3578/201304/81f843fce9fa418f9711bcaa6e06827a.shtml	2010	6
2010-06-01	28706	细菌性和阿米巴性痢疾	Dysentery	Report	http://www.nhc.gov.cn/jkj/s3578/201304/81f843fce9fa418f9711bcaa6e06827a.shtml	2010	6
2010-06-01	104	新生儿破伤风	Neonatal tetanus	Report	http://www.nhc.gov.cn/jkj/s3578/201304/81f843fce9fa418f9711bcaa6e06827a.shtml	2010	6
2010-06-01	2397	猩红热	Scarlet fever	Report	http://www.nhc.gov.cn/jkj/s3578/201304/81f843fce9fa418f9711bcaa6e06827a.shtml	2010	6
2010-06-01	504	血吸虫病	Schistosomiasis	Report	http://www.nhc.gov.cn/jkj/s3578/201304/81f843fce9fa418f9711bcaa6e06827a.shtml	2010	6
2010-06-01	98691	乙型肝炎	Hepatitis B	Report	http://www.nhc.gov.cn/jkj/s3578/201304/81f843fce9fa418f9711bcaa6e06827a.shtml	2010	6
2010-06-01	343100	手足口病	HFMD	Report	http://www.nhc.gov.cn/jkj/s3578/201304/81f843fce9fa418f9711bcaa6e06827a.shtml	2010	6
2010-07-01	5930	艾滋病	AIDS	Report	http://www.nhc.gov.cn/jkj/s3578/201304/3f4dc83f6d4040408a140a7d8df1ec44.shtml	2010	7
2010-07-01	0	白喉	Diphtheria	Report	http://www.nhc.gov.cn/jkj/s3578/201304/3f4dc83f6d4040408a140a7d8df1ec44.shtml	2010	7
2010-07-01	256	百日咳	Pertussis	Report	http://www.nhc.gov.cn/jkj/s3578/201304/3f4dc83f6d4040408a140a7d8df1ec44.shtml	2010	7
2010-07-01	234	斑疹伤寒	Typhus	Report	http://www.nhc.gov.cn/jkj/s3578/201304/3f4dc83f6d4040408a140a7d8df1ec44.shtml	2010	7
2010-07-01	285	包虫病	Echinococcosis	Report	http://www.nhc.gov.cn/jkj/s3578/201304/3f4dc83f6d4040408a140a7d8df1ec44.shtml	2010	7
2010-07-01	396993	丙类传染病合计		Report	http://www.nhc.gov.cn/jkj/s3578/201304/3f4dc83f6d4040408a140a7d8df1ec44.shtml	2010	7
2010-07-01	14448	丙型肝炎	Hepatitis C	Report	http://www.nhc.gov.cn/jkj/s3578/201304/3f4dc83f6d4040408a140a7d8df1ec44.shtml	2010	7
2010-07-01	128849	病毒性肝炎	Hepatitis	Report	http://www.nhc.gov.cn/jkj/s3578/201304/3f4dc83f6d4040408a140a7d8df1ec44.shtml	2010	7
2010-07-01	5110	布鲁氏菌病	Brucellosis	Report	http://www.nhc.gov.cn/jkj/s3578/201304/3f4dc83f6d4040408a140a7d8df1ec44.shtml	2010	7
2010-07-01	0	传染性非典型肺炎	SARS-CoV	Report	http://www.nhc.gov.cn/jkj/s3578/201304/3f4dc83f6d4040408a140a7d8df1ec44.shtml	2010	7
2010-07-01	7	登革热	Dengue fever	Report	http://www.nhc.gov.cn/jkj/s3578/201304/3f4dc83f6d4040408a140a7d8df1ec44.shtml	2010	7
2010-07-01	122602	肺结核	Tuberculosis	Report	http://www.nhc.gov.cn/jkj/s3578/201304/3f4dc83f6d4040408a140a7d8df1ec44.shtml	2010	7
2010-07-01	3858	风疹	Rubella	Report	http://www.nhc.gov.cn/jkj/s3578/201304/3f4dc83f6d4040408a140a7d8df1ec44.shtml	2010	7
2010-07-01	4339	肝炎未分型	Other hepatitis	Report	http://www.nhc.gov.cn/jkj/s3578/201304/3f4dc83f6d4040408a140a7d8df1ec44.shtml	2010	7
2010-07-01	51	钩端螺旋体病	Leptospirosis	Report	http://www.nhc.gov.cn/jkj/s3578/201304/3f4dc83f6d4040408a140a7d8df1ec44.shtml	2010	7
2010-07-01	751250	甲乙丙类总计	Total	Report	http://www.nhc.gov.cn/jkj/s3578/201304/3f4dc83f6d4040408a140a7d8df1ec44.shtml	2010	7
2010-07-01	26	黑热病	Kala azar	Report	http://www.nhc.gov.cn/jkj/s3578/201304/3f4dc83f6d4040408a140a7d8df1ec44.shtml	2010	7
2010-07-01	10	霍乱	Cholera	Report	http://www.nhc.gov.cn/jkj/s3578/201304/3f4dc83f6d4040408a140a7d8df1ec44.shtml	2010	7
2010-07-01	1676	急性出血性结膜炎	AHC	Report	http://www.nhc.gov.cn/jkj/s3578/201304/3f4dc83f6d4040408a140a7d8df1ec44.shtml	2010	7
2010-07-01	0	脊髓灰质炎	Poliomyelitis	Report	http://www.nhc.gov.cn/jkj/s3578/201304/3f4dc83f6d4040408a140a7d8df1ec44.shtml	2010	7
2010-07-01	101	甲型H1N1流感	H1N1	Report	http://www.nhc.gov.cn/jkj/s3578/201304/3f4dc83f6d4040408a140a7d8df1ec44.shtml	2010	7
2010-07-01	3312	甲型肝炎	Hepatitis A	Report	http://www.nhc.gov.cn/jkj/s3578/201304/3f4dc83f6d4040408a140a7d8df1ec44.shtml	2010	7
2010-07-01	354247	甲乙类传染病合计		Report	http://www.nhc.gov.cn/jkj/s3578/201304/3f4dc83f6d4040408a140a7d8df1ec44.shtml	2010	7
2010-07-01	200	狂犬病	Rabies	Report	http://www.nhc.gov.cn/jkj/s3578/201304/3f4dc83f6d4040408a140a7d8df1ec44.shtml	2010	7
2010-07-01	9639	淋病	Gonorrhea	Report	http://www.nhc.gov.cn/jkj/s3578/201304/3f4dc83f6d4040408a140a7d8df1ec44.shtml	2010	7
2010-07-01	626	流行性出血热	HFRS	Report	http://www.nhc.gov.cn/jkj/s3578/201304/3f4dc83f6d4040408a140a7d8df1ec44.shtml	2010	7
2010-07-01	2627	流行性感冒	Influenza	Report	http://www.nhc.gov.cn/jkj/s3578/201304/3f4dc83f6d4040408a140a7d8df1ec44.shtml	2010	7
2010-07-01	10	流行性脑脊髓膜炎	Meningococcal meningitis	Report	http://www.nhc.gov.cn/jkj/s3578/201304/3f4dc83f6d4040408a140a7d8df1ec44.shtml	2010	7
2010-07-01	37323	流行性腮腺炎	Mumps	Report	http://www.nhc.gov.cn/jkj/s3578/201304/3f4dc83f6d4040408a140a7d8df1ec44.shtml	2010	7
2010-07-01	352	流行性乙型脑炎	JE	Report	http://www.nhc.gov.cn/jkj/s3578/201304/3f4dc83f6d4040408a140a7d8df1ec44.shtml	2010	7
2010-07-01	110	麻风病	Leprosy	Report	http://www.nhc.gov.cn/jkj/s3578/201304/3f4dc83f6d4040408a140a7d8df1ec44.shtml	2010	7
2010-07-01	2267	麻疹	Measles	Report	http://www.nhc.gov.cn/jkj/s3578/201304/3f4dc83f6d4040408a140a7d8df1ec44.shtml	2010	7
2010-07-01	36180	梅毒	Syphilis	Report	http://www.nhc.gov.cn/jkj/s3578/201304/3f4dc83f6d4040408a140a7d8df1ec44.shtml	2010	7
2010-07-01	1054	疟疾	Malaria	Report	http://www.nhc.gov.cn/jkj/s3578/201304/3f4dc83f6d4040408a140a7d8df1ec44.shtml	2010	7
2010-07-01	89591	其它感染性腹泻病	Infectious diarrhea	Report	http://www.nhc.gov.cn/jkj/s3578/201304/3f4dc83f6d4040408a140a7d8df1ec44.shtml	2010	7
2010-07-01	0	人感染高致病性禽流感	H5N1	Report	http://www.nhc.gov.cn/jkj/s3578/201304/3f4dc83f6d4040408a140a7d8df1ec44.shtml	2010	7
2010-07-01	1635	伤寒和副伤寒	Enteric fever	Report	http://www.nhc.gov.cn/jkj/s3578/201304/3f4dc83f6d4040408a140a7d8df1ec44.shtml	2010	7
2010-07-01	0	鼠疫	Plague	Report	http://www.nhc.gov.cn/jkj/s3578/201304/3f4dc83f6d4040408a140a7d8df1ec44.shtml	2010	7
2010-03-01	0	丝虫病	Filariasis	Report	http://www.nhc.gov.cn/jkj/s3578/201304/2fabd0b5dad04a02a5d20e9bec8c3ddb.shtml	2010	3
2010-07-01	56	炭疽	Anthrax	Report	http://www.nhc.gov.cn/jkj/s3578/201304/3f4dc83f6d4040408a140a7d8df1ec44.shtml	2010	7
2010-07-01	1743	戊型肝炎	Hepatitis E	Report	http://www.nhc.gov.cn/jkj/s3578/201304/3f4dc83f6d4040408a140a7d8df1ec44.shtml	2010	7
2010-07-01	37036	细菌性和阿米巴性痢疾	Dysentery	Report	http://www.nhc.gov.cn/jkj/s3578/201304/3f4dc83f6d4040408a140a7d8df1ec44.shtml	2010	7
2010-07-01	95	新生儿破伤风	Neonatal tetanus	Report	http://www.nhc.gov.cn/jkj/s3578/201304/3f4dc83f6d4040408a140a7d8df1ec44.shtml	2010	7
2010-07-01	1526	猩红热	Scarlet fever	Report	http://www.nhc.gov.cn/jkj/s3578/201304/3f4dc83f6d4040408a140a7d8df1ec44.shtml	2010	7
2010-07-01	665	血吸虫病	Schistosomiasis	Report	http://www.nhc.gov.cn/jkj/s3578/201304/3f4dc83f6d4040408a140a7d8df1ec44.shtml	2010	7
2010-07-01	105007	乙型肝炎	Hepatitis B	Report	http://www.nhc.gov.cn/jkj/s3578/201304/3f4dc83f6d4040408a140a7d8df1ec44.shtml	2010	7
2010-07-01	261263	手足口病	HFMD	Report	http://www.nhc.gov.cn/jkj/s3578/201304/3f4dc83f6d4040408a140a7d8df1ec44.shtml	2010	7
2010-08-01	3282	艾滋病	AIDS	Report	http://www.nhc.gov.cn/jkj/s3578/201304/60a94504eb64415abdc26fe85adc6364.shtml	2010	8
2010-08-01	0	白喉	Diphtheria	Report	http://www.nhc.gov.cn/jkj/s3578/201304/60a94504eb64415abdc26fe85adc6364.shtml	2010	8
2010-08-01	281	百日咳	Pertussis	Report	http://www.nhc.gov.cn/jkj/s3578/201304/60a94504eb64415abdc26fe85adc6364.shtml	2010	8
2010-08-01	256	斑疹伤寒	Typhus	Report	http://www.nhc.gov.cn/jkj/s3578/201304/60a94504eb64415abdc26fe85adc6364.shtml	2010	8
2010-08-01	519	包虫病	Echinococcosis	Report	http://www.nhc.gov.cn/jkj/s3578/201304/60a94504eb64415abdc26fe85adc6364.shtml	2010	8
2010-08-01	246536	丙类传染病合计		Report	http://www.nhc.gov.cn/jkj/s3578/201304/60a94504eb64415abdc26fe85adc6364.shtml	2010	8
2010-08-01	13832	丙型肝炎	Hepatitis C	Report	http://www.nhc.gov.cn/jkj/s3578/201304/60a94504eb64415abdc26fe85adc6364.shtml	2010	8
2010-08-01	126599	病毒性肝炎	Hepatitis	Report	http://www.nhc.gov.cn/jkj/s3578/201304/60a94504eb64415abdc26fe85adc6364.shtml	2010	8
2010-08-01	3977	布鲁氏菌病	Brucellosis	Report	http://www.nhc.gov.cn/jkj/s3578/201304/60a94504eb64415abdc26fe85adc6364.shtml	2010	8
2010-08-01	0	传染性非典型肺炎	SARS-CoV	Report	http://www.nhc.gov.cn/jkj/s3578/201304/60a94504eb64415abdc26fe85adc6364.shtml	2010	8
2010-08-01	30	登革热	Dengue fever	Report	http://www.nhc.gov.cn/jkj/s3578/201304/60a94504eb64415abdc26fe85adc6364.shtml	2010	8
2010-08-01	117221	肺结核	Tuberculosis	Report	http://www.nhc.gov.cn/jkj/s3578/201304/60a94504eb64415abdc26fe85adc6364.shtml	2010	8
2010-08-01	1445	风疹	Rubella	Report	http://www.nhc.gov.cn/jkj/s3578/201304/60a94504eb64415abdc26fe85adc6364.shtml	2010	8
2010-08-01	4402	肝炎未分型	Other hepatitis	Report	http://www.nhc.gov.cn/jkj/s3578/201304/60a94504eb64415abdc26fe85adc6364.shtml	2010	8
2010-08-01	103	钩端螺旋体病	Leptospirosis	Report	http://www.nhc.gov.cn/jkj/s3578/201304/60a94504eb64415abdc26fe85adc6364.shtml	2010	8
2010-08-01	591982	甲乙丙类总计	Total	Report	http://www.nhc.gov.cn/jkj/s3578/201304/60a94504eb64415abdc26fe85adc6364.shtml	2010	8
2010-08-01	21	黑热病	Kala azar	Report	http://www.nhc.gov.cn/jkj/s3578/201304/60a94504eb64415abdc26fe85adc6364.shtml	2010	8
2010-08-01	63	霍乱	Cholera	Report	http://www.nhc.gov.cn/jkj/s3578/201304/60a94504eb64415abdc26fe85adc6364.shtml	2010	8
2010-08-01	5627	急性出血性结膜炎	AHC	Report	http://www.nhc.gov.cn/jkj/s3578/201304/60a94504eb64415abdc26fe85adc6364.shtml	2010	8
2010-08-01	0	脊髓灰质炎	Poliomyelitis	Report	http://www.nhc.gov.cn/jkj/s3578/201304/60a94504eb64415abdc26fe85adc6364.shtml	2010	8
2010-08-01	105	甲型H1N1流感	H1N1	Report	http://www.nhc.gov.cn/jkj/s3578/201304/60a94504eb64415abdc26fe85adc6364.shtml	2010	8
2010-08-01	3789	甲型肝炎	Hepatitis A	Report	http://www.nhc.gov.cn/jkj/s3578/201304/60a94504eb64415abdc26fe85adc6364.shtml	2010	8
2010-08-01	345446	甲乙类传染病合计		Report	http://www.nhc.gov.cn/jkj/s3578/201304/60a94504eb64415abdc26fe85adc6364.shtml	2010	8
2010-08-01	197	狂犬病	Rabies	Report	http://www.nhc.gov.cn/jkj/s3578/201304/60a94504eb64415abdc26fe85adc6364.shtml	2010	8
2010-08-01	9769	淋病	Gonorrhea	Report	http://www.nhc.gov.cn/jkj/s3578/201304/60a94504eb64415abdc26fe85adc6364.shtml	2010	8
2010-08-01	338	流行性出血热	HFRS	Report	http://www.nhc.gov.cn/jkj/s3578/201304/60a94504eb64415abdc26fe85adc6364.shtml	2010	8
2010-08-01	3588	流行性感冒	Influenza	Report	http://www.nhc.gov.cn/jkj/s3578/201304/60a94504eb64415abdc26fe85adc6364.shtml	2010	8
2010-08-01	8	流行性脑脊髓膜炎	Meningococcal meningitis	Report	http://www.nhc.gov.cn/jkj/s3578/201304/60a94504eb64415abdc26fe85adc6364.shtml	2010	8
2010-08-01	20930	流行性腮腺炎	Mumps	Report	http://www.nhc.gov.cn/jkj/s3578/201304/60a94504eb64415abdc26fe85adc6364.shtml	2010	8
2010-08-01	1301	流行性乙型脑炎	JE	Report	http://www.nhc.gov.cn/jkj/s3578/201304/60a94504eb64415abdc26fe85adc6364.shtml	2010	8
2010-08-01	97	麻风病	Leprosy	Report	http://www.nhc.gov.cn/jkj/s3578/201304/60a94504eb64415abdc26fe85adc6364.shtml	2010	8
2010-08-01	1476	麻疹	Measles	Report	http://www.nhc.gov.cn/jkj/s3578/201304/60a94504eb64415abdc26fe85adc6364.shtml	2010	8
2010-08-01	34489	梅毒	Syphilis	Report	http://www.nhc.gov.cn/jkj/s3578/201304/60a94504eb64415abdc26fe85adc6364.shtml	2010	8
2010-08-01	1094	疟疾	Malaria	Report	http://www.nhc.gov.cn/jkj/s3578/201304/60a94504eb64415abdc26fe85adc6364.shtml	2010	8
2010-08-01	94957	其它感染性腹泻病	Infectious diarrhea	Report	http://www.nhc.gov.cn/jkj/s3578/201304/60a94504eb64415abdc26fe85adc6364.shtml	2010	8
2010-08-01	0	人感染高致病性禽流感	H5N1	Report	http://www.nhc.gov.cn/jkj/s3578/201304/60a94504eb64415abdc26fe85adc6364.shtml	2010	8
2010-08-01	1867	伤寒和副伤寒	Enteric fever	Report	http://www.nhc.gov.cn/jkj/s3578/201304/60a94504eb64415abdc26fe85adc6364.shtml	2010	8
2010-08-01	0	鼠疫	Plague	Report	http://www.nhc.gov.cn/jkj/s3578/201304/60a94504eb64415abdc26fe85adc6364.shtml	2010	8
2010-04-01	0	丝虫病	Filariasis	Report	http://www.nhc.gov.cn/jkj/s3578/201304/07106b5b29294d3fbcea124e46554398.shtml	2010	4
2010-08-01	66	炭疽	Anthrax	Report	http://www.nhc.gov.cn/jkj/s3578/201304/60a94504eb64415abdc26fe85adc6364.shtml	2010	8
2010-08-01	1546	戊型肝炎	Hepatitis E	Report	http://www.nhc.gov.cn/jkj/s3578/201304/60a94504eb64415abdc26fe85adc6364.shtml	2010	8
2010-08-01	41507	细菌性和阿米巴性痢疾	Dysentery	Report	http://www.nhc.gov.cn/jkj/s3578/201304/60a94504eb64415abdc26fe85adc6364.shtml	2010	8
2010-08-01	106	新生儿破伤风	Neonatal tetanus	Report	http://www.nhc.gov.cn/jkj/s3578/201304/60a94504eb64415abdc26fe85adc6364.shtml	2010	8
2010-08-01	958	猩红热	Scarlet fever	Report	http://www.nhc.gov.cn/jkj/s3578/201304/60a94504eb64415abdc26fe85adc6364.shtml	2010	8
2010-08-01	609	血吸虫病	Schistosomiasis	Report	http://www.nhc.gov.cn/jkj/s3578/201304/60a94504eb64415abdc26fe85adc6364.shtml	2010	8
2010-08-01	103030	乙型肝炎	Hepatitis B	Report	http://www.nhc.gov.cn/jkj/s3578/201304/60a94504eb64415abdc26fe85adc6364.shtml	2010	8
2010-08-01	119096	手足口病	HFMD	Report	http://www.nhc.gov.cn/jkj/s3578/201304/60a94504eb64415abdc26fe85adc6364.shtml	2010	8
2010-09-01	3620	艾滋病	AIDS	Report	http://www.nhc.gov.cn/jkj/s3578/201304/d6f1f84fde0f4b759f7b5887f700f313.shtml	2010	9
2010-09-01	0	白喉	Diphtheria	Report	http://www.nhc.gov.cn/jkj/s3578/201304/d6f1f84fde0f4b759f7b5887f700f313.shtml	2010	9
2010-09-01	150	百日咳	Pertussis	Report	http://www.nhc.gov.cn/jkj/s3578/201304/d6f1f84fde0f4b759f7b5887f700f313.shtml	2010	9
2010-09-01	361	斑疹伤寒	Typhus	Report	http://www.nhc.gov.cn/jkj/s3578/201304/d6f1f84fde0f4b759f7b5887f700f313.shtml	2010	9
2010-09-01	539	包虫病	Echinococcosis	Report	http://www.nhc.gov.cn/jkj/s3578/201304/d6f1f84fde0f4b759f7b5887f700f313.shtml	2010	9
2010-09-01	428379	丙类传染病合计		Report	http://www.nhc.gov.cn/jkj/s3578/201304/d6f1f84fde0f4b759f7b5887f700f313.shtml	2010	9
2010-09-01	13140	丙型肝炎	Hepatitis C	Report	http://www.nhc.gov.cn/jkj/s3578/201304/d6f1f84fde0f4b759f7b5887f700f313.shtml	2010	9
2010-09-01	116159	病毒性肝炎	Hepatitis	Report	http://www.nhc.gov.cn/jkj/s3578/201304/d6f1f84fde0f4b759f7b5887f700f313.shtml	2010	9
2010-09-01	2262	布鲁氏菌病	Brucellosis	Report	http://www.nhc.gov.cn/jkj/s3578/201304/d6f1f84fde0f4b759f7b5887f700f313.shtml	2010	9
2010-09-01	0	传染性非典型肺炎	SARS-CoV	Report	http://www.nhc.gov.cn/jkj/s3578/201304/d6f1f84fde0f4b759f7b5887f700f313.shtml	2010	9
2010-09-01	66	登革热	Dengue fever	Report	http://www.nhc.gov.cn/jkj/s3578/201304/d6f1f84fde0f4b759f7b5887f700f313.shtml	2010	9
2010-09-01	112288	肺结核	Tuberculosis	Report	http://www.nhc.gov.cn/jkj/s3578/201304/d6f1f84fde0f4b759f7b5887f700f313.shtml	2010	9
2010-09-01	1099	风疹	Rubella	Report	http://www.nhc.gov.cn/jkj/s3578/201304/d6f1f84fde0f4b759f7b5887f700f313.shtml	2010	9
2010-09-01	4263	肝炎未分型	Other hepatitis	Report	http://www.nhc.gov.cn/jkj/s3578/201304/d6f1f84fde0f4b759f7b5887f700f313.shtml	2010	9
2010-09-01	262	钩端螺旋体病	Leptospirosis	Report	http://www.nhc.gov.cn/jkj/s3578/201304/d6f1f84fde0f4b759f7b5887f700f313.shtml	2010	9
2010-09-01	747579	甲乙丙类总计	Total	Report	http://www.nhc.gov.cn/jkj/s3578/201304/d6f1f84fde0f4b759f7b5887f700f313.shtml	2010	9
2010-09-01	28	黑热病	Kala azar	Report	http://www.nhc.gov.cn/jkj/s3578/201304/d6f1f84fde0f4b759f7b5887f700f313.shtml	2010	9
2010-09-01	70	霍乱	Cholera	Report	http://www.nhc.gov.cn/jkj/s3578/201304/d6f1f84fde0f4b759f7b5887f700f313.shtml	2010	9
2010-09-01	225266	急性出血性结膜炎	AHC	Report	http://www.nhc.gov.cn/jkj/s3578/201304/d6f1f84fde0f4b759f7b5887f700f313.shtml	2010	9
2010-09-01	0	脊髓灰质炎	Poliomyelitis	Report	http://www.nhc.gov.cn/jkj/s3578/201304/d6f1f84fde0f4b759f7b5887f700f313.shtml	2010	9
2010-09-01	63	甲型H1N1流感	H1N1	Report	http://www.nhc.gov.cn/jkj/s3578/201304/d6f1f84fde0f4b759f7b5887f700f313.shtml	2010	9
2010-09-01	3647	甲型肝炎	Hepatitis A	Report	http://www.nhc.gov.cn/jkj/s3578/201304/d6f1f84fde0f4b759f7b5887f700f313.shtml	2010	9
2010-09-01	319200	甲乙类传染病合计		Report	http://www.nhc.gov.cn/jkj/s3578/201304/d6f1f84fde0f4b759f7b5887f700f313.shtml	2010	9
2010-09-01	224	狂犬病	Rabies	Report	http://www.nhc.gov.cn/jkj/s3578/201304/d6f1f84fde0f4b759f7b5887f700f313.shtml	2010	9
2010-09-01	9088	淋病	Gonorrhea	Report	http://www.nhc.gov.cn/jkj/s3578/201304/d6f1f84fde0f4b759f7b5887f700f313.shtml	2010	9
2010-09-01	316	流行性出血热	HFRS	Report	http://www.nhc.gov.cn/jkj/s3578/201304/d6f1f84fde0f4b759f7b5887f700f313.shtml	2010	9
2010-09-01	5114	流行性感冒	Influenza	Report	http://www.nhc.gov.cn/jkj/s3578/201304/d6f1f84fde0f4b759f7b5887f700f313.shtml	2010	9
2010-09-01	10	流行性脑脊髓膜炎	Meningococcal meningitis	Report	http://www.nhc.gov.cn/jkj/s3578/201304/d6f1f84fde0f4b759f7b5887f700f313.shtml	2010	9
2010-09-01	15225	流行性腮腺炎	Mumps	Report	http://www.nhc.gov.cn/jkj/s3578/201304/d6f1f84fde0f4b759f7b5887f700f313.shtml	2010	9
2010-09-01	706	流行性乙型脑炎	JE	Report	http://www.nhc.gov.cn/jkj/s3578/201304/d6f1f84fde0f4b759f7b5887f700f313.shtml	2010	9
2010-09-01	79	麻风病	Leprosy	Report	http://www.nhc.gov.cn/jkj/s3578/201304/d6f1f84fde0f4b759f7b5887f700f313.shtml	2010	9
2010-09-01	1085	麻疹	Measles	Report	http://www.nhc.gov.cn/jkj/s3578/201304/d6f1f84fde0f4b759f7b5887f700f313.shtml	2010	9
2010-09-01	33403	梅毒	Syphilis	Report	http://www.nhc.gov.cn/jkj/s3578/201304/d6f1f84fde0f4b759f7b5887f700f313.shtml	2010	9
2010-09-01	791	疟疾	Malaria	Report	http://www.nhc.gov.cn/jkj/s3578/201304/d6f1f84fde0f4b759f7b5887f700f313.shtml	2010	9
2010-09-01	79014	其它感染性腹泻病	Infectious diarrhea	Report	http://www.nhc.gov.cn/jkj/s3578/201304/d6f1f84fde0f4b759f7b5887f700f313.shtml	2010	9
2010-09-01	0	人感染高致病性禽流感	H5N1	Report	http://www.nhc.gov.cn/jkj/s3578/201304/d6f1f84fde0f4b759f7b5887f700f313.shtml	2010	9
2010-09-01	1810	伤寒和副伤寒	Enteric fever	Report	http://www.nhc.gov.cn/jkj/s3578/201304/d6f1f84fde0f4b759f7b5887f700f313.shtml	2010	9
2010-09-01	5	鼠疫	Plague	Report	http://www.nhc.gov.cn/jkj/s3578/201304/d6f1f84fde0f4b759f7b5887f700f313.shtml	2010	9
2010-05-01	0	丝虫病	Filariasis	Report	http://www.nhc.gov.cn/jkj/s3578/201304/f07f1bc1c4fe4627bc95f35ee1dac373.shtml	2010	5
2010-09-01	33	炭疽	Anthrax	Report	http://www.nhc.gov.cn/jkj/s3578/201304/d6f1f84fde0f4b759f7b5887f700f313.shtml	2010	9
2010-09-01	1466	戊型肝炎	Hepatitis E	Report	http://www.nhc.gov.cn/jkj/s3578/201304/d6f1f84fde0f4b759f7b5887f700f313.shtml	2010	9
2010-09-01	35088	细菌性和阿米巴性痢疾	Dysentery	Report	http://www.nhc.gov.cn/jkj/s3578/201304/d6f1f84fde0f4b759f7b5887f700f313.shtml	2010	9
2010-09-01	101	新生儿破伤风	Neonatal tetanus	Report	http://www.nhc.gov.cn/jkj/s3578/201304/d6f1f84fde0f4b759f7b5887f700f313.shtml	2010	9
2010-09-01	1169	猩红热	Scarlet fever	Report	http://www.nhc.gov.cn/jkj/s3578/201304/d6f1f84fde0f4b759f7b5887f700f313.shtml	2010	9
2010-09-01	431	血吸虫病	Schistosomiasis	Report	http://www.nhc.gov.cn/jkj/s3578/201304/d6f1f84fde0f4b759f7b5887f700f313.shtml	2010	9
2010-09-01	93643	乙型肝炎	Hepatitis B	Report	http://www.nhc.gov.cn/jkj/s3578/201304/d6f1f84fde0f4b759f7b5887f700f313.shtml	2010	9
2010-09-01	101654	手足口病	HFMD	Report	http://www.nhc.gov.cn/jkj/s3578/201304/d6f1f84fde0f4b759f7b5887f700f313.shtml	2010	9
2010-10-01	2477	艾滋病	AIDS	Report	http://www.nhc.gov.cn/jkj/s3578/201304/fc051416d2bb4ce8815546878455d390.shtml	2010	10
2010-10-01	0	白喉	Diphtheria	Report	http://www.nhc.gov.cn/jkj/s3578/201304/fc051416d2bb4ce8815546878455d390.shtml	2010	10
2010-10-01	109	百日咳	Pertussis	Report	http://www.nhc.gov.cn/jkj/s3578/201304/fc051416d2bb4ce8815546878455d390.shtml	2010	10
2010-10-01	235	斑疹伤寒	Typhus	Report	http://www.nhc.gov.cn/jkj/s3578/201304/fc051416d2bb4ce8815546878455d390.shtml	2010	10
2010-10-01	349	包虫病	Echinococcosis	Report	http://www.nhc.gov.cn/jkj/s3578/201304/fc051416d2bb4ce8815546878455d390.shtml	2010	10
2010-10-01	225812	丙类传染病合计		Report	http://www.nhc.gov.cn/jkj/s3578/201304/fc051416d2bb4ce8815546878455d390.shtml	2010	10
2010-10-01	12378	丙型肝炎	Hepatitis C	Report	http://www.nhc.gov.cn/jkj/s3578/201304/fc051416d2bb4ce8815546878455d390.shtml	2010	10
2010-10-01	110333	病毒性肝炎	Hepatitis	Report	http://www.nhc.gov.cn/jkj/s3578/201304/fc051416d2bb4ce8815546878455d390.shtml	2010	10
2010-10-01	1564	布鲁氏菌病	Brucellosis	Report	http://www.nhc.gov.cn/jkj/s3578/201304/fc051416d2bb4ce8815546878455d390.shtml	2010	10
2010-10-01	0	传染性非典型肺炎	SARS-CoV	Report	http://www.nhc.gov.cn/jkj/s3578/201304/fc051416d2bb4ce8815546878455d390.shtml	2010	10
2010-10-01	80	登革热	Dengue fever	Report	http://www.nhc.gov.cn/jkj/s3578/201304/fc051416d2bb4ce8815546878455d390.shtml	2010	10
2010-10-01	101463	肺结核	Tuberculosis	Report	http://www.nhc.gov.cn/jkj/s3578/201304/fc051416d2bb4ce8815546878455d390.shtml	2010	10
2010-10-01	863	风疹	Rubella	Report	http://www.nhc.gov.cn/jkj/s3578/201304/fc051416d2bb4ce8815546878455d390.shtml	2010	10
2010-10-01	4157	肝炎未分型	Other hepatitis	Report	http://www.nhc.gov.cn/jkj/s3578/201304/fc051416d2bb4ce8815546878455d390.shtml	2010	10
2010-10-01	112	钩端螺旋体病	Leptospirosis	Report	http://www.nhc.gov.cn/jkj/s3578/201304/fc051416d2bb4ce8815546878455d390.shtml	2010	10
2010-10-01	509523	甲乙丙类总计	Total	Report	http://www.nhc.gov.cn/jkj/s3578/201304/fc051416d2bb4ce8815546878455d390.shtml	2010	10
2010-10-01	25	黑热病	Kala azar	Report	http://www.nhc.gov.cn/jkj/s3578/201304/fc051416d2bb4ce8815546878455d390.shtml	2010	10
2010-10-01	9	霍乱	Cholera	Report	http://www.nhc.gov.cn/jkj/s3578/201304/fc051416d2bb4ce8815546878455d390.shtml	2010	10
2010-10-01	48658	急性出血性结膜炎	AHC	Report	http://www.nhc.gov.cn/jkj/s3578/201304/fc051416d2bb4ce8815546878455d390.shtml	2010	10
2010-10-01	0	脊髓灰质炎	Poliomyelitis	Report	http://www.nhc.gov.cn/jkj/s3578/201304/fc051416d2bb4ce8815546878455d390.shtml	2010	10
2010-10-01	18	甲型H1N1流感	H1N1	Report	http://www.nhc.gov.cn/jkj/s3578/201304/fc051416d2bb4ce8815546878455d390.shtml	2010	10
2010-10-01	3277	甲型肝炎	Hepatitis A	Report	http://www.nhc.gov.cn/jkj/s3578/201304/fc051416d2bb4ce8815546878455d390.shtml	2010	10
2010-10-01	283711	甲乙类传染病合计		Report	http://www.nhc.gov.cn/jkj/s3578/201304/fc051416d2bb4ce8815546878455d390.shtml	2010	10
2010-10-01	233	狂犬病	Rabies	Report	http://www.nhc.gov.cn/jkj/s3578/201304/fc051416d2bb4ce8815546878455d390.shtml	2010	10
2010-10-01	8336	淋病	Gonorrhea	Report	http://www.nhc.gov.cn/jkj/s3578/201304/fc051416d2bb4ce8815546878455d390.shtml	2010	10
2010-10-01	952	流行性出血热	HFRS	Report	http://www.nhc.gov.cn/jkj/s3578/201304/fc051416d2bb4ce8815546878455d390.shtml	2010	10
2010-10-01	4121	流行性感冒	Influenza	Report	http://www.nhc.gov.cn/jkj/s3578/201304/fc051416d2bb4ce8815546878455d390.shtml	2010	10
2010-10-01	15	流行性脑脊髓膜炎	Meningococcal meningitis	Report	http://www.nhc.gov.cn/jkj/s3578/201304/fc051416d2bb4ce8815546878455d390.shtml	2010	10
2010-10-01	17248	流行性腮腺炎	Mumps	Report	http://www.nhc.gov.cn/jkj/s3578/201304/fc051416d2bb4ce8815546878455d390.shtml	2010	10
2010-10-01	168	流行性乙型脑炎	JE	Report	http://www.nhc.gov.cn/jkj/s3578/201304/fc051416d2bb4ce8815546878455d390.shtml	2010	10
2010-10-01	56	麻风病	Leprosy	Report	http://www.nhc.gov.cn/jkj/s3578/201304/fc051416d2bb4ce8815546878455d390.shtml	2010	10
2010-10-01	576	麻疹	Measles	Report	http://www.nhc.gov.cn/jkj/s3578/201304/fc051416d2bb4ce8815546878455d390.shtml	2010	10
2010-10-01	30787	梅毒	Syphilis	Report	http://www.nhc.gov.cn/jkj/s3578/201304/fc051416d2bb4ce8815546878455d390.shtml	2010	10
2010-10-01	718	疟疾	Malaria	Report	http://www.nhc.gov.cn/jkj/s3578/201304/fc051416d2bb4ce8815546878455d390.shtml	2010	10
2010-10-01	66645	其它感染性腹泻病	Infectious diarrhea	Report	http://www.nhc.gov.cn/jkj/s3578/201304/fc051416d2bb4ce8815546878455d390.shtml	2010	10
2010-10-01	0	人感染高致病性禽流感	H5N1	Report	http://www.nhc.gov.cn/jkj/s3578/201304/fc051416d2bb4ce8815546878455d390.shtml	2010	10
2010-10-01	1642	伤寒和副伤寒	Enteric fever	Report	http://www.nhc.gov.cn/jkj/s3578/201304/fc051416d2bb4ce8815546878455d390.shtml	2010	10
2010-10-01	1	鼠疫	Plague	Report	http://www.nhc.gov.cn/jkj/s3578/201304/fc051416d2bb4ce8815546878455d390.shtml	2010	10
2010-06-01	0	丝虫病	Filariasis	Report	http://www.nhc.gov.cn/jkj/s3578/201304/81f843fce9fa418f9711bcaa6e06827a.shtml	2010	6
2010-10-01	23	炭疽	Anthrax	Report	http://www.nhc.gov.cn/jkj/s3578/201304/fc051416d2bb4ce8815546878455d390.shtml	2010	10
2010-10-01	1455	戊型肝炎	Hepatitis E	Report	http://www.nhc.gov.cn/jkj/s3578/201304/fc051416d2bb4ce8815546878455d390.shtml	2010	10
2010-10-01	21972	细菌性和阿米巴性痢疾	Dysentery	Report	http://www.nhc.gov.cn/jkj/s3578/201304/fc051416d2bb4ce8815546878455d390.shtml	2010	10
2010-10-01	120	新生儿破伤风	Neonatal tetanus	Report	http://www.nhc.gov.cn/jkj/s3578/201304/fc051416d2bb4ce8815546878455d390.shtml	2010	10
2010-10-01	1541	猩红热	Scarlet fever	Report	http://www.nhc.gov.cn/jkj/s3578/201304/fc051416d2bb4ce8815546878455d390.shtml	2010	10
2010-10-01	462	血吸虫病	Schistosomiasis	Report	http://www.nhc.gov.cn/jkj/s3578/201304/fc051416d2bb4ce8815546878455d390.shtml	2010	10
2010-10-01	89066	乙型肝炎	Hepatitis B	Report	http://www.nhc.gov.cn/jkj/s3578/201304/fc051416d2bb4ce8815546878455d390.shtml	2010	10
2010-10-01	87612	手足口病	HFMD	Report	http://www.nhc.gov.cn/jkj/s3578/201304/fc051416d2bb4ce8815546878455d390.shtml	2010	10
2010-11-01	3322	艾滋病	AIDS	Report	http://www.nhc.gov.cn/jkj/s3578/201304/4ff788f7a4374fab874035189a9613e3.shtml	2010	11
2010-11-01	0	白喉	Diphtheria	Report	http://www.nhc.gov.cn/jkj/s3578/201304/4ff788f7a4374fab874035189a9613e3.shtml	2010	11
2010-11-01	95	百日咳	Pertussis	Report	http://www.nhc.gov.cn/jkj/s3578/201304/4ff788f7a4374fab874035189a9613e3.shtml	2010	11
2010-11-01	191	斑疹伤寒	Typhus	Report	http://www.nhc.gov.cn/jkj/s3578/201304/4ff788f7a4374fab874035189a9613e3.shtml	2010	11
2010-11-01	532	包虫病	Echinococcosis	Report	http://www.nhc.gov.cn/jkj/s3578/201304/4ff788f7a4374fab874035189a9613e3.shtml	2010	11
2010-11-01	221675	丙类传染病合计		Report	http://www.nhc.gov.cn/jkj/s3578/201304/4ff788f7a4374fab874035189a9613e3.shtml	2010	11
2010-11-01	14221	丙型肝炎	Hepatitis C	Report	http://www.nhc.gov.cn/jkj/s3578/201304/4ff788f7a4374fab874035189a9613e3.shtml	2010	11
2010-11-01	124632	病毒性肝炎	Hepatitis	Report	http://www.nhc.gov.cn/jkj/s3578/201304/4ff788f7a4374fab874035189a9613e3.shtml	2010	11
2010-11-01	1931	布鲁氏菌病	Brucellosis	Report	http://www.nhc.gov.cn/jkj/s3578/201304/4ff788f7a4374fab874035189a9613e3.shtml	2010	11
2010-11-01	0	传染性非典型肺炎	SARS-CoV	Report	http://www.nhc.gov.cn/jkj/s3578/201304/4ff788f7a4374fab874035189a9613e3.shtml	2010	11
2010-11-01	35	登革热	Dengue fever	Report	http://www.nhc.gov.cn/jkj/s3578/201304/4ff788f7a4374fab874035189a9613e3.shtml	2010	11
2010-11-01	110414	肺结核	Tuberculosis	Report	http://www.nhc.gov.cn/jkj/s3578/201304/4ff788f7a4374fab874035189a9613e3.shtml	2010	11
2010-11-01	1079	风疹	Rubella	Report	http://www.nhc.gov.cn/jkj/s3578/201304/4ff788f7a4374fab874035189a9613e3.shtml	2010	11
2010-11-01	4289	肝炎未分型	Other hepatitis	Report	http://www.nhc.gov.cn/jkj/s3578/201304/4ff788f7a4374fab874035189a9613e3.shtml	2010	11
2010-11-01	43	钩端螺旋体病	Leptospirosis	Report	http://www.nhc.gov.cn/jkj/s3578/201304/4ff788f7a4374fab874035189a9613e3.shtml	2010	11
2010-11-01	527762	甲乙丙类总计	Total	Report	http://www.nhc.gov.cn/jkj/s3578/201304/4ff788f7a4374fab874035189a9613e3.shtml	2010	11
2010-11-01	27	黑热病	Kala azar	Report	http://www.nhc.gov.cn/jkj/s3578/201304/4ff788f7a4374fab874035189a9613e3.shtml	2010	11
2010-11-01	0	霍乱	Cholera	Report	http://www.nhc.gov.cn/jkj/s3578/201304/4ff788f7a4374fab874035189a9613e3.shtml	2010	11
2010-11-01	2809	急性出血性结膜炎	AHC	Report	http://www.nhc.gov.cn/jkj/s3578/201304/4ff788f7a4374fab874035189a9613e3.shtml	2010	11
2010-11-01	0	脊髓灰质炎	Poliomyelitis	Report	http://www.nhc.gov.cn/jkj/s3578/201304/4ff788f7a4374fab874035189a9613e3.shtml	2010	11
2010-11-01	17	甲型H1N1流感	H1N1	Report	http://www.nhc.gov.cn/jkj/s3578/201304/4ff788f7a4374fab874035189a9613e3.shtml	2010	11
2010-11-01	3186	甲型肝炎	Hepatitis A	Report	http://www.nhc.gov.cn/jkj/s3578/201304/4ff788f7a4374fab874035189a9613e3.shtml	2010	11
2010-11-01	306087	甲乙类传染病合计		Report	http://www.nhc.gov.cn/jkj/s3578/201304/4ff788f7a4374fab874035189a9613e3.shtml	2010	11
2010-11-01	196	狂犬病	Rabies	Report	http://www.nhc.gov.cn/jkj/s3578/201304/4ff788f7a4374fab874035189a9613e3.shtml	2010	11
2010-11-01	9397	淋病	Gonorrhea	Report	http://www.nhc.gov.cn/jkj/s3578/201304/4ff788f7a4374fab874035189a9613e3.shtml	2010	11
2010-11-01	2278	流行性出血热	HFRS	Report	http://www.nhc.gov.cn/jkj/s3578/201304/4ff788f7a4374fab874035189a9613e3.shtml	2010	11
2010-11-01	5323	流行性感冒	Influenza	Report	http://www.nhc.gov.cn/jkj/s3578/201304/4ff788f7a4374fab874035189a9613e3.shtml	2010	11
2010-11-01	13	流行性脑脊髓膜炎	Meningococcal meningitis	Report	http://www.nhc.gov.cn/jkj/s3578/201304/4ff788f7a4374fab874035189a9613e3.shtml	2010	11
2010-11-01	27343	流行性腮腺炎	Mumps	Report	http://www.nhc.gov.cn/jkj/s3578/201304/4ff788f7a4374fab874035189a9613e3.shtml	2010	11
2010-11-01	49	流行性乙型脑炎	JE	Report	http://www.nhc.gov.cn/jkj/s3578/201304/4ff788f7a4374fab874035189a9613e3.shtml	2010	11
2010-11-01	95	麻风病	Leprosy	Report	http://www.nhc.gov.cn/jkj/s3578/201304/4ff788f7a4374fab874035189a9613e3.shtml	2010	11
2010-11-01	653	麻疹	Measles	Report	http://www.nhc.gov.cn/jkj/s3578/201304/4ff788f7a4374fab874035189a9613e3.shtml	2010	11
2010-11-01	32855	梅毒	Syphilis	Report	http://www.nhc.gov.cn/jkj/s3578/201304/4ff788f7a4374fab874035189a9613e3.shtml	2010	11
2010-11-01	597	疟疾	Malaria	Report	http://www.nhc.gov.cn/jkj/s3578/201304/4ff788f7a4374fab874035189a9613e3.shtml	2010	11
2010-11-01	104685	其它感染性腹泻病	Infectious diarrhea	Report	http://www.nhc.gov.cn/jkj/s3578/201304/4ff788f7a4374fab874035189a9613e3.shtml	2010	11
2010-11-01	0	人感染高致病性禽流感	H5N1	Report	http://www.nhc.gov.cn/jkj/s3578/201304/4ff788f7a4374fab874035189a9613e3.shtml	2010	11
2010-11-01	1188	伤寒和副伤寒	Enteric fever	Report	http://www.nhc.gov.cn/jkj/s3578/201304/4ff788f7a4374fab874035189a9613e3.shtml	2010	11
2010-11-01	0	鼠疫	Plague	Report	http://www.nhc.gov.cn/jkj/s3578/201304/4ff788f7a4374fab874035189a9613e3.shtml	2010	11
2010-07-01	0	丝虫病	Filariasis	Report	http://www.nhc.gov.cn/jkj/s3578/201304/3f4dc83f6d4040408a140a7d8df1ec44.shtml	2010	7
2010-11-01	15	炭疽	Anthrax	Report	http://www.nhc.gov.cn/jkj/s3578/201304/4ff788f7a4374fab874035189a9613e3.shtml	2010	11
2010-11-01	1702	戊型肝炎	Hepatitis E	Report	http://www.nhc.gov.cn/jkj/s3578/201304/4ff788f7a4374fab874035189a9613e3.shtml	2010	11
2010-11-01	14742	细菌性和阿米巴性痢疾	Dysentery	Report	http://www.nhc.gov.cn/jkj/s3578/201304/4ff788f7a4374fab874035189a9613e3.shtml	2010	11
2010-11-01	104	新生儿破伤风	Neonatal tetanus	Report	http://www.nhc.gov.cn/jkj/s3578/201304/4ff788f7a4374fab874035189a9613e3.shtml	2010	11
2010-11-01	3217	猩红热	Scarlet fever	Report	http://www.nhc.gov.cn/jkj/s3578/201304/4ff788f7a4374fab874035189a9613e3.shtml	2010	11
2010-11-01	294	血吸虫病	Schistosomiasis	Report	http://www.nhc.gov.cn/jkj/s3578/201304/4ff788f7a4374fab874035189a9613e3.shtml	2010	11
2010-11-01	101234	乙型肝炎	Hepatitis B	Report	http://www.nhc.gov.cn/jkj/s3578/201304/4ff788f7a4374fab874035189a9613e3.shtml	2010	11
2010-11-01	79591	手足口病	HFMD	Report	http://www.nhc.gov.cn/jkj/s3578/201304/4ff788f7a4374fab874035189a9613e3.shtml	2010	11
2010-12-01	3980	艾滋病	AIDS	Report	http://www.nhc.gov.cn/jkj/s3578/201304/4a08312301174d06b33f240c692fdc57.shtml	2010	12
2010-12-01	0	白喉	Diphtheria	Report	http://www.nhc.gov.cn/jkj/s3578/201304/4a08312301174d06b33f240c692fdc57.shtml	2010	12
2010-12-01	109	百日咳	Pertussis	Report	http://www.nhc.gov.cn/jkj/s3578/201304/4a08312301174d06b33f240c692fdc57.shtml	2010	12
2010-12-01	182	斑疹伤寒	Typhus	Report	http://www.nhc.gov.cn/jkj/s3578/201304/4a08312301174d06b33f240c692fdc57.shtml	2010	12
2010-12-01	1065	包虫病	Echinococcosis	Report	http://www.nhc.gov.cn/jkj/s3578/201304/4a08312301174d06b33f240c692fdc57.shtml	2010	12
2010-12-01	176380	丙类传染病合计		Report	http://www.nhc.gov.cn/jkj/s3578/201304/4a08312301174d06b33f240c692fdc57.shtml	2010	12
2010-12-01	14230	丙型肝炎	Hepatitis C	Report	http://www.nhc.gov.cn/jkj/s3578/201304/4a08312301174d06b33f240c692fdc57.shtml	2010	12
2010-12-01	120575	病毒性肝炎	Hepatitis	Report	http://www.nhc.gov.cn/jkj/s3578/201304/4a08312301174d06b33f240c692fdc57.shtml	2010	12
2010-12-01	2231	布鲁氏菌病	Brucellosis	Report	http://www.nhc.gov.cn/jkj/s3578/201304/4a08312301174d06b33f240c692fdc57.shtml	2010	12
2010-12-01	0	传染性非典型肺炎	SARS-CoV	Report	http://www.nhc.gov.cn/jkj/s3578/201304/4a08312301174d06b33f240c692fdc57.shtml	2010	12
2010-12-01	6	登革热	Dengue fever	Report	http://www.nhc.gov.cn/jkj/s3578/201304/4a08312301174d06b33f240c692fdc57.shtml	2010	12
2010-12-01	105036	肺结核	Tuberculosis	Report	http://www.nhc.gov.cn/jkj/s3578/201304/4a08312301174d06b33f240c692fdc57.shtml	2010	12
2010-12-01	1591	风疹	Rubella	Report	http://www.nhc.gov.cn/jkj/s3578/201304/4a08312301174d06b33f240c692fdc57.shtml	2010	12
2010-12-01	3931	肝炎未分型	Other hepatitis	Report	http://www.nhc.gov.cn/jkj/s3578/201304/4a08312301174d06b33f240c692fdc57.shtml	2010	12
2010-12-01	32	钩端螺旋体病	Leptospirosis	Report	http://www.nhc.gov.cn/jkj/s3578/201304/4a08312301174d06b33f240c692fdc57.shtml	2010	12
2010-12-01	470782	甲乙丙类总计	Total	Report	http://www.nhc.gov.cn/jkj/s3578/201304/4a08312301174d06b33f240c692fdc57.shtml	2010	12
2010-12-01	25	黑热病	Kala azar	Report	http://www.nhc.gov.cn/jkj/s3578/201304/4a08312301174d06b33f240c692fdc57.shtml	2010	12
2010-12-01	0	霍乱	Cholera	Report	http://www.nhc.gov.cn/jkj/s3578/201304/4a08312301174d06b33f240c692fdc57.shtml	2010	12
2010-12-01	2405	急性出血性结膜炎	AHC	Report	http://www.nhc.gov.cn/jkj/s3578/201304/4a08312301174d06b33f240c692fdc57.shtml	2010	12
2010-12-01	0	脊髓灰质炎	Poliomyelitis	Report	http://www.nhc.gov.cn/jkj/s3578/201304/4a08312301174d06b33f240c692fdc57.shtml	2010	12
2010-12-01	146	甲型H1N1流感	H1N1	Report	http://www.nhc.gov.cn/jkj/s3578/201304/4a08312301174d06b33f240c692fdc57.shtml	2010	12
2010-12-01	2815	甲型肝炎	Hepatitis A	Report	http://www.nhc.gov.cn/jkj/s3578/201304/4a08312301174d06b33f240c692fdc57.shtml	2010	12
2010-12-01	294402	甲乙类传染病合计		Report	http://www.nhc.gov.cn/jkj/s3578/201304/4a08312301174d06b33f240c692fdc57.shtml	2010	12
2010-12-01	170	狂犬病	Rabies	Report	http://www.nhc.gov.cn/jkj/s3578/201304/4a08312301174d06b33f240c692fdc57.shtml	2010	12
2010-12-01	9191	淋病	Gonorrhea	Report	http://www.nhc.gov.cn/jkj/s3578/201304/4a08312301174d06b33f240c692fdc57.shtml	2010	12
2010-12-01	2013	流行性出血热	HFRS	Report	http://www.nhc.gov.cn/jkj/s3578/201304/4a08312301174d06b33f240c692fdc57.shtml	2010	12
2010-12-01	6529	流行性感冒	Influenza	Report	http://www.nhc.gov.cn/jkj/s3578/201304/4a08312301174d06b33f240c692fdc57.shtml	2010	12
2010-12-01	31	流行性脑脊髓膜炎	Meningococcal meningitis	Report	http://www.nhc.gov.cn/jkj/s3578/201304/4a08312301174d06b33f240c692fdc57.shtml	2010	12
2010-12-01	35582	流行性腮腺炎	Mumps	Report	http://www.nhc.gov.cn/jkj/s3578/201304/4a08312301174d06b33f240c692fdc57.shtml	2010	12
2010-12-01	31	流行性乙型脑炎	JE	Report	http://www.nhc.gov.cn/jkj/s3578/201304/4a08312301174d06b33f240c692fdc57.shtml	2010	12
2010-12-01	94	麻风病	Leprosy	Report	http://www.nhc.gov.cn/jkj/s3578/201304/4a08312301174d06b33f240c692fdc57.shtml	2010	12
2010-12-01	609	麻疹	Measles	Report	http://www.nhc.gov.cn/jkj/s3578/201304/4a08312301174d06b33f240c692fdc57.shtml	2010	12
2010-12-01	32905	梅毒	Syphilis	Report	http://www.nhc.gov.cn/jkj/s3578/201304/4a08312301174d06b33f240c692fdc57.shtml	2010	12
2010-12-01	459	疟疾	Malaria	Report	http://www.nhc.gov.cn/jkj/s3578/201304/4a08312301174d06b33f240c692fdc57.shtml	2010	12
2010-12-01	68028	其它感染性腹泻病	Infectious diarrhea	Report	http://www.nhc.gov.cn/jkj/s3578/201304/4a08312301174d06b33f240c692fdc57.shtml	2010	12
2010-12-01	0	人感染高致病性禽流感	H5N1	Report	http://www.nhc.gov.cn/jkj/s3578/201304/4a08312301174d06b33f240c692fdc57.shtml	2010	12
2010-12-01	1029	伤寒和副伤寒	Enteric fever	Report	http://www.nhc.gov.cn/jkj/s3578/201304/4a08312301174d06b33f240c692fdc57.shtml	2010	12
2010-12-01	0	鼠疫	Plague	Report	http://www.nhc.gov.cn/jkj/s3578/201304/4a08312301174d06b33f240c692fdc57.shtml	2010	12
2010-08-01	0	丝虫病	Filariasis	Report	http://www.nhc.gov.cn/jkj/s3578/201304/60a94504eb64415abdc26fe85adc6364.shtml	2010	8
2010-12-01	15	炭疽	Anthrax	Report	http://www.nhc.gov.cn/jkj/s3578/201304/4a08312301174d06b33f240c692fdc57.shtml	2010	12
2010-12-01	2009	戊型肝炎	Hepatitis E	Report	http://www.nhc.gov.cn/jkj/s3578/201304/4a08312301174d06b33f240c692fdc57.shtml	2010	12
2010-12-01	11330	细菌性和阿米巴性痢疾	Dysentery	Report	http://www.nhc.gov.cn/jkj/s3578/201304/4a08312301174d06b33f240c692fdc57.shtml	2010	12
2010-12-01	91	新生儿破伤风	Neonatal tetanus	Report	http://www.nhc.gov.cn/jkj/s3578/201304/4a08312301174d06b33f240c692fdc57.shtml	2010	12
2010-12-01	4094	猩红热	Scarlet fever	Report	http://www.nhc.gov.cn/jkj/s3578/201304/4a08312301174d06b33f240c692fdc57.shtml	2010	12
2010-12-01	319	血吸虫病	Schistosomiasis	Report	http://www.nhc.gov.cn/jkj/s3578/201304/4a08312301174d06b33f240c692fdc57.shtml	2010	12
2010-12-01	97590	乙型肝炎	Hepatitis B	Report	http://www.nhc.gov.cn/jkj/s3578/201304/4a08312301174d06b33f240c692fdc57.shtml	2010	12
2010-12-01	60879	手足口病	HFMD	Report	http://www.nhc.gov.cn/jkj/s3578/201304/4a08312301174d06b33f240c692fdc57.shtml	2010	12
2011-01-01	1907	艾滋病	AIDS	Report	http://www.nhc.gov.cn/jkj/s3578/201304/a96b7cf13027453f9d62ee8ce0b08a20.shtml	2011	1
2011-01-01	0	白喉	Diphtheria	Report	http://www.nhc.gov.cn/jkj/s3578/201304/a96b7cf13027453f9d62ee8ce0b08a20.shtml	2011	1
2011-01-01	99	百日咳	Pertussis	Report	http://www.nhc.gov.cn/jkj/s3578/201304/a96b7cf13027453f9d62ee8ce0b08a20.shtml	2011	1
2011-01-01	111	斑疹伤寒	Typhus	Report	http://www.nhc.gov.cn/jkj/s3578/201304/a96b7cf13027453f9d62ee8ce0b08a20.shtml	2011	1
2011-01-01	244	包虫病	Echinococcosis	Report	http://www.nhc.gov.cn/jkj/s3578/201304/a96b7cf13027453f9d62ee8ce0b08a20.shtml	2011	1
2011-01-01	118726	丙类传染病合计		Report	http://www.nhc.gov.cn/jkj/s3578/201304/a96b7cf13027453f9d62ee8ce0b08a20.shtml	2011	1
2011-01-01	14516	丙型肝炎	Hepatitis C	Report	http://www.nhc.gov.cn/jkj/s3578/201304/a96b7cf13027453f9d62ee8ce0b08a20.shtml	2011	1
2011-01-01	123853	病毒性肝炎	Hepatitis	Report	http://www.nhc.gov.cn/jkj/s3578/201304/a96b7cf13027453f9d62ee8ce0b08a20.shtml	2011	1
2011-01-01	1518	布鲁氏菌病	Brucellosis	Report	http://www.nhc.gov.cn/jkj/s3578/201304/a96b7cf13027453f9d62ee8ce0b08a20.shtml	2011	1
2011-01-01	0	传染性非典型肺炎	SARS-CoV	Report	http://www.nhc.gov.cn/jkj/s3578/201304/a96b7cf13027453f9d62ee8ce0b08a20.shtml	2011	1
2011-01-01	1	登革热	Dengue fever	Report	http://www.nhc.gov.cn/jkj/s3578/201304/a96b7cf13027453f9d62ee8ce0b08a20.shtml	2011	1
2011-01-01	99617	肺结核	Tuberculosis	Report	http://www.nhc.gov.cn/jkj/s3578/201304/a96b7cf13027453f9d62ee8ce0b08a20.shtml	2011	1
2011-01-01	1531	风疹	Rubella	Report	http://www.nhc.gov.cn/jkj/s3578/201304/a96b7cf13027453f9d62ee8ce0b08a20.shtml	2011	1
2011-01-01	3788	肝炎未分型	Other hepatitis	Report	http://www.nhc.gov.cn/jkj/s3578/201304/a96b7cf13027453f9d62ee8ce0b08a20.shtml	2011	1
2011-01-01	17	钩端螺旋体病	Leptospirosis	Report	http://www.nhc.gov.cn/jkj/s3578/201304/a96b7cf13027453f9d62ee8ce0b08a20.shtml	2011	1
2011-01-01	402022	甲乙丙类总计	Total	Report	http://www.nhc.gov.cn/jkj/s3578/201304/a96b7cf13027453f9d62ee8ce0b08a20.shtml	2011	1
2011-01-01	24	黑热病	Kala azar	Report	http://www.nhc.gov.cn/jkj/s3578/201304/a96b7cf13027453f9d62ee8ce0b08a20.shtml	2011	1
2011-01-01	0	霍乱	Cholera	Report	http://www.nhc.gov.cn/jkj/s3578/201304/a96b7cf13027453f9d62ee8ce0b08a20.shtml	2011	1
2011-01-01	1116	急性出血性结膜炎	AHC	Report	http://www.nhc.gov.cn/jkj/s3578/201304/a96b7cf13027453f9d62ee8ce0b08a20.shtml	2011	1
2011-01-01	0	脊髓灰质炎	Poliomyelitis	Report	http://www.nhc.gov.cn/jkj/s3578/201304/a96b7cf13027453f9d62ee8ce0b08a20.shtml	2011	1
2011-01-01	3833	甲型H1N1流感	H1N1	Report	http://www.nhc.gov.cn/jkj/s3578/201304/a96b7cf13027453f9d62ee8ce0b08a20.shtml	2011	1
2011-01-01	2359	甲型肝炎	Hepatitis A	Report	http://www.nhc.gov.cn/jkj/s3578/201304/a96b7cf13027453f9d62ee8ce0b08a20.shtml	2011	1
2011-01-01	283296	甲乙类传染病合计		Report	http://www.nhc.gov.cn/jkj/s3578/201304/a96b7cf13027453f9d62ee8ce0b08a20.shtml	2011	1
2011-01-01	135	狂犬病	Rabies	Report	http://www.nhc.gov.cn/jkj/s3578/201304/a96b7cf13027453f9d62ee8ce0b08a20.shtml	2011	1
2011-01-01	8217	淋病	Gonorrhea	Report	http://www.nhc.gov.cn/jkj/s3578/201304/a96b7cf13027453f9d62ee8ce0b08a20.shtml	2011	1
2011-01-01	1082	流行性出血热	HFRS	Report	http://www.nhc.gov.cn/jkj/s3578/201304/a96b7cf13027453f9d62ee8ce0b08a20.shtml	2011	1
2011-01-01	6072	流行性感冒	Influenza	Report	http://www.nhc.gov.cn/jkj/s3578/201304/a96b7cf13027453f9d62ee8ce0b08a20.shtml	2011	1
2011-01-01	38	流行性脑脊髓膜炎	Meningococcal meningitis	Report	http://www.nhc.gov.cn/jkj/s3578/201304/a96b7cf13027453f9d62ee8ce0b08a20.shtml	2011	1
2011-01-01	32810	流行性腮腺炎	Mumps	Report	http://www.nhc.gov.cn/jkj/s3578/201304/a96b7cf13027453f9d62ee8ce0b08a20.shtml	2011	1
2011-01-01	19	流行性乙型脑炎	JE	Report	http://www.nhc.gov.cn/jkj/s3578/201304/a96b7cf13027453f9d62ee8ce0b08a20.shtml	2011	1
2011-01-01	41	麻风病	Leprosy	Report	http://www.nhc.gov.cn/jkj/s3578/201304/a96b7cf13027453f9d62ee8ce0b08a20.shtml	2011	1
2011-01-01	834	麻疹	Measles	Report	http://www.nhc.gov.cn/jkj/s3578/201304/a96b7cf13027453f9d62ee8ce0b08a20.shtml	2011	1
2011-01-01	29313	梅毒	Syphilis	Report	http://www.nhc.gov.cn/jkj/s3578/201304/a96b7cf13027453f9d62ee8ce0b08a20.shtml	2011	1
2011-01-01	319	疟疾	Malaria	Report	http://www.nhc.gov.cn/jkj/s3578/201304/a96b7cf13027453f9d62ee8ce0b08a20.shtml	2011	1
2011-01-01	44598	其它感染性腹泻病	Infectious diarrhea	Report	http://www.nhc.gov.cn/jkj/s3578/201304/a96b7cf13027453f9d62ee8ce0b08a20.shtml	2011	1
2011-01-01	0	人感染高致病性禽流感	H5N1	Report	http://www.nhc.gov.cn/jkj/s3578/201304/a96b7cf13027453f9d62ee8ce0b08a20.shtml	2011	1
2011-01-01	661	伤寒和副伤寒	Enteric fever	Report	http://www.nhc.gov.cn/jkj/s3578/201304/a96b7cf13027453f9d62ee8ce0b08a20.shtml	2011	1
2011-01-01	0	鼠疫	Plague	Report	http://www.nhc.gov.cn/jkj/s3578/201304/a96b7cf13027453f9d62ee8ce0b08a20.shtml	2011	1
2010-09-01	0	丝虫病	Filariasis	Report	http://www.nhc.gov.cn/jkj/s3578/201304/d6f1f84fde0f4b759f7b5887f700f313.shtml	2010	9
2011-01-01	4	炭疽	Anthrax	Report	http://www.nhc.gov.cn/jkj/s3578/201304/a96b7cf13027453f9d62ee8ce0b08a20.shtml	2011	1
2011-01-01	2258	戊型肝炎	Hepatitis E	Report	http://www.nhc.gov.cn/jkj/s3578/201304/a96b7cf13027453f9d62ee8ce0b08a20.shtml	2011	1
2011-01-01	8436	细菌性和阿米巴性痢疾	Dysentery	Report	http://www.nhc.gov.cn/jkj/s3578/201304/a96b7cf13027453f9d62ee8ce0b08a20.shtml	2011	1
2011-01-01	82	新生儿破伤风	Neonatal tetanus	Report	http://www.nhc.gov.cn/jkj/s3578/201304/a96b7cf13027453f9d62ee8ce0b08a20.shtml	2011	1
2011-01-01	3143	猩红热	Scarlet fever	Report	http://www.nhc.gov.cn/jkj/s3578/201304/a96b7cf13027453f9d62ee8ce0b08a20.shtml	2011	1
2011-01-01	168	血吸虫病	Schistosomiasis	Report	http://www.nhc.gov.cn/jkj/s3578/201304/a96b7cf13027453f9d62ee8ce0b08a20.shtml	2011	1
2011-01-01	100932	乙型肝炎	Hepatitis B	Report	http://www.nhc.gov.cn/jkj/s3578/201304/a96b7cf13027453f9d62ee8ce0b08a20.shtml	2011	1
2011-02-01	1294	艾滋病	AIDS	Report	http://www.nhc.gov.cn/jkj/s3578/201304/2c58a1c8728c4469b9211a47ecfb9f6a.shtml	2011	2
2011-02-01	0	白喉	Diphtheria	Report	http://www.nhc.gov.cn/jkj/s3578/201304/2c58a1c8728c4469b9211a47ecfb9f6a.shtml	2011	2
2011-02-01	123	百日咳	Pertussis	Report	http://www.nhc.gov.cn/jkj/s3578/201304/2c58a1c8728c4469b9211a47ecfb9f6a.shtml	2011	2
2011-02-01	86	斑疹伤寒	Typhus	Report	http://www.nhc.gov.cn/jkj/s3578/201304/2c58a1c8728c4469b9211a47ecfb9f6a.shtml	2011	2
2011-02-01	155	包虫病	Echinococcosis	Report	http://www.nhc.gov.cn/jkj/s3578/201304/2c58a1c8728c4469b9211a47ecfb9f6a.shtml	2011	2
2011-02-01	71072	丙类传染病合计		Report	http://www.nhc.gov.cn/jkj/s3578/201304/2c58a1c8728c4469b9211a47ecfb9f6a.shtml	2011	2
2011-02-01	11808	丙型肝炎	Hepatitis C	Report	http://www.nhc.gov.cn/jkj/s3578/201304/2c58a1c8728c4469b9211a47ecfb9f6a.shtml	2011	2
2011-02-01	105446	病毒性肝炎	Hepatitis	Report	http://www.nhc.gov.cn/jkj/s3578/201304/2c58a1c8728c4469b9211a47ecfb9f6a.shtml	2011	2
2011-02-01	1630	布鲁氏菌病	Brucellosis	Report	http://www.nhc.gov.cn/jkj/s3578/201304/2c58a1c8728c4469b9211a47ecfb9f6a.shtml	2011	2
2011-02-01	0	传染性非典型肺炎	SARS-CoV	Report	http://www.nhc.gov.cn/jkj/s3578/201304/2c58a1c8728c4469b9211a47ecfb9f6a.shtml	2011	2
2011-02-01	1	登革热	Dengue fever	Report	http://www.nhc.gov.cn/jkj/s3578/201304/2c58a1c8728c4469b9211a47ecfb9f6a.shtml	2011	2
2011-02-01	98157	肺结核	Tuberculosis	Report	http://www.nhc.gov.cn/jkj/s3578/201304/2c58a1c8728c4469b9211a47ecfb9f6a.shtml	2011	2
2011-02-01	1502	风疹	Rubella	Report	http://www.nhc.gov.cn/jkj/s3578/201304/2c58a1c8728c4469b9211a47ecfb9f6a.shtml	2011	2
2011-02-01	3539	肝炎未分型	Other hepatitis	Report	http://www.nhc.gov.cn/jkj/s3578/201304/2c58a1c8728c4469b9211a47ecfb9f6a.shtml	2011	2
2011-02-01	3	钩端螺旋体病	Leptospirosis	Report	http://www.nhc.gov.cn/jkj/s3578/201304/2c58a1c8728c4469b9211a47ecfb9f6a.shtml	2011	2
2011-02-01	321900	甲乙丙类总计	Total	Report	http://www.nhc.gov.cn/jkj/s3578/201304/2c58a1c8728c4469b9211a47ecfb9f6a.shtml	2011	2
2011-02-01	30	黑热病	Kala azar	Report	http://www.nhc.gov.cn/jkj/s3578/201304/2c58a1c8728c4469b9211a47ecfb9f6a.shtml	2011	2
2011-02-01	0	霍乱	Cholera	Report	http://www.nhc.gov.cn/jkj/s3578/201304/2c58a1c8728c4469b9211a47ecfb9f6a.shtml	2011	2
2011-02-01	928	急性出血性结膜炎	AHC	Report	http://www.nhc.gov.cn/jkj/s3578/201304/2c58a1c8728c4469b9211a47ecfb9f6a.shtml	2011	2
2011-02-01	0	脊髓灰质炎	Poliomyelitis	Report	http://www.nhc.gov.cn/jkj/s3578/201304/2c58a1c8728c4469b9211a47ecfb9f6a.shtml	2011	2
2011-02-01	3251	甲型H1N1流感	H1N1	Report	http://www.nhc.gov.cn/jkj/s3578/201304/2c58a1c8728c4469b9211a47ecfb9f6a.shtml	2011	2
2011-02-01	2013	甲型肝炎	Hepatitis A	Report	http://www.nhc.gov.cn/jkj/s3578/201304/2c58a1c8728c4469b9211a47ecfb9f6a.shtml	2011	2
2011-02-01	250828	甲乙类传染病合计		Report	http://www.nhc.gov.cn/jkj/s3578/201304/2c58a1c8728c4469b9211a47ecfb9f6a.shtml	2011	2
2011-02-01	95	狂犬病	Rabies	Report	http://www.nhc.gov.cn/jkj/s3578/201304/2c58a1c8728c4469b9211a47ecfb9f6a.shtml	2011	2
2011-02-01	5637	淋病	Gonorrhea	Report	http://www.nhc.gov.cn/jkj/s3578/201304/2c58a1c8728c4469b9211a47ecfb9f6a.shtml	2011	2
2011-02-01	551	流行性出血热	HFRS	Report	http://www.nhc.gov.cn/jkj/s3578/201304/2c58a1c8728c4469b9211a47ecfb9f6a.shtml	2011	2
2011-02-01	5930	流行性感冒	Influenza	Report	http://www.nhc.gov.cn/jkj/s3578/201304/2c58a1c8728c4469b9211a47ecfb9f6a.shtml	2011	2
2011-02-01	42	流行性脑脊髓膜炎	Meningococcal meningitis	Report	http://www.nhc.gov.cn/jkj/s3578/201304/2c58a1c8728c4469b9211a47ecfb9f6a.shtml	2011	2
2011-02-01	16834	流行性腮腺炎	Mumps	Report	http://www.nhc.gov.cn/jkj/s3578/201304/2c58a1c8728c4469b9211a47ecfb9f6a.shtml	2011	2
2011-02-01	3	流行性乙型脑炎	JE	Report	http://www.nhc.gov.cn/jkj/s3578/201304/2c58a1c8728c4469b9211a47ecfb9f6a.shtml	2011	2
2011-02-01	55	麻风病	Leprosy	Report	http://www.nhc.gov.cn/jkj/s3578/201304/2c58a1c8728c4469b9211a47ecfb9f6a.shtml	2011	2
2011-02-01	965	麻疹	Measles	Report	http://www.nhc.gov.cn/jkj/s3578/201304/2c58a1c8728c4469b9211a47ecfb9f6a.shtml	2011	2
2011-02-01	23941	梅毒	Syphilis	Report	http://www.nhc.gov.cn/jkj/s3578/201304/2c58a1c8728c4469b9211a47ecfb9f6a.shtml	2011	2
2011-02-01	249	疟疾	Malaria	Report	http://www.nhc.gov.cn/jkj/s3578/201304/2c58a1c8728c4469b9211a47ecfb9f6a.shtml	2011	2
2011-02-01	34943	其它感染性腹泻病	Infectious diarrhea	Report	http://www.nhc.gov.cn/jkj/s3578/201304/2c58a1c8728c4469b9211a47ecfb9f6a.shtml	2011	2
2011-02-01	0	人感染高致病性禽流感	H5N1	Report	http://www.nhc.gov.cn/jkj/s3578/201304/2c58a1c8728c4469b9211a47ecfb9f6a.shtml	2011	2
2011-02-01	457	伤寒和副伤寒	Enteric fever	Report	http://www.nhc.gov.cn/jkj/s3578/201304/2c58a1c8728c4469b9211a47ecfb9f6a.shtml	2011	2
2011-02-01	0	鼠疫	Plague	Report	http://www.nhc.gov.cn/jkj/s3578/201304/2c58a1c8728c4469b9211a47ecfb9f6a.shtml	2011	2
2010-10-01	0	丝虫病	Filariasis	Report	http://www.nhc.gov.cn/jkj/s3578/201304/fc051416d2bb4ce8815546878455d390.shtml	2010	10
2011-02-01	6	炭疽	Anthrax	Report	http://www.nhc.gov.cn/jkj/s3578/201304/2c58a1c8728c4469b9211a47ecfb9f6a.shtml	2011	2
2011-02-01	2437	戊型肝炎	Hepatitis E	Report	http://www.nhc.gov.cn/jkj/s3578/201304/2c58a1c8728c4469b9211a47ecfb9f6a.shtml	2011	2
2011-02-01	7705	细菌性和阿米巴性痢疾	Dysentery	Report	http://www.nhc.gov.cn/jkj/s3578/201304/2c58a1c8728c4469b9211a47ecfb9f6a.shtml	2011	2
2011-02-01	57	新生儿破伤风	Neonatal tetanus	Report	http://www.nhc.gov.cn/jkj/s3578/201304/2c58a1c8728c4469b9211a47ecfb9f6a.shtml	2011	2
2011-02-01	1000	猩红热	Scarlet fever	Report	http://www.nhc.gov.cn/jkj/s3578/201304/2c58a1c8728c4469b9211a47ecfb9f6a.shtml	2011	2
2011-02-01	215	血吸虫病	Schistosomiasis	Report	http://www.nhc.gov.cn/jkj/s3578/201304/2c58a1c8728c4469b9211a47ecfb9f6a.shtml	2011	2
2011-02-01	85649	乙型肝炎	Hepatitis B	Report	http://www.nhc.gov.cn/jkj/s3578/201304/2c58a1c8728c4469b9211a47ecfb9f6a.shtml	2011	2
2011-03-01	3551	艾滋病	AIDS	Report	http://www.nhc.gov.cn/jkj/s3578/201304/57e6d45e684249c583fc4d9f23df7d77.shtml	2011	3
2011-03-01	0	白喉	Diphtheria	Report	http://www.nhc.gov.cn/jkj/s3578/201304/57e6d45e684249c583fc4d9f23df7d77.shtml	2011	3
2011-03-01	207	百日咳	Pertussis	Report	http://www.nhc.gov.cn/jkj/s3578/201304/57e6d45e684249c583fc4d9f23df7d77.shtml	2011	3
2011-03-01	119	斑疹伤寒	Typhus	Report	http://www.nhc.gov.cn/jkj/s3578/201304/57e6d45e684249c583fc4d9f23df7d77.shtml	2011	3
2011-03-01	292	包虫病	Echinococcosis	Report	http://www.nhc.gov.cn/jkj/s3578/201304/57e6d45e684249c583fc4d9f23df7d77.shtml	2011	3
2011-03-01	114761	丙类传染病合计		Report	http://www.nhc.gov.cn/jkj/s3578/201304/57e6d45e684249c583fc4d9f23df7d77.shtml	2011	3
2011-03-01	17858	丙型肝炎	Hepatitis C	Report	http://www.nhc.gov.cn/jkj/s3578/201304/57e6d45e684249c583fc4d9f23df7d77.shtml	2011	3
2011-03-01	147671	病毒性肝炎	Hepatitis	Report	http://www.nhc.gov.cn/jkj/s3578/201304/57e6d45e684249c583fc4d9f23df7d77.shtml	2011	3
2011-03-01	4430	布鲁氏菌病	Brucellosis	Report	http://www.nhc.gov.cn/jkj/s3578/201304/57e6d45e684249c583fc4d9f23df7d77.shtml	2011	3
2011-03-01	0	传染性非典型肺炎	SARS-CoV	Report	http://www.nhc.gov.cn/jkj/s3578/201304/57e6d45e684249c583fc4d9f23df7d77.shtml	2011	3
2011-03-01	1	登革热	Dengue fever	Report	http://www.nhc.gov.cn/jkj/s3578/201304/57e6d45e684249c583fc4d9f23df7d77.shtml	2011	3
2011-03-01	135848	肺结核	Tuberculosis	Report	http://www.nhc.gov.cn/jkj/s3578/201304/57e6d45e684249c583fc4d9f23df7d77.shtml	2011	3
2011-03-01	5376	风疹	Rubella	Report	http://www.nhc.gov.cn/jkj/s3578/201304/57e6d45e684249c583fc4d9f23df7d77.shtml	2011	3
2011-03-01	5010	肝炎未分型	Other hepatitis	Report	http://www.nhc.gov.cn/jkj/s3578/201304/57e6d45e684249c583fc4d9f23df7d77.shtml	2011	3
2011-03-01	7	钩端螺旋体病	Leptospirosis	Report	http://www.nhc.gov.cn/jkj/s3578/201304/57e6d45e684249c583fc4d9f23df7d77.shtml	2011	3
2011-03-01	472137	甲乙丙类总计	Total	Report	http://www.nhc.gov.cn/jkj/s3578/201304/57e6d45e684249c583fc4d9f23df7d77.shtml	2011	3
2011-03-01	27	黑热病	Kala azar	Report	http://www.nhc.gov.cn/jkj/s3578/201304/57e6d45e684249c583fc4d9f23df7d77.shtml	2011	3
2011-03-01	0	霍乱	Cholera	Report	http://www.nhc.gov.cn/jkj/s3578/201304/57e6d45e684249c583fc4d9f23df7d77.shtml	2011	3
2011-03-01	2055	急性出血性结膜炎	AHC	Report	http://www.nhc.gov.cn/jkj/s3578/201304/57e6d45e684249c583fc4d9f23df7d77.shtml	2011	3
2011-03-01	0	脊髓灰质炎	Poliomyelitis	Report	http://www.nhc.gov.cn/jkj/s3578/201304/57e6d45e684249c583fc4d9f23df7d77.shtml	2011	3
2011-03-01	2228	甲型H1N1流感	H1N1	Report	http://www.nhc.gov.cn/jkj/s3578/201304/57e6d45e684249c583fc4d9f23df7d77.shtml	2011	3
2011-03-01	2988	甲型肝炎	Hepatitis A	Report	http://www.nhc.gov.cn/jkj/s3578/201304/57e6d45e684249c583fc4d9f23df7d77.shtml	2011	3
2011-03-01	357376	甲乙类传染病合计		Report	http://www.nhc.gov.cn/jkj/s3578/201304/57e6d45e684249c583fc4d9f23df7d77.shtml	2011	3
2011-03-01	98	狂犬病	Rabies	Report	http://www.nhc.gov.cn/jkj/s3578/201304/57e6d45e684249c583fc4d9f23df7d77.shtml	2011	3
2011-03-01	7951	淋病	Gonorrhea	Report	http://www.nhc.gov.cn/jkj/s3578/201304/57e6d45e684249c583fc4d9f23df7d77.shtml	2011	3
2011-03-01	609	流行性出血热	HFRS	Report	http://www.nhc.gov.cn/jkj/s3578/201304/57e6d45e684249c583fc4d9f23df7d77.shtml	2011	3
2011-03-01	7299	流行性感冒	Influenza	Report	http://www.nhc.gov.cn/jkj/s3578/201304/57e6d45e684249c583fc4d9f23df7d77.shtml	2011	3
2011-03-01	27	流行性脑脊髓膜炎	Meningococcal meningitis	Report	http://www.nhc.gov.cn/jkj/s3578/201304/57e6d45e684249c583fc4d9f23df7d77.shtml	2011	3
2011-03-01	24663	流行性腮腺炎	Mumps	Report	http://www.nhc.gov.cn/jkj/s3578/201304/57e6d45e684249c583fc4d9f23df7d77.shtml	2011	3
2011-03-01	11	流行性乙型脑炎	JE	Report	http://www.nhc.gov.cn/jkj/s3578/201304/57e6d45e684249c583fc4d9f23df7d77.shtml	2011	3
2011-03-01	94	麻风病	Leprosy	Report	http://www.nhc.gov.cn/jkj/s3578/201304/57e6d45e684249c583fc4d9f23df7d77.shtml	2011	3
2011-03-01	1683	麻疹	Measles	Report	http://www.nhc.gov.cn/jkj/s3578/201304/57e6d45e684249c583fc4d9f23df7d77.shtml	2011	3
2011-03-01	37808	梅毒	Syphilis	Report	http://www.nhc.gov.cn/jkj/s3578/201304/57e6d45e684249c583fc4d9f23df7d77.shtml	2011	3
2011-03-01	257	疟疾	Malaria	Report	http://www.nhc.gov.cn/jkj/s3578/201304/57e6d45e684249c583fc4d9f23df7d77.shtml	2011	3
2011-03-01	40127	其它感染性腹泻病	Infectious diarrhea	Report	http://www.nhc.gov.cn/jkj/s3578/201304/57e6d45e684249c583fc4d9f23df7d77.shtml	2011	3
2011-03-01	0	人感染高致病性禽流感	H5N1	Report	http://www.nhc.gov.cn/jkj/s3578/201304/57e6d45e684249c583fc4d9f23df7d77.shtml	2011	3
2011-03-01	703	伤寒和副伤寒	Enteric fever	Report	http://www.nhc.gov.cn/jkj/s3578/201304/57e6d45e684249c583fc4d9f23df7d77.shtml	2011	3
2011-03-01	0	鼠疫	Plague	Report	http://www.nhc.gov.cn/jkj/s3578/201304/57e6d45e684249c583fc4d9f23df7d77.shtml	2011	3
2010-11-01	0	丝虫病	Filariasis	Report	http://www.nhc.gov.cn/jkj/s3578/201304/4ff788f7a4374fab874035189a9613e3.shtml	2010	11
2011-03-01	7	炭疽	Anthrax	Report	http://www.nhc.gov.cn/jkj/s3578/201304/57e6d45e684249c583fc4d9f23df7d77.shtml	2011	3
2011-03-01	4262	戊型肝炎	Hepatitis E	Report	http://www.nhc.gov.cn/jkj/s3578/201304/57e6d45e684249c583fc4d9f23df7d77.shtml	2011	3
2011-03-01	11033	细菌性和阿米巴性痢疾	Dysentery	Report	http://www.nhc.gov.cn/jkj/s3578/201304/57e6d45e684249c583fc4d9f23df7d77.shtml	2011	3
2011-03-01	57	新生儿破伤风	Neonatal tetanus	Report	http://www.nhc.gov.cn/jkj/s3578/201304/57e6d45e684249c583fc4d9f23df7d77.shtml	2011	3
2011-03-01	2795	猩红热	Scarlet fever	Report	http://www.nhc.gov.cn/jkj/s3578/201304/57e6d45e684249c583fc4d9f23df7d77.shtml	2011	3
2011-03-01	394	血吸虫病	Schistosomiasis	Report	http://www.nhc.gov.cn/jkj/s3578/201304/57e6d45e684249c583fc4d9f23df7d77.shtml	2011	3
2011-03-01	117553	乙型肝炎	Hepatitis B	Report	http://www.nhc.gov.cn/jkj/s3578/201304/57e6d45e684249c583fc4d9f23df7d77.shtml	2011	3
2011-04-01	2806	艾滋病	AIDS	Report	http://www.nhc.gov.cn/jkj/s3578/201304/c2961c5dadc6420bbf0f7d5922e16d13.shtml	2011	4
2011-04-01	0	白喉	Diphtheria	Report	http://www.nhc.gov.cn/jkj/s3578/201304/c2961c5dadc6420bbf0f7d5922e16d13.shtml	2011	4
2011-04-01	213	百日咳	Pertussis	Report	http://www.nhc.gov.cn/jkj/s3578/201304/c2961c5dadc6420bbf0f7d5922e16d13.shtml	2011	4
2011-04-01	135	斑疹伤寒	Typhus	Report	http://www.nhc.gov.cn/jkj/s3578/201304/c2961c5dadc6420bbf0f7d5922e16d13.shtml	2011	4
2011-04-01	349	包虫病	Echinococcosis	Report	http://www.nhc.gov.cn/jkj/s3578/201304/c2961c5dadc6420bbf0f7d5922e16d13.shtml	2011	4
2011-04-01	210371	丙类传染病合计		Report	http://www.nhc.gov.cn/jkj/s3578/201304/c2961c5dadc6420bbf0f7d5922e16d13.shtml	2011	4
2011-04-01	15969	丙型肝炎	Hepatitis C	Report	http://www.nhc.gov.cn/jkj/s3578/201304/c2961c5dadc6420bbf0f7d5922e16d13.shtml	2011	4
2011-04-01	133616	病毒性肝炎	Hepatitis	Report	http://www.nhc.gov.cn/jkj/s3578/201304/c2961c5dadc6420bbf0f7d5922e16d13.shtml	2011	4
2011-04-01	6294	布鲁氏菌病	Brucellosis	Report	http://www.nhc.gov.cn/jkj/s3578/201304/c2961c5dadc6420bbf0f7d5922e16d13.shtml	2011	4
2011-04-01	0	传染性非典型肺炎	SARS-CoV	Report	http://www.nhc.gov.cn/jkj/s3578/201304/c2961c5dadc6420bbf0f7d5922e16d13.shtml	2011	4
2011-04-01	4	登革热	Dengue fever	Report	http://www.nhc.gov.cn/jkj/s3578/201304/c2961c5dadc6420bbf0f7d5922e16d13.shtml	2011	4
2011-04-01	129351	肺结核	Tuberculosis	Report	http://www.nhc.gov.cn/jkj/s3578/201304/c2961c5dadc6420bbf0f7d5922e16d13.shtml	2011	4
2011-04-01	14506	风疹	Rubella	Report	http://www.nhc.gov.cn/jkj/s3578/201304/c2961c5dadc6420bbf0f7d5922e16d13.shtml	2011	4
2011-04-01	4717	肝炎未分型	Other hepatitis	Report	http://www.nhc.gov.cn/jkj/s3578/201304/c2961c5dadc6420bbf0f7d5922e16d13.shtml	2011	4
2011-04-01	5	钩端螺旋体病	Leptospirosis	Report	http://www.nhc.gov.cn/jkj/s3578/201304/c2961c5dadc6420bbf0f7d5922e16d13.shtml	2011	4
2011-04-01	548956	甲乙丙类总计	Total	Report	http://www.nhc.gov.cn/jkj/s3578/201304/c2961c5dadc6420bbf0f7d5922e16d13.shtml	2011	4
2011-04-01	51	黑热病	Kala azar	Report	http://www.nhc.gov.cn/jkj/s3578/201304/c2961c5dadc6420bbf0f7d5922e16d13.shtml	2011	4
2011-04-01	0	霍乱	Cholera	Report	http://www.nhc.gov.cn/jkj/s3578/201304/c2961c5dadc6420bbf0f7d5922e16d13.shtml	2011	4
2011-04-01	2720	急性出血性结膜炎	AHC	Report	http://www.nhc.gov.cn/jkj/s3578/201304/c2961c5dadc6420bbf0f7d5922e16d13.shtml	2011	4
2011-04-01	0	脊髓灰质炎	Poliomyelitis	Report	http://www.nhc.gov.cn/jkj/s3578/201304/c2961c5dadc6420bbf0f7d5922e16d13.shtml	2011	4
2011-04-01	261	甲型H1N1流感	H1N1	Report	http://www.nhc.gov.cn/jkj/s3578/201304/c2961c5dadc6420bbf0f7d5922e16d13.shtml	2011	4
2011-04-01	2735	甲型肝炎	Hepatitis A	Report	http://www.nhc.gov.cn/jkj/s3578/201304/c2961c5dadc6420bbf0f7d5922e16d13.shtml	2011	4
2011-04-01	338585	甲乙类传染病合计		Report	http://www.nhc.gov.cn/jkj/s3578/201304/c2961c5dadc6420bbf0f7d5922e16d13.shtml	2011	4
2011-04-01	117	狂犬病	Rabies	Report	http://www.nhc.gov.cn/jkj/s3578/201304/c2961c5dadc6420bbf0f7d5922e16d13.shtml	2011	4
2011-04-01	7806	淋病	Gonorrhea	Report	http://www.nhc.gov.cn/jkj/s3578/201304/c2961c5dadc6420bbf0f7d5922e16d13.shtml	2011	4
2011-04-01	625	流行性出血热	HFRS	Report	http://www.nhc.gov.cn/jkj/s3578/201304/c2961c5dadc6420bbf0f7d5922e16d13.shtml	2011	4
2011-04-01	5727	流行性感冒	Influenza	Report	http://www.nhc.gov.cn/jkj/s3578/201304/c2961c5dadc6420bbf0f7d5922e16d13.shtml	2011	4
2011-04-01	48	流行性脑脊髓膜炎	Meningococcal meningitis	Report	http://www.nhc.gov.cn/jkj/s3578/201304/c2961c5dadc6420bbf0f7d5922e16d13.shtml	2011	4
2011-04-01	40527	流行性腮腺炎	Mumps	Report	http://www.nhc.gov.cn/jkj/s3578/201304/c2961c5dadc6420bbf0f7d5922e16d13.shtml	2011	4
2011-04-01	1	流行性乙型脑炎	JE	Report	http://www.nhc.gov.cn/jkj/s3578/201304/c2961c5dadc6420bbf0f7d5922e16d13.shtml	2011	4
2011-04-01	79	麻风病	Leprosy	Report	http://www.nhc.gov.cn/jkj/s3578/201304/c2961c5dadc6420bbf0f7d5922e16d13.shtml	2011	4
2011-04-01	2279	麻疹	Measles	Report	http://www.nhc.gov.cn/jkj/s3578/201304/c2961c5dadc6420bbf0f7d5922e16d13.shtml	2011	4
2011-04-01	35153	梅毒	Syphilis	Report	http://www.nhc.gov.cn/jkj/s3578/201304/c2961c5dadc6420bbf0f7d5922e16d13.shtml	2011	4
2011-04-01	339	疟疾	Malaria	Report	http://www.nhc.gov.cn/jkj/s3578/201304/c2961c5dadc6420bbf0f7d5922e16d13.shtml	2011	4
2011-04-01	46458	其它感染性腹泻病	Infectious diarrhea	Report	http://www.nhc.gov.cn/jkj/s3578/201304/c2961c5dadc6420bbf0f7d5922e16d13.shtml	2011	4
2011-04-01	0	人感染高致病性禽流感	H5N1	Report	http://www.nhc.gov.cn/jkj/s3578/201304/c2961c5dadc6420bbf0f7d5922e16d13.shtml	2011	4
2011-04-01	780	伤寒和副伤寒	Enteric fever	Report	http://www.nhc.gov.cn/jkj/s3578/201304/c2961c5dadc6420bbf0f7d5922e16d13.shtml	2011	4
2011-04-01	0	鼠疫	Plague	Report	http://www.nhc.gov.cn/jkj/s3578/201304/c2961c5dadc6420bbf0f7d5922e16d13.shtml	2011	4
2010-12-01	0	丝虫病	Filariasis	Report	http://www.nhc.gov.cn/jkj/s3578/201304/4a08312301174d06b33f240c692fdc57.shtml	2010	12
2011-04-01	16	炭疽	Anthrax	Report	http://www.nhc.gov.cn/jkj/s3578/201304/c2961c5dadc6420bbf0f7d5922e16d13.shtml	2011	4
2011-04-01	3731	戊型肝炎	Hepatitis E	Report	http://www.nhc.gov.cn/jkj/s3578/201304/c2961c5dadc6420bbf0f7d5922e16d13.shtml	2011	4
2011-04-01	13328	细菌性和阿米巴性痢疾	Dysentery	Report	http://www.nhc.gov.cn/jkj/s3578/201304/c2961c5dadc6420bbf0f7d5922e16d13.shtml	2011	4
2011-04-01	58	新生儿破伤风	Neonatal tetanus	Report	http://www.nhc.gov.cn/jkj/s3578/201304/c2961c5dadc6420bbf0f7d5922e16d13.shtml	2011	4
2011-04-01	5023	猩红热	Scarlet fever	Report	http://www.nhc.gov.cn/jkj/s3578/201304/c2961c5dadc6420bbf0f7d5922e16d13.shtml	2011	4
2011-04-01	462	血吸虫病	Schistosomiasis	Report	http://www.nhc.gov.cn/jkj/s3578/201304/c2961c5dadc6420bbf0f7d5922e16d13.shtml	2011	4
2011-04-01	106464	乙型肝炎	Hepatitis B	Report	http://www.nhc.gov.cn/jkj/s3578/201304/c2961c5dadc6420bbf0f7d5922e16d13.shtml	2011	4
2011-05-01	3202	艾滋病	AIDS	Report	http://www.nhc.gov.cn/jkj/s3578/201304/aa1ad3e69cab48e2958cc6247e788b5b.shtml	2011	5
2011-05-01	0	白喉	Diphtheria	Report	http://www.nhc.gov.cn/jkj/s3578/201304/aa1ad3e69cab48e2958cc6247e788b5b.shtml	2011	5
2011-05-01	311	百日咳	Pertussis	Report	http://www.nhc.gov.cn/jkj/s3578/201304/aa1ad3e69cab48e2958cc6247e788b5b.shtml	2011	5
2011-05-01	205	斑疹伤寒	Typhus	Report	http://www.nhc.gov.cn/jkj/s3578/201304/aa1ad3e69cab48e2958cc6247e788b5b.shtml	2011	5
2011-05-01	299	包虫病	Echinococcosis	Report	http://www.nhc.gov.cn/jkj/s3578/201304/aa1ad3e69cab48e2958cc6247e788b5b.shtml	2011	5
2011-05-01	376540	丙类传染病合计		Report	http://www.nhc.gov.cn/jkj/s3578/201304/aa1ad3e69cab48e2958cc6247e788b5b.shtml	2011	5
2011-05-01	16151	丙型肝炎	Hepatitis C	Report	http://www.nhc.gov.cn/jkj/s3578/201304/aa1ad3e69cab48e2958cc6247e788b5b.shtml	2011	5
2011-05-01	132429	病毒性肝炎	Hepatitis	Report	http://www.nhc.gov.cn/jkj/s3578/201304/aa1ad3e69cab48e2958cc6247e788b5b.shtml	2011	5
2011-05-01	5952	布鲁氏菌病	Brucellosis	Report	http://www.nhc.gov.cn/jkj/s3578/201304/aa1ad3e69cab48e2958cc6247e788b5b.shtml	2011	5
2011-05-01	0	传染性非典型肺炎	SARS-CoV	Report	http://www.nhc.gov.cn/jkj/s3578/201304/aa1ad3e69cab48e2958cc6247e788b5b.shtml	2011	5
2011-05-01	8	登革热	Dengue fever	Report	http://www.nhc.gov.cn/jkj/s3578/201304/aa1ad3e69cab48e2958cc6247e788b5b.shtml	2011	5
2011-05-01	125129	肺结核	Tuberculosis	Report	http://www.nhc.gov.cn/jkj/s3578/201304/aa1ad3e69cab48e2958cc6247e788b5b.shtml	2011	5
2011-05-01	18445	风疹	Rubella	Report	http://www.nhc.gov.cn/jkj/s3578/201304/aa1ad3e69cab48e2958cc6247e788b5b.shtml	2011	5
2011-05-01	4468	肝炎未分型	Other hepatitis	Report	http://www.nhc.gov.cn/jkj/s3578/201304/aa1ad3e69cab48e2958cc6247e788b5b.shtml	2011	5
2011-05-01	7	钩端螺旋体病	Leptospirosis	Report	http://www.nhc.gov.cn/jkj/s3578/201304/aa1ad3e69cab48e2958cc6247e788b5b.shtml	2011	5
2011-05-01	726332	甲乙丙类总计	Total	Report	http://www.nhc.gov.cn/jkj/s3578/201304/aa1ad3e69cab48e2958cc6247e788b5b.shtml	2011	5
2011-05-01	29	黑热病	Kala azar	Report	http://www.nhc.gov.cn/jkj/s3578/201304/aa1ad3e69cab48e2958cc6247e788b5b.shtml	2011	5
2011-05-01	0	霍乱	Cholera	Report	http://www.nhc.gov.cn/jkj/s3578/201304/aa1ad3e69cab48e2958cc6247e788b5b.shtml	2011	5
2011-05-01	3433	急性出血性结膜炎	AHC	Report	http://www.nhc.gov.cn/jkj/s3578/201304/aa1ad3e69cab48e2958cc6247e788b5b.shtml	2011	5
2011-05-01	0	脊髓灰质炎	Poliomyelitis	Report	http://www.nhc.gov.cn/jkj/s3578/201304/aa1ad3e69cab48e2958cc6247e788b5b.shtml	2011	5
2011-05-01	29	甲型H1N1流感	H1N1	Report	http://www.nhc.gov.cn/jkj/s3578/201304/aa1ad3e69cab48e2958cc6247e788b5b.shtml	2011	5
2011-05-01	2710	甲型肝炎	Hepatitis A	Report	http://www.nhc.gov.cn/jkj/s3578/201304/aa1ad3e69cab48e2958cc6247e788b5b.shtml	2011	5
2011-05-01	349792	甲乙类传染病合计		Report	http://www.nhc.gov.cn/jkj/s3578/201304/aa1ad3e69cab48e2958cc6247e788b5b.shtml	2011	5
2011-05-01	175	狂犬病	Rabies	Report	http://www.nhc.gov.cn/jkj/s3578/201304/aa1ad3e69cab48e2958cc6247e788b5b.shtml	2011	5
2011-05-01	8694	淋病	Gonorrhea	Report	http://www.nhc.gov.cn/jkj/s3578/201304/aa1ad3e69cab48e2958cc6247e788b5b.shtml	2011	5
2011-05-01	885	流行性出血热	HFRS	Report	http://www.nhc.gov.cn/jkj/s3578/201304/aa1ad3e69cab48e2958cc6247e788b5b.shtml	2011	5
2011-05-01	4130	流行性感冒	Influenza	Report	http://www.nhc.gov.cn/jkj/s3578/201304/aa1ad3e69cab48e2958cc6247e788b5b.shtml	2011	5
2011-05-01	23	流行性脑脊髓膜炎	Meningococcal meningitis	Report	http://www.nhc.gov.cn/jkj/s3578/201304/aa1ad3e69cab48e2958cc6247e788b5b.shtml	2011	5
2011-05-01	54923	流行性腮腺炎	Mumps	Report	http://www.nhc.gov.cn/jkj/s3578/201304/aa1ad3e69cab48e2958cc6247e788b5b.shtml	2011	5
2011-05-01	7	流行性乙型脑炎	JE	Report	http://www.nhc.gov.cn/jkj/s3578/201304/aa1ad3e69cab48e2958cc6247e788b5b.shtml	2011	5
2011-05-01	87	麻风病	Leprosy	Report	http://www.nhc.gov.cn/jkj/s3578/201304/aa1ad3e69cab48e2958cc6247e788b5b.shtml	2011	5
2011-05-01	2345	麻疹	Measles	Report	http://www.nhc.gov.cn/jkj/s3578/201304/aa1ad3e69cab48e2958cc6247e788b5b.shtml	2011	5
2011-05-01	37311	梅毒	Syphilis	Report	http://www.nhc.gov.cn/jkj/s3578/201304/aa1ad3e69cab48e2958cc6247e788b5b.shtml	2011	5
2011-05-01	559	疟疾	Malaria	Report	http://www.nhc.gov.cn/jkj/s3578/201304/aa1ad3e69cab48e2958cc6247e788b5b.shtml	2011	5
2011-05-01	64529	其它感染性腹泻病	Infectious diarrhea	Report	http://www.nhc.gov.cn/jkj/s3578/201304/aa1ad3e69cab48e2958cc6247e788b5b.shtml	2011	5
2011-05-01	0	人感染高致病性禽流感	H5N1	Report	http://www.nhc.gov.cn/jkj/s3578/201304/aa1ad3e69cab48e2958cc6247e788b5b.shtml	2011	5
2011-05-01	1095	伤寒和副伤寒	Enteric fever	Report	http://www.nhc.gov.cn/jkj/s3578/201304/aa1ad3e69cab48e2958cc6247e788b5b.shtml	2011	5
2011-05-01	0	鼠疫	Plague	Report	http://www.nhc.gov.cn/jkj/s3578/201304/aa1ad3e69cab48e2958cc6247e788b5b.shtml	2011	5
2011-01-01	0	丝虫病	Filariasis	Report	http://www.nhc.gov.cn/jkj/s3578/201304/a96b7cf13027453f9d62ee8ce0b08a20.shtml	2011	1
2011-05-01	20	炭疽	Anthrax	Report	http://www.nhc.gov.cn/jkj/s3578/201304/aa1ad3e69cab48e2958cc6247e788b5b.shtml	2011	5
2011-05-01	2837	戊型肝炎	Hepatitis E	Report	http://www.nhc.gov.cn/jkj/s3578/201304/aa1ad3e69cab48e2958cc6247e788b5b.shtml	2011	5
2011-05-01	21852	细菌性和阿米巴性痢疾	Dysentery	Report	http://www.nhc.gov.cn/jkj/s3578/201304/aa1ad3e69cab48e2958cc6247e788b5b.shtml	2011	5
2011-05-01	71	新生儿破伤风	Neonatal tetanus	Report	http://www.nhc.gov.cn/jkj/s3578/201304/aa1ad3e69cab48e2958cc6247e788b5b.shtml	2011	5
2011-05-01	9308	猩红热	Scarlet fever	Report	http://www.nhc.gov.cn/jkj/s3578/201304/aa1ad3e69cab48e2958cc6247e788b5b.shtml	2011	5
2011-05-01	380	血吸虫病	Schistosomiasis	Report	http://www.nhc.gov.cn/jkj/s3578/201304/aa1ad3e69cab48e2958cc6247e788b5b.shtml	2011	5
2011-05-01	106263	乙型肝炎	Hepatitis B	Report	http://www.nhc.gov.cn/jkj/s3578/201304/aa1ad3e69cab48e2958cc6247e788b5b.shtml	2011	5
2011-06-01	3817	艾滋病	AIDS	Report	http://www.nhc.gov.cn/jkj/s3578/201304/bffe6c31ee8741cbae96e6cd6a8386eb.shtml	2011	6
2011-06-01	0	白喉	Diphtheria	Report	http://www.nhc.gov.cn/jkj/s3578/201304/bffe6c31ee8741cbae96e6cd6a8386eb.shtml	2011	6
2011-06-01	289	百日咳	Pertussis	Report	http://www.nhc.gov.cn/jkj/s3578/201304/bffe6c31ee8741cbae96e6cd6a8386eb.shtml	2011	6
2011-06-01	276	斑疹伤寒	Typhus	Report	http://www.nhc.gov.cn/jkj/s3578/201304/bffe6c31ee8741cbae96e6cd6a8386eb.shtml	2011	6
2011-06-01	297	包虫病	Echinococcosis	Report	http://www.nhc.gov.cn/jkj/s3578/201304/bffe6c31ee8741cbae96e6cd6a8386eb.shtml	2011	6
2011-06-01	473182	丙类传染病合计		Report	http://www.nhc.gov.cn/jkj/s3578/201304/bffe6c31ee8741cbae96e6cd6a8386eb.shtml	2011	6
2011-06-01	15829	丙型肝炎	Hepatitis C	Report	http://www.nhc.gov.cn/jkj/s3578/201304/bffe6c31ee8741cbae96e6cd6a8386eb.shtml	2011	6
2011-06-01	128310	病毒性肝炎	Hepatitis	Report	http://www.nhc.gov.cn/jkj/s3578/201304/bffe6c31ee8741cbae96e6cd6a8386eb.shtml	2011	6
2011-06-01	5787	布鲁氏菌病	Brucellosis	Report	http://www.nhc.gov.cn/jkj/s3578/201304/bffe6c31ee8741cbae96e6cd6a8386eb.shtml	2011	6
2011-06-01	0	传染性非典型肺炎	SARS-CoV	Report	http://www.nhc.gov.cn/jkj/s3578/201304/bffe6c31ee8741cbae96e6cd6a8386eb.shtml	2011	6
2011-06-01	4	登革热	Dengue fever	Report	http://www.nhc.gov.cn/jkj/s3578/201304/bffe6c31ee8741cbae96e6cd6a8386eb.shtml	2011	6
2011-06-01	119344	肺结核	Tuberculosis	Report	http://www.nhc.gov.cn/jkj/s3578/201304/bffe6c31ee8741cbae96e6cd6a8386eb.shtml	2011	6
2011-06-01	13902	风疹	Rubella	Report	http://www.nhc.gov.cn/jkj/s3578/201304/bffe6c31ee8741cbae96e6cd6a8386eb.shtml	2011	6
2011-06-01	4198	肝炎未分型	Other hepatitis	Report	http://www.nhc.gov.cn/jkj/s3578/201304/bffe6c31ee8741cbae96e6cd6a8386eb.shtml	2011	6
2011-06-01	24	钩端螺旋体病	Leptospirosis	Report	http://www.nhc.gov.cn/jkj/s3578/201304/bffe6c31ee8741cbae96e6cd6a8386eb.shtml	2011	6
2011-06-01	823318	甲乙丙类总计	Total	Report	http://www.nhc.gov.cn/jkj/s3578/201304/bffe6c31ee8741cbae96e6cd6a8386eb.shtml	2011	6
2011-06-01	41	黑热病	Kala azar	Report	http://www.nhc.gov.cn/jkj/s3578/201304/bffe6c31ee8741cbae96e6cd6a8386eb.shtml	2011	6
2011-06-01	5	霍乱	Cholera	Report	http://www.nhc.gov.cn/jkj/s3578/201304/bffe6c31ee8741cbae96e6cd6a8386eb.shtml	2011	6
2011-06-01	3456	急性出血性结膜炎	AHC	Report	http://www.nhc.gov.cn/jkj/s3578/201304/bffe6c31ee8741cbae96e6cd6a8386eb.shtml	2011	6
2011-06-01	0	脊髓灰质炎	Poliomyelitis	Report	http://www.nhc.gov.cn/jkj/s3578/201304/bffe6c31ee8741cbae96e6cd6a8386eb.shtml	2011	6
2011-06-01	42	甲型H1N1流感	H1N1	Report	http://www.nhc.gov.cn/jkj/s3578/201304/bffe6c31ee8741cbae96e6cd6a8386eb.shtml	2011	6
2011-06-01	2717	甲型肝炎	Hepatitis A	Report	http://www.nhc.gov.cn/jkj/s3578/201304/bffe6c31ee8741cbae96e6cd6a8386eb.shtml	2011	6
2011-06-01	350136	甲乙类传染病合计		Report	http://www.nhc.gov.cn/jkj/s3578/201304/bffe6c31ee8741cbae96e6cd6a8386eb.shtml	2011	6
2011-06-01	178	狂犬病	Rabies	Report	http://www.nhc.gov.cn/jkj/s3578/201304/bffe6c31ee8741cbae96e6cd6a8386eb.shtml	2011	6
2011-06-01	8700	淋病	Gonorrhea	Report	http://www.nhc.gov.cn/jkj/s3578/201304/bffe6c31ee8741cbae96e6cd6a8386eb.shtml	2011	6
2011-06-01	923	流行性出血热	HFRS	Report	http://www.nhc.gov.cn/jkj/s3578/201304/bffe6c31ee8741cbae96e6cd6a8386eb.shtml	2011	6
2011-06-01	3065	流行性感冒	Influenza	Report	http://www.nhc.gov.cn/jkj/s3578/201304/bffe6c31ee8741cbae96e6cd6a8386eb.shtml	2011	6
2011-06-01	13	流行性脑脊髓膜炎	Meningococcal meningitis	Report	http://www.nhc.gov.cn/jkj/s3578/201304/bffe6c31ee8741cbae96e6cd6a8386eb.shtml	2011	6
2011-06-01	60499	流行性腮腺炎	Mumps	Report	http://www.nhc.gov.cn/jkj/s3578/201304/bffe6c31ee8741cbae96e6cd6a8386eb.shtml	2011	6
2011-06-01	58	流行性乙型脑炎	JE	Report	http://www.nhc.gov.cn/jkj/s3578/201304/bffe6c31ee8741cbae96e6cd6a8386eb.shtml	2011	6
2011-06-01	117	麻风病	Leprosy	Report	http://www.nhc.gov.cn/jkj/s3578/201304/bffe6c31ee8741cbae96e6cd6a8386eb.shtml	2011	6
2011-06-01	1493	麻疹	Measles	Report	http://www.nhc.gov.cn/jkj/s3578/201304/bffe6c31ee8741cbae96e6cd6a8386eb.shtml	2011	6
2011-06-01	37590	梅毒	Syphilis	Report	http://www.nhc.gov.cn/jkj/s3578/201304/bffe6c31ee8741cbae96e6cd6a8386eb.shtml	2011	6
2011-06-01	628	疟疾	Malaria	Report	http://www.nhc.gov.cn/jkj/s3578/201304/bffe6c31ee8741cbae96e6cd6a8386eb.shtml	2011	6
2011-06-01	87935	其它感染性腹泻病	Infectious diarrhea	Report	http://www.nhc.gov.cn/jkj/s3578/201304/bffe6c31ee8741cbae96e6cd6a8386eb.shtml	2011	6
2011-06-01	0	人感染高致病性禽流感	H5N1	Report	http://www.nhc.gov.cn/jkj/s3578/201304/bffe6c31ee8741cbae96e6cd6a8386eb.shtml	2011	6
2011-06-01	1125	伤寒和副伤寒	Enteric fever	Report	http://www.nhc.gov.cn/jkj/s3578/201304/bffe6c31ee8741cbae96e6cd6a8386eb.shtml	2011	6
2011-06-01	0	鼠疫	Plague	Report	http://www.nhc.gov.cn/jkj/s3578/201304/bffe6c31ee8741cbae96e6cd6a8386eb.shtml	2011	6
2011-02-01	0	丝虫病	Filariasis	Report	http://www.nhc.gov.cn/jkj/s3578/201304/2c58a1c8728c4469b9211a47ecfb9f6a.shtml	2011	2
2011-06-01	26	炭疽	Anthrax	Report	http://www.nhc.gov.cn/jkj/s3578/201304/bffe6c31ee8741cbae96e6cd6a8386eb.shtml	2011	6
2011-06-01	2347	戊型肝炎	Hepatitis E	Report	http://www.nhc.gov.cn/jkj/s3578/201304/bffe6c31ee8741cbae96e6cd6a8386eb.shtml	2011	6
2011-06-01	31425	细菌性和阿米巴性痢疾	Dysentery	Report	http://www.nhc.gov.cn/jkj/s3578/201304/bffe6c31ee8741cbae96e6cd6a8386eb.shtml	2011	6
2011-06-01	66	新生儿破伤风	Neonatal tetanus	Report	http://www.nhc.gov.cn/jkj/s3578/201304/bffe6c31ee8741cbae96e6cd6a8386eb.shtml	2011	6
2011-06-01	9773	猩红热	Scarlet fever	Report	http://www.nhc.gov.cn/jkj/s3578/201304/bffe6c31ee8741cbae96e6cd6a8386eb.shtml	2011	6
2011-06-01	516	血吸虫病	Schistosomiasis	Report	http://www.nhc.gov.cn/jkj/s3578/201304/bffe6c31ee8741cbae96e6cd6a8386eb.shtml	2011	6
2011-06-01	103219	乙型肝炎	Hepatitis B	Report	http://www.nhc.gov.cn/jkj/s3578/201304/bffe6c31ee8741cbae96e6cd6a8386eb.shtml	2011	6
2011-07-01	5775	艾滋病	AIDS	Report	http://www.nhc.gov.cn/zwgkzt/wsbysj/201108/52588.shtml	2011	7
2011-07-01	0	白喉	Diphtheria	Report	http://www.nhc.gov.cn/zwgkzt/wsbysj/201108/52588.shtml	2011	7
2011-07-01	318	百日咳	Pertussis	Report	http://www.nhc.gov.cn/zwgkzt/wsbysj/201108/52588.shtml	2011	7
2011-07-01	273	斑疹伤寒	Typhus	Report	http://www.nhc.gov.cn/zwgkzt/wsbysj/201108/52588.shtml	2011	7
2011-07-01	260	包虫病	Echinococcosis	Report	http://www.nhc.gov.cn/zwgkzt/wsbysj/201108/52588.shtml	2011	7
2011-07-01	420599	丙类传染病合计		Report	http://www.nhc.gov.cn/zwgkzt/wsbysj/201108/52588.shtml	2011	7
2011-07-01	15557	丙型肝炎	Hepatitis C	Report	http://www.nhc.gov.cn/zwgkzt/wsbysj/201108/52588.shtml	2011	7
2011-07-01	133200	病毒性肝炎	Hepatitis	Report	http://www.nhc.gov.cn/zwgkzt/wsbysj/201108/52588.shtml	2011	7
2011-07-01	4956	布鲁氏菌病	Brucellosis	Report	http://www.nhc.gov.cn/zwgkzt/wsbysj/201108/52588.shtml	2011	7
2011-07-01	0	传染性非典型肺炎	SARS-CoV	Report	http://www.nhc.gov.cn/zwgkzt/wsbysj/201108/52588.shtml	2011	7
2011-07-01	13	登革热	Dengue fever	Report	http://www.nhc.gov.cn/zwgkzt/wsbysj/201108/52588.shtml	2011	7
2011-07-01	112647	肺结核	Tuberculosis	Report	http://www.nhc.gov.cn/zwgkzt/wsbysj/201108/52588.shtml	2011	7
2011-07-01	4864	风疹	Rubella	Report	http://www.nhc.gov.cn/zwgkzt/wsbysj/201108/52588.shtml	2011	7
2011-07-01	4279	肝炎未分型	Other hepatitis	Report	http://www.nhc.gov.cn/zwgkzt/wsbysj/201108/52588.shtml	2011	7
2011-07-01	37	钩端螺旋体病	Leptospirosis	Report	http://www.nhc.gov.cn/zwgkzt/wsbysj/201108/52588.shtml	2011	7
2011-07-01	770129	甲乙丙类总计	Total	Report	http://www.nhc.gov.cn/zwgkzt/wsbysj/201108/52588.shtml	2011	7
2011-07-01	24	黑热病	Kala azar	Report	http://www.nhc.gov.cn/zwgkzt/wsbysj/201108/52588.shtml	2011	7
2011-07-01	6	霍乱	Cholera	Report	http://www.nhc.gov.cn/zwgkzt/wsbysj/201108/52588.shtml	2011	7
2011-07-01	3571	急性出血性结膜炎	AHC	Report	http://www.nhc.gov.cn/zwgkzt/wsbysj/201108/52588.shtml	2011	7
2011-07-01	0	脊髓灰质炎	Poliomyelitis	Report	http://www.nhc.gov.cn/zwgkzt/wsbysj/201108/52588.shtml	2011	7
2011-07-01	8	甲型H1N1流感	H1N1	Report	http://www.nhc.gov.cn/zwgkzt/wsbysj/201108/52588.shtml	2011	7
2011-07-01	2975	甲型肝炎	Hepatitis A	Report	http://www.nhc.gov.cn/zwgkzt/wsbysj/201108/52588.shtml	2011	7
2011-07-01	349530	甲乙类传染病合计		Report	http://www.nhc.gov.cn/zwgkzt/wsbysj/201108/52588.shtml	2011	7
2011-07-01	192	狂犬病	Rabies	Report	http://www.nhc.gov.cn/zwgkzt/wsbysj/201108/52588.shtml	2011	7
2011-07-01	8777	淋病	Gonorrhea	Report	http://www.nhc.gov.cn/zwgkzt/wsbysj/201108/52588.shtml	2011	7
2011-07-01	670	流行性出血热	HFRS	Report	http://www.nhc.gov.cn/zwgkzt/wsbysj/201108/52588.shtml	2011	7
2011-07-01	2654	流行性感冒	Influenza	Report	http://www.nhc.gov.cn/zwgkzt/wsbysj/201108/52588.shtml	2011	7
2011-07-01	14	流行性脑脊髓膜炎	Meningococcal meningitis	Report	http://www.nhc.gov.cn/zwgkzt/wsbysj/201108/52588.shtml	2011	7
2011-07-01	54543	流行性腮腺炎	Mumps	Report	http://www.nhc.gov.cn/zwgkzt/wsbysj/201108/52588.shtml	2011	7
2011-07-01	374	流行性乙型脑炎	JE	Report	http://www.nhc.gov.cn/zwgkzt/wsbysj/201108/52588.shtml	2011	7
2011-07-01	92	麻风病	Leprosy	Report	http://www.nhc.gov.cn/zwgkzt/wsbysj/201108/52588.shtml	2011	7
2011-07-01	762	麻疹	Measles	Report	http://www.nhc.gov.cn/zwgkzt/wsbysj/201108/52588.shtml	2011	7
2011-07-01	37989	梅毒	Syphilis	Report	http://www.nhc.gov.cn/zwgkzt/wsbysj/201108/52588.shtml	2011	7
2011-07-01	489	疟疾	Malaria	Report	http://www.nhc.gov.cn/zwgkzt/wsbysj/201108/52588.shtml	2011	7
2011-07-01	100876	其它感染性腹泻病	Infectious diarrhea	Report	http://www.nhc.gov.cn/zwgkzt/wsbysj/201108/52588.shtml	2011	7
2011-07-01	0	人感染高致病性禽流感	H5N1	Report	http://www.nhc.gov.cn/zwgkzt/wsbysj/201108/52588.shtml	2011	7
2011-07-01	1302	伤寒和副伤寒	Enteric fever	Report	http://www.nhc.gov.cn/zwgkzt/wsbysj/201108/52588.shtml	2011	7
2011-07-01	0	鼠疫	Plague	Report	http://www.nhc.gov.cn/zwgkzt/wsbysj/201108/52588.shtml	2011	7
2011-03-01	0	丝虫病	Filariasis	Report	http://www.nhc.gov.cn/jkj/s3578/201304/57e6d45e684249c583fc4d9f23df7d77.shtml	2011	3
2011-07-01	45	炭疽	Anthrax	Report	http://www.nhc.gov.cn/zwgkzt/wsbysj/201108/52588.shtml	2011	7
2011-07-01	2130	戊型肝炎	Hepatitis E	Report	http://www.nhc.gov.cn/zwgkzt/wsbysj/201108/52588.shtml	2011	7
2011-07-01	36118	细菌性和阿米巴性痢疾	Dysentery	Report	http://www.nhc.gov.cn/zwgkzt/wsbysj/201108/52588.shtml	2011	7
2011-07-01	75	新生儿破伤风	Neonatal tetanus	Report	http://www.nhc.gov.cn/zwgkzt/wsbysj/201108/52588.shtml	2011	7
2011-07-01	5173	猩红热	Scarlet fever	Report	http://www.nhc.gov.cn/zwgkzt/wsbysj/201108/52588.shtml	2011	7
2011-07-01	590	血吸虫病	Schistosomiasis	Report	http://www.nhc.gov.cn/zwgkzt/wsbysj/201108/52588.shtml	2011	7
2011-07-01	108259	乙型肝炎	Hepatitis B	Report	http://www.nhc.gov.cn/zwgkzt/wsbysj/201108/52588.shtml	2011	7
2011-08-01	3912	艾滋病	AIDS	Report	http://www.nhc.gov.cn/jkj/s3578/201304/1433f55f751a4d989ab68b0fe6b7eee8.shtml	2011	8
2011-08-01	0	白喉	Diphtheria	Report	http://www.nhc.gov.cn/jkj/s3578/201304/1433f55f751a4d989ab68b0fe6b7eee8.shtml	2011	8
2011-08-01	350	百日咳	Pertussis	Report	http://www.nhc.gov.cn/jkj/s3578/201304/1433f55f751a4d989ab68b0fe6b7eee8.shtml	2011	8
2011-08-01	256	斑疹伤寒	Typhus	Report	http://www.nhc.gov.cn/jkj/s3578/201304/1433f55f751a4d989ab68b0fe6b7eee8.shtml	2011	8
2011-08-01	286	包虫病	Echinococcosis	Report	http://www.nhc.gov.cn/jkj/s3578/201304/1433f55f751a4d989ab68b0fe6b7eee8.shtml	2011	8
2011-08-01	271840	丙类传染病合计		Report	http://www.nhc.gov.cn/jkj/s3578/201304/1433f55f751a4d989ab68b0fe6b7eee8.shtml	2011	8
2011-08-01	16427	丙型肝炎	Hepatitis C	Report	http://www.nhc.gov.cn/jkj/s3578/201304/1433f55f751a4d989ab68b0fe6b7eee8.shtml	2011	8
2011-08-01	139251	病毒性肝炎	Hepatitis	Report	http://www.nhc.gov.cn/jkj/s3578/201304/1433f55f751a4d989ab68b0fe6b7eee8.shtml	2011	8
2011-08-01	4300	布鲁氏菌病	Brucellosis	Report	http://www.nhc.gov.cn/jkj/s3578/201304/1433f55f751a4d989ab68b0fe6b7eee8.shtml	2011	8
2011-08-01	2190	戊型肝炎	Hepatitis E	Report	http://www.nhc.gov.cn/jkj/s3578/201304/1433f55f751a4d989ab68b0fe6b7eee8.shtml	2011	8
2011-08-01	0	传染性非典型肺炎	SARS-CoV	Report	http://www.nhc.gov.cn/jkj/s3578/201304/1433f55f751a4d989ab68b0fe6b7eee8.shtml	2011	8
2011-08-01	16	登革热	Dengue fever	Report	http://www.nhc.gov.cn/jkj/s3578/201304/1433f55f751a4d989ab68b0fe6b7eee8.shtml	2011	8
2011-08-01	115140	肺结核	Tuberculosis	Report	http://www.nhc.gov.cn/jkj/s3578/201304/1433f55f751a4d989ab68b0fe6b7eee8.shtml	2011	8
2011-08-01	1704	风疹	Rubella	Report	http://www.nhc.gov.cn/jkj/s3578/201304/1433f55f751a4d989ab68b0fe6b7eee8.shtml	2011	8
2011-08-01	4363	肝炎未分型	Other hepatitis	Report	http://www.nhc.gov.cn/jkj/s3578/201304/1433f55f751a4d989ab68b0fe6b7eee8.shtml	2011	8
2011-08-01	63	钩端螺旋体病	Leptospirosis	Report	http://www.nhc.gov.cn/jkj/s3578/201304/1433f55f751a4d989ab68b0fe6b7eee8.shtml	2011	8
2011-08-01	628596	甲乙丙类总计	Total	Report	http://www.nhc.gov.cn/jkj/s3578/201304/1433f55f751a4d989ab68b0fe6b7eee8.shtml	2011	8
2011-08-01	22	黑热病	Kala azar	Report	http://www.nhc.gov.cn/jkj/s3578/201304/1433f55f751a4d989ab68b0fe6b7eee8.shtml	2011	8
2011-08-01	0	鼠疫	Plague	Report	http://www.nhc.gov.cn/jkj/s3578/201304/1433f55f751a4d989ab68b0fe6b7eee8.shtml	2011	8
2011-08-01	4	霍乱	Cholera	Report	http://www.nhc.gov.cn/jkj/s3578/201304/1433f55f751a4d989ab68b0fe6b7eee8.shtml	2011	8
2011-08-01	3997	急性出血性结膜炎	AHC	Report	http://www.nhc.gov.cn/jkj/s3578/201304/1433f55f751a4d989ab68b0fe6b7eee8.shtml	2011	8
2011-08-01	4	脊髓灰质炎	Poliomyelitis	Report	http://www.nhc.gov.cn/jkj/s3578/201304/1433f55f751a4d989ab68b0fe6b7eee8.shtml	2011	8
2011-08-01	13	甲型H1N1流感	H1N1	Report	http://www.nhc.gov.cn/jkj/s3578/201304/1433f55f751a4d989ab68b0fe6b7eee8.shtml	2011	8
2011-08-01	3178	甲型肝炎	Hepatitis A	Report	http://www.nhc.gov.cn/jkj/s3578/201304/1433f55f751a4d989ab68b0fe6b7eee8.shtml	2011	8
2011-08-01	356756	甲乙类传染病合计		Report	http://www.nhc.gov.cn/jkj/s3578/201304/1433f55f751a4d989ab68b0fe6b7eee8.shtml	2011	8
2011-08-01	224	狂犬病	Rabies	Report	http://www.nhc.gov.cn/jkj/s3578/201304/1433f55f751a4d989ab68b0fe6b7eee8.shtml	2011	8
2011-08-01	9362	淋病	Gonorrhea	Report	http://www.nhc.gov.cn/jkj/s3578/201304/1433f55f751a4d989ab68b0fe6b7eee8.shtml	2011	8
2011-08-01	424	流行性出血热	HFRS	Report	http://www.nhc.gov.cn/jkj/s3578/201304/1433f55f751a4d989ab68b0fe6b7eee8.shtml	2011	8
2011-08-01	3243	流行性感冒	Influenza	Report	http://www.nhc.gov.cn/jkj/s3578/201304/1433f55f751a4d989ab68b0fe6b7eee8.shtml	2011	8
2011-08-01	11	流行性脑脊髓膜炎	Meningococcal meningitis	Report	http://www.nhc.gov.cn/jkj/s3578/201304/1433f55f751a4d989ab68b0fe6b7eee8.shtml	2011	8
2011-08-01	29790	流行性腮腺炎	Mumps	Report	http://www.nhc.gov.cn/jkj/s3578/201304/1433f55f751a4d989ab68b0fe6b7eee8.shtml	2011	8
2011-08-01	982	流行性乙型脑炎	JE	Report	http://www.nhc.gov.cn/jkj/s3578/201304/1433f55f751a4d989ab68b0fe6b7eee8.shtml	2011	8
2011-08-01	89	麻风病	Leprosy	Report	http://www.nhc.gov.cn/jkj/s3578/201304/1433f55f751a4d989ab68b0fe6b7eee8.shtml	2011	8
2011-08-01	430	麻疹	Measles	Report	http://www.nhc.gov.cn/jkj/s3578/201304/1433f55f751a4d989ab68b0fe6b7eee8.shtml	2011	8
2011-08-01	39091	梅毒	Syphilis	Report	http://www.nhc.gov.cn/jkj/s3578/201304/1433f55f751a4d989ab68b0fe6b7eee8.shtml	2011	8
2011-08-01	466	疟疾	Malaria	Report	http://www.nhc.gov.cn/jkj/s3578/201304/1433f55f751a4d989ab68b0fe6b7eee8.shtml	2011	8
2011-08-01	100298	其它感染性腹泻病	Infectious diarrhea	Report	http://www.nhc.gov.cn/jkj/s3578/201304/1433f55f751a4d989ab68b0fe6b7eee8.shtml	2011	8
2011-08-01	0	人感染高致病性禽流感	H5N1	Report	http://www.nhc.gov.cn/jkj/s3578/201304/1433f55f751a4d989ab68b0fe6b7eee8.shtml	2011	8
2011-08-01	1509	伤寒和副伤寒	Enteric fever	Report	http://www.nhc.gov.cn/jkj/s3578/201304/1433f55f751a4d989ab68b0fe6b7eee8.shtml	2011	8
2011-04-01	0	丝虫病	Filariasis	Report	http://www.nhc.gov.cn/jkj/s3578/201304/c2961c5dadc6420bbf0f7d5922e16d13.shtml	2011	4
2011-08-01	71	炭疽	Anthrax	Report	http://www.nhc.gov.cn/jkj/s3578/201304/1433f55f751a4d989ab68b0fe6b7eee8.shtml	2011	8
2011-08-01	38231	细菌性和阿米巴性痢疾	Dysentery	Report	http://www.nhc.gov.cn/jkj/s3578/201304/1433f55f751a4d989ab68b0fe6b7eee8.shtml	2011	8
2011-08-01	87	新生儿破伤风	Neonatal tetanus	Report	http://www.nhc.gov.cn/jkj/s3578/201304/1433f55f751a4d989ab68b0fe6b7eee8.shtml	2011	8
2011-08-01	2174	猩红热	Scarlet fever	Report	http://www.nhc.gov.cn/jkj/s3578/201304/1433f55f751a4d989ab68b0fe6b7eee8.shtml	2011	8
2011-08-01	641	血吸虫病	Schistosomiasis	Report	http://www.nhc.gov.cn/jkj/s3578/201304/1433f55f751a4d989ab68b0fe6b7eee8.shtml	2011	8
2011-08-01	113093	乙型肝炎	Hepatitis B	Report	http://www.nhc.gov.cn/jkj/s3578/201304/1433f55f751a4d989ab68b0fe6b7eee8.shtml	2011	8
2011-09-01	3105	艾滋病	AIDS	Report	http://www.nhc.gov.cn/jkj/s3578/201304/9d437e4c40a04483a8dd6735db58e1be.shtml	2011	9
2011-09-01	0	白喉	Diphtheria	Report	http://www.nhc.gov.cn/jkj/s3578/201304/9d437e4c40a04483a8dd6735db58e1be.shtml	2011	9
2011-09-01	216	百日咳	Pertussis	Report	http://www.nhc.gov.cn/jkj/s3578/201304/9d437e4c40a04483a8dd6735db58e1be.shtml	2011	9
2011-09-01	263	斑疹伤寒	Typhus	Report	http://www.nhc.gov.cn/jkj/s3578/201304/9d437e4c40a04483a8dd6735db58e1be.shtml	2011	9
2011-09-01	260	包虫病	Echinococcosis	Report	http://www.nhc.gov.cn/jkj/s3578/201304/9d437e4c40a04483a8dd6735db58e1be.shtml	2011	9
2011-09-01	229360	丙类传染病合计		Report	http://www.nhc.gov.cn/jkj/s3578/201304/9d437e4c40a04483a8dd6735db58e1be.shtml	2011	9
2011-09-01	15303	丙型肝炎	Hepatitis C	Report	http://www.nhc.gov.cn/jkj/s3578/201304/9d437e4c40a04483a8dd6735db58e1be.shtml	2011	9
2011-09-01	125059	病毒性肝炎	Hepatitis	Report	http://www.nhc.gov.cn/jkj/s3578/201304/9d437e4c40a04483a8dd6735db58e1be.shtml	2011	9
2011-09-01	2576	布鲁氏菌病	Brucellosis	Report	http://www.nhc.gov.cn/jkj/s3578/201304/9d437e4c40a04483a8dd6735db58e1be.shtml	2011	9
2011-09-01	2116	戊型肝炎	Hepatitis E	Report	http://www.nhc.gov.cn/jkj/s3578/201304/9d437e4c40a04483a8dd6735db58e1be.shtml	2011	9
2011-09-01	0	传染性非典型肺炎	SARS-CoV	Report	http://www.nhc.gov.cn/jkj/s3578/201304/9d437e4c40a04483a8dd6735db58e1be.shtml	2011	9
2011-09-01	20	登革热	Dengue fever	Report	http://www.nhc.gov.cn/jkj/s3578/201304/9d437e4c40a04483a8dd6735db58e1be.shtml	2011	9
2011-09-01	106925	肺结核	Tuberculosis	Report	http://www.nhc.gov.cn/jkj/s3578/201304/9d437e4c40a04483a8dd6735db58e1be.shtml	2011	9
2011-09-01	1121	风疹	Rubella	Report	http://www.nhc.gov.cn/jkj/s3578/201304/9d437e4c40a04483a8dd6735db58e1be.shtml	2011	9
2011-09-01	4205	肝炎未分型	Other hepatitis	Report	http://www.nhc.gov.cn/jkj/s3578/201304/9d437e4c40a04483a8dd6735db58e1be.shtml	2011	9
2011-09-01	104	钩端螺旋体病	Leptospirosis	Report	http://www.nhc.gov.cn/jkj/s3578/201304/9d437e4c40a04483a8dd6735db58e1be.shtml	2011	9
2011-09-01	546932	甲乙丙类总计	Total	Report	http://www.nhc.gov.cn/jkj/s3578/201304/9d437e4c40a04483a8dd6735db58e1be.shtml	2011	9
2011-09-01	23	黑热病	Kala azar	Report	http://www.nhc.gov.cn/jkj/s3578/201304/9d437e4c40a04483a8dd6735db58e1be.shtml	2011	9
2011-09-01	7	霍乱	Cholera	Report	http://www.nhc.gov.cn/jkj/s3578/201304/9d437e4c40a04483a8dd6735db58e1be.shtml	2011	9
2011-09-01	5893	急性出血性结膜炎	AHC	Report	http://www.nhc.gov.cn/jkj/s3578/201304/9d437e4c40a04483a8dd6735db58e1be.shtml	2011	9
2011-09-01	6	脊髓灰质炎	Poliomyelitis	Report	http://www.nhc.gov.cn/jkj/s3578/201304/9d437e4c40a04483a8dd6735db58e1be.shtml	2011	9
2011-09-01	19	甲型H1N1流感	H1N1	Report	http://www.nhc.gov.cn/jkj/s3578/201304/9d437e4c40a04483a8dd6735db58e1be.shtml	2011	9
2011-09-01	2918	甲型肝炎	Hepatitis A	Report	http://www.nhc.gov.cn/jkj/s3578/201304/9d437e4c40a04483a8dd6735db58e1be.shtml	2011	9
2011-09-01	317572	甲乙类传染病合计		Report	http://www.nhc.gov.cn/jkj/s3578/201304/9d437e4c40a04483a8dd6735db58e1be.shtml	2011	9
2011-09-01	221	狂犬病	Rabies	Report	http://www.nhc.gov.cn/jkj/s3578/201304/9d437e4c40a04483a8dd6735db58e1be.shtml	2011	9
2011-09-01	8658	淋病	Gonorrhea	Report	http://www.nhc.gov.cn/jkj/s3578/201304/9d437e4c40a04483a8dd6735db58e1be.shtml	2011	9
2011-09-01	376	流行性出血热	HFRS	Report	http://www.nhc.gov.cn/jkj/s3578/201304/9d437e4c40a04483a8dd6735db58e1be.shtml	2011	9
2011-09-01	4360	流行性感冒	Influenza	Report	http://www.nhc.gov.cn/jkj/s3578/201304/9d437e4c40a04483a8dd6735db58e1be.shtml	2011	9
2011-09-01	7	流行性脑脊髓膜炎	Meningococcal meningitis	Report	http://www.nhc.gov.cn/jkj/s3578/201304/9d437e4c40a04483a8dd6735db58e1be.shtml	2011	9
2011-09-01	20454	流行性腮腺炎	Mumps	Report	http://www.nhc.gov.cn/jkj/s3578/201304/9d437e4c40a04483a8dd6735db58e1be.shtml	2011	9
2011-09-01	324	流行性乙型脑炎	JE	Report	http://www.nhc.gov.cn/jkj/s3578/201304/9d437e4c40a04483a8dd6735db58e1be.shtml	2011	9
2011-09-01	72	麻风病	Leprosy	Report	http://www.nhc.gov.cn/jkj/s3578/201304/9d437e4c40a04483a8dd6735db58e1be.shtml	2011	9
2011-09-01	289	麻疹	Measles	Report	http://www.nhc.gov.cn/jkj/s3578/201304/9d437e4c40a04483a8dd6735db58e1be.shtml	2011	9
2011-09-01	36025	梅毒	Syphilis	Report	http://www.nhc.gov.cn/jkj/s3578/201304/9d437e4c40a04483a8dd6735db58e1be.shtml	2011	9
2011-09-01	415	疟疾	Malaria	Report	http://www.nhc.gov.cn/jkj/s3578/201304/9d437e4c40a04483a8dd6735db58e1be.shtml	2011	9
2011-09-01	76112	其它感染性腹泻病	Infectious diarrhea	Report	http://www.nhc.gov.cn/jkj/s3578/201304/9d437e4c40a04483a8dd6735db58e1be.shtml	2011	9
2011-09-01	0	人感染高致病性禽流感	H5N1	Report	http://www.nhc.gov.cn/jkj/s3578/201304/9d437e4c40a04483a8dd6735db58e1be.shtml	2011	9
2011-09-01	1355	伤寒和副伤寒	Enteric fever	Report	http://www.nhc.gov.cn/jkj/s3578/201304/9d437e4c40a04483a8dd6735db58e1be.shtml	2011	9
[truncated: 6,983 more rows]

## Sheet: ProvinceCenter
date	value	disease_cn	province	source	url	year	month	disease_en
2014-05-01	523743	手足口病	Total	DataCenter	https://www.phsciencedata.cn/Share/ky_sjml.jsp	2014	5	HFMD
2014-06-01	474419	手足口病	Total	DataCenter	https://www.phsciencedata.cn/Share/ky_sjml.jsp	2014	6	HFMD
2012-05-01	454651	手足口病	Total	DataCenter	https://www.phsciencedata.cn/Share/ky_sjml.jsp	2012	5	HFMD
2016-06-01	445910	手足口病	Total	DataCenter	https://www.phsciencedata.cn/Share/ky_sjml.jsp	2016	6	HFMD
2016-05-01	440093	手足口病	Total	DataCenter	https://www.phsciencedata.cn/Share/ky_sjml.jsp	2016	5	HFMD
2014-04-01	430024	手足口病	Total	DataCenter	https://www.phsciencedata.cn/Share/ky_sjml.jsp	2014	4	HFMD
2018-06-01	419012	手足口病	Total	DataCenter	https://www.phsciencedata.cn/Share/ky_sjml.jsp	2018	6	HFMD
2018-05-01	392624	手足口病	Total	DataCenter	https://www.phsciencedata.cn/Share/ky_sjml.jsp	2018	5	HFMD
2012-06-01	374749	手足口病	Total	DataCenter	https://www.phsciencedata.cn/Share/ky_sjml.jsp	2012	6	HFMD
2018-07-01	366233	手足口病	Total	DataCenter	https://www.phsciencedata.cn/Share/ky_sjml.jsp	2018	7	HFMD
2010-05-01	353104	手足口病	Total	DataCenter	https://www.phsciencedata.cn/Share/ky_sjml.jsp	2010	5	HFMD
2015-06-01	344685	手足口病	Total	DataCenter	https://www.phsciencedata.cn/Share/ky_sjml.jsp	2015	6	HFMD
2019-06-01	344626	手足口病	Total	DataCenter	https://www.phsciencedata.cn/Share/ky_sjml.jsp	2019	6	HFMD
2010-06-01	338524	手足口病	Total	DataCenter	https://www.phsciencedata.cn/Share/ky_sjml.jsp	2010	6	HFMD
2019-07-01	326028	手足口病	Total	DataCenter	https://www.phsciencedata.cn/Share/ky_sjml.jsp	2019	7	HFMD
2015-05-01	317444	手足口病	Total	DataCenter	https://www.phsciencedata.cn/Share/ky_sjml.jsp	2015	5	HFMD
2017-06-01	308273	手足口病	Total	DataCenter	https://www.phsciencedata.cn/Share/ky_sjml.jsp	2017	6	HFMD
2016-07-01	306041	手足口病	Total	DataCenter	https://www.phsciencedata.cn/Share/ky_sjml.jsp	2016	7	HFMD
2013-06-01	303423	手足口病	Total	DataCenter	https://www.phsciencedata.cn/Share/ky_sjml.jsp	2013	6	HFMD
2011-06-01	303410	手足口病	Total	DataCenter	https://www.phsciencedata.cn/Share/ky_sjml.jsp	2011	6	HFMD
2014-07-01	302847	手足口病	Total	DataCenter	https://www.phsciencedata.cn/Share/ky_sjml.jsp	2014	7	HFMD
2017-07-01	270194	手足口病	Total	DataCenter	https://www.phsciencedata.cn/Share/ky_sjml.jsp	2017	7	HFMD
2019-05-01	269077	手足口病	Total	DataCenter	https://www.phsciencedata.cn/Share/ky_sjml.jsp	2019	5	HFMD
2017-10-01	256325	手足口病	Total	DataCenter	https://www.phsciencedata.cn/Share/ky_sjml.jsp	2017	10	HFMD
2013-05-01	255533	手足口病	Total	DataCenter	https://www.phsciencedata.cn/Share/ky_sjml.jsp	2013	5	HFMD
2010-04-01	254499	手足口病	Total	DataCenter	https://www.phsciencedata.cn/Share/ky_sjml.jsp	2010	4	HFMD
2013-07-01	254389	手足口病	Total	DataCenter	https://www.phsciencedata.cn/Share/ky_sjml.jsp	2013	7	HFMD
2015-07-01	253841	手足口病	Total	DataCenter	https://www.phsciencedata.cn/Share/ky_sjml.jsp	2015	7	HFMD
2010-07-01	249533	手足口病	Total	DataCenter	https://www.phsciencedata.cn/Share/ky_sjml.jsp	2010	7	HFMD
2012-04-01	248855	手足口病	Total	DataCenter	https://www.phsciencedata.cn/Share/ky_sjml.jsp	2012	4	HFMD
2011-07-01	244150	手足口病	Total	DataCenter	https://www.phsciencedata.cn/Share/ky_sjml.jsp	2011	7	HFMD
2016-04-01	236119	手足口病	Total	DataCenter	https://www.phsciencedata.cn/Share/ky_sjml.jsp	2016	4	HFMD
2012-07-01	235444	手足口病	Total	DataCenter	https://www.phsciencedata.cn/Share/ky_sjml.jsp	2012	7	HFMD
2011-05-01	234203	手足口病	Total	DataCenter	https://www.phsciencedata.cn/Share/ky_sjml.jsp	2011	5	HFMD
2018-09-01	234122	手足口病	Total	DataCenter	https://www.phsciencedata.cn/Share/ky_sjml.jsp	2018	9	HFMD
2010-09-01	231167	急性出血性结膜炎	Total	DataCenter	https://www.phsciencedata.cn/Share/ky_sjml.jsp	2010	9	AHC
2017-09-01	225114	手足口病	Total	DataCenter	https://www.phsciencedata.cn/Share/ky_sjml.jsp	2017	9	HFMD
2018-08-01	216371	手足口病	Total	DataCenter	https://www.phsciencedata.cn/Share/ky_sjml.jsp	2018	8	HFMD
2017-05-01	213265	手足口病	Total	DataCenter	https://www.phsciencedata.cn/Share/ky_sjml.jsp	2017	5	HFMD
2016-11-01	212157	手足口病	Total	DataCenter	https://www.phsciencedata.cn/Share/ky_sjml.jsp	2016	11	HFMD
2009-04-01	209645	手足口病	Total	DataCenter	https://www.phsciencedata.cn/Share/ky_sjml.jsp	2009	4	HFMD
2014-10-01	207550	手足口病	Total	DataCenter	https://www.phsciencedata.cn/Share/ky_sjml.jsp	2014	10	HFMD
2020-10-01	202218	手足口病	Total	DataCenter	https://www.phsciencedata.cn/Share/ky_sjml.jsp	2020	10	HFMD
2014-09-01	197059	手足口病	Total	DataCenter	https://www.phsciencedata.cn/Share/ky_sjml.jsp	2014	9	HFMD
2018-10-01	195572	手足口病	Total	DataCenter	https://www.phsciencedata.cn/Share/ky_sjml.jsp	2018	10	HFMD
2019-08-01	186839	手足口病	Total	DataCenter	https://www.phsciencedata.cn/Share/ky_sjml.jsp	2019	8	HFMD
2019-09-01	186424	手足口病	Total	DataCenter	https://www.phsciencedata.cn/Share/ky_sjml.jsp	2019	9	HFMD
2017-12-01	183493	其它感染性腹泻病	Total	DataCenter	https://www.phsciencedata.cn/Share/ky_sjml.jsp	2017	12	Infectious diarrhea
2020-11-01	183207	手足口病	Total	DataCenter	https://www.phsciencedata.cn/Share/ky_sjml.jsp	2020	11	HFMD
2016-10-01	183167	手足口病	Total	DataCenter	https://www.phsciencedata.cn/Share/ky_sjml.jsp	2016	10	HFMD
2013-09-01	182317	手足口病	Total	DataCenter	https://www.phsciencedata.cn/Share/ky_sjml.jsp	2013	9	HFMD
2015-09-01	181010	手足口病	Total	DataCenter	https://www.phsciencedata.cn/Share/ky_sjml.jsp	2015	9	HFMD
2018-11-01	179249	手足口病	Total	DataCenter	https://www.phsciencedata.cn/Share/ky_sjml.jsp	2018	11	HFMD
2009-06-01	177453	手足口病	Total	DataCenter	https://www.phsciencedata.cn/Share/ky_sjml.jsp	2009	6	HFMD
2015-08-01	176500	手足口病	Total	DataCenter	https://www.phsciencedata.cn/Share/ky_sjml.jsp	2015	8	HFMD
2015-04-01	176183	手足口病	Total	DataCenter	https://www.phsciencedata.cn/Share/ky_sjml.jsp	2015	4	HFMD
2008-05-01	176008	手足口病	Total	DataCenter	https://www.phsciencedata.cn/Share/ky_sjml.jsp	2008	5	HFMD
2018-01-01	174359	其它感染性腹泻病	Total	DataCenter	https://www.phsciencedata.cn/Share/ky_sjml.jsp	2018	1	Infectious diarrhea
2013-04-01	172499	手足口病	Total	DataCenter	https://www.phsciencedata.cn/Share/ky_sjml.jsp	2013	4	HFMD
2011-11-01	168797	手足口病	Total	DataCenter	https://www.phsciencedata.cn/Share/ky_sjml.jsp	2011	11	HFMD
2017-08-01	168535	手足口病	Total	DataCenter	https://www.phsciencedata.cn/Share/ky_sjml.jsp	2017	8	HFMD
2009-05-01	167792	手足口病	Total	DataCenter	https://www.phsciencedata.cn/Share/ky_sjml.jsp	2009	5	HFMD
2016-08-01	162540	手足口病	Total	DataCenter	https://www.phsciencedata.cn/Share/ky_sjml.jsp	2016	8	HFMD
2014-03-01	162486	手足口病	Total	DataCenter	https://www.phsciencedata.cn/Share/ky_sjml.jsp	2014	3	HFMD
2019-04-01	159615	手足口病	Total	DataCenter	https://www.phsciencedata.cn/Share/ky_sjml.jsp	2019	4	HFMD
2009-07-01	157073	手足口病	Total	DataCenter	https://www.phsciencedata.cn/Share/ky_sjml.jsp	2009	7	HFMD
2015-10-01	154650	手足口病	Total	DataCenter	https://www.phsciencedata.cn/Share/ky_sjml.jsp	2015	10	HFMD
2013-08-01	154213	手足口病	Total	DataCenter	https://www.phsciencedata.cn/Share/ky_sjml.jsp	2013	8	HFMD
2018-12-01	152131	手足口病	Total	DataCenter	https://www.phsciencedata.cn/Share/ky_sjml.jsp	2018	12	HFMD
2014-11-01	149732	手足口病	Total	DataCenter	https://www.phsciencedata.cn/Share/ky_sjml.jsp	2014	11	HFMD
2012-11-01	147403	手足口病	Total	DataCenter	https://www.phsciencedata.cn/Share/ky_sjml.jsp	2012	11	HFMD
2012-10-01	142617	手足口病	Total	DataCenter	https://www.phsciencedata.cn/Share/ky_sjml.jsp	2012	10	HFMD
2016-12-01	141155	手足口病	Total	DataCenter	https://www.phsciencedata.cn/Share/ky_sjml.jsp	2016	12	HFMD
2014-08-01	140151	手足口病	Total	DataCenter	https://www.phsciencedata.cn/Share/ky_sjml.jsp	2014	8	HFMD
2012-09-01	138875	手足口病	Total	DataCenter	https://www.phsciencedata.cn/Share/ky_sjml.jsp	2012	9	HFMD
2019-07-01	135312	其它感染性腹泻病	Total	DataCenter	https://www.phsciencedata.cn/Share/ky_sjml.jsp	2019	7	Infectious diarrhea
2016-09-01	134049	手足口病	Total	DataCenter	https://www.phsciencedata.cn/Share/ky_sjml.jsp	2016	9	HFMD
2015-11-01	131380	手足口病	Total	DataCenter	https://www.phsciencedata.cn/Share/ky_sjml.jsp	2015	11	HFMD
2017-02-01	131010	其它感染性腹泻病	Total	DataCenter	https://www.phsciencedata.cn/Share/ky_sjml.jsp	2017	2	Infectious diarrhea
2019-10-01	128970	手足口病	Total	DataCenter	https://www.phsciencedata.cn/Share/ky_sjml.jsp	2019	10	HFMD
2013-10-01	127566	手足口病	Total	DataCenter	https://www.phsciencedata.cn/Share/ky_sjml.jsp	2013	10	HFMD
2019-08-01	125757	其它感染性腹泻病	Total	DataCenter	https://www.phsciencedata.cn/Share/ky_sjml.jsp	2019	8	Infectious diarrhea
2011-10-01	125510	手足口病	Total	DataCenter	https://www.phsciencedata.cn/Share/ky_sjml.jsp	2011	10	HFMD
2020-12-01	124951	手足口病	Total	DataCenter	https://www.phsciencedata.cn/Share/ky_sjml.jsp	2020	12	HFMD
2008-01-01	124625	肺结核	Total	DataCenter	https://www.phsciencedata.cn/Share/ky_sjml.jsp	2008	1	Tuberculosis
2018-08-01	124417	其它感染性腹泻病	Total	DataCenter	https://www.phsciencedata.cn/Share/ky_sjml.jsp	2018	8	Infectious diarrhea
2011-08-01	124313	手足口病	Total	DataCenter	https://www.phsciencedata.cn/Share/ky_sjml.jsp	2011	8	HFMD
2017-11-01	124103	手足口病	Total	DataCenter	https://www.phsciencedata.cn/Share/ky_sjml.jsp	2017	11	HFMD
2019-01-01	122800	其它感染性腹泻病	Total	DataCenter	https://www.phsciencedata.cn/Share/ky_sjml.jsp	2019	1	Infectious diarrhea
2018-04-01	122721	手足口病	Total	DataCenter	https://www.phsciencedata.cn/Share/ky_sjml.jsp	2018	4	HFMD
2012-12-01	122506	手足口病	Total	DataCenter	https://www.phsciencedata.cn/Share/ky_sjml.jsp	2012	12	HFMD
2014-12-01	122417	其它感染性腹泻病	Total	DataCenter	https://www.phsciencedata.cn/Share/ky_sjml.jsp	2014	12	Infectious diarrhea
2019-12-01	122143	其它感染性腹泻病	Total	DataCenter	https://www.phsciencedata.cn/Share/ky_sjml.jsp	2019	12	Infectious diarrhea
2019-02-01	121741	其它感染性腹泻病	Total	DataCenter	https://www.phsciencedata.cn/Share/ky_sjml.jsp	2019	2	Infectious diarrhea
2008-03-01	121262	肺结核	Total	DataCenter	https://www.phsciencedata.cn/Share/ky_sjml.jsp	2008	3	Tuberculosis
2011-12-01	121217	手足口病	Total	DataCenter	https://www.phsciencedata.cn/Share/ky_sjml.jsp	2011	12	HFMD
2013-11-01	121166	其它感染性腹泻病	Total	DataCenter	https://www.phsciencedata.cn/Share/ky_sjml.jsp	2013	11	Infectious diarrhea
2018-07-01	120681	其它感染性腹泻病	Total	DataCenter	https://www.phsciencedata.cn/Share/ky_sjml.jsp	2018	7	Infectious diarrhea
2020-01-01	119884	其它感染性腹泻病	Total	DataCenter	https://www.phsciencedata.cn/Share/ky_sjml.jsp	2020	1	Infectious diarrhea
2017-07-01	119857	其它感染性腹泻病	Total	DataCenter	https://www.phsciencedata.cn/Share/ky_sjml.jsp	2017	7	Infectious diarrhea
2019-06-01	119746	其它感染性腹泻病	Total	DataCenter	https://www.phsciencedata.cn/Share/ky_sjml.jsp	2019	6	Infectious diarrhea
2011-09-01	118422	手足口病	Total	DataCenter	https://www.phsciencedata.cn/Share/ky_sjml.jsp	2011	9	HFMD
2020-09-01	118276	手足口病	Total	DataCenter	https://www.phsciencedata.cn/Share/ky_sjml.jsp	2020	9	HFMD
2018-02-01	118089	其它感染性腹泻病	Total	DataCenter	https://www.phsciencedata.cn/Share/ky_sjml.jsp	2018	2	Infectious diarrhea
2013-12-01	117545	其它感染性腹泻病	Total	DataCenter	https://www.phsciencedata.cn/Share/ky_sjml.jsp	2013	12	Infectious diarrhea
2017-04-01	116888	手足口病	Total	DataCenter	https://www.phsciencedata.cn/Share/ky_sjml.jsp	2017	4	HFMD
2016-08-01	116259	其它感染性腹泻病	Total	DataCenter	https://www.phsciencedata.cn/Share/ky_sjml.jsp	2016	8	Infectious diarrhea
2008-04-01	115262	肺结核	Total	DataCenter	https://www.phsciencedata.cn/Share/ky_sjml.jsp	2008	4	Tuberculosis
2017-08-01	115032	其它感染性腹泻病	Total	DataCenter	https://www.phsciencedata.cn/Share/ky_sjml.jsp	2017	8	Infectious diarrhea
2020-06-01	115019	其它感染性腹泻病	Total	DataCenter	https://www.phsciencedata.cn/Share/ky_sjml.jsp	2020	6	Infectious diarrhea
2019-03-01	114339	其它感染性腹泻病	Total	DataCenter	https://www.phsciencedata.cn/Share/ky_sjml.jsp	2019	3	Infectious diarrhea
2012-08-01	113922	手足口病	Total	DataCenter	https://www.phsciencedata.cn/Share/ky_sjml.jsp	2012	8	HFMD
2020-07-01	113534	其它感染性腹泻病	Total	DataCenter	https://www.phsciencedata.cn/Share/ky_sjml.jsp	2020	7	Infectious diarrhea
2009-03-01	112962	乙肝	Total	DataCenter	https://www.phsciencedata.cn/Share/ky_sjml.jsp	2009	3	Hepatitis B
2010-08-01	112341	手足口病	Total	DataCenter	https://www.phsciencedata.cn/Share/ky_sjml.jsp	2010	8	HFMD
2008-03-01	111830	乙肝	Total	DataCenter	https://www.phsciencedata.cn/Share/ky_sjml.jsp	2008	3	Hepatitis B
2017-01-01	110881	其它感染性腹泻病	Total	DataCenter	https://www.phsciencedata.cn/Share/ky_sjml.jsp	2017	1	Infectious diarrhea
2008-05-01	110833	肺结核	Total	DataCenter	https://www.phsciencedata.cn/Share/ky_sjml.jsp	2008	5	Tuberculosis
2008-02-01	110646	肺结核	Total	DataCenter	https://www.phsciencedata.cn/Share/ky_sjml.jsp	2008	2	Tuberculosis
2015-12-01	109665	手足口病	Total	DataCenter	https://www.phsciencedata.cn/Share/ky_sjml.jsp	2015	12	HFMD
2020-08-01	109104	其它感染性腹泻病	Total	DataCenter	https://www.phsciencedata.cn/Share/ky_sjml.jsp	2020	8	Infectious diarrhea
2020-12-01	109047	其它感染性腹泻病	Total	DataCenter	https://www.phsciencedata.cn/Share/ky_sjml.jsp	2020	12	Infectious diarrhea
2018-12-01	108967	其它感染性腹泻病	Total	DataCenter	https://www.phsciencedata.cn/Share/ky_sjml.jsp	2018	12	Infectious diarrhea
2014-05-01	108606	手足口病	Guangdong	DataCenter	https://www.phsciencedata.cn/Share/ky_sjml.jsp	2014	5	HFMD
2012-03-01	107985	乙肝	Total	DataCenter	https://www.phsciencedata.cn/Share/ky_sjml.jsp	2012	3	Hepatitis B
2009-03-01	107850	肺结核	Total	DataCenter	https://www.phsciencedata.cn/Share/ky_sjml.jsp	2009	3	Tuberculosis
2012-02-01	107641	乙肝	Total	DataCenter	https://www.phsciencedata.cn/Share/ky_sjml.jsp	2012	2	Hepatitis B
2017-06-01	107438	其它感染性腹泻病	Total	DataCenter	https://www.phsciencedata.cn/Share/ky_sjml.jsp	2017	6	Infectious diarrhea
2009-07-01	107312	乙肝	Total	DataCenter	https://www.phsciencedata.cn/Share/ky_sjml.jsp	2009	7	Hepatitis B
2013-10-01	106600	其它感染性腹泻病	Total	DataCenter	https://www.phsciencedata.cn/Share/ky_sjml.jsp	2013	10	Infectious diarrhea
2009-02-01	106561	乙肝	Total	DataCenter	https://www.phsciencedata.cn/Share/ky_sjml.jsp	2009	2	Hepatitis B
2009-04-01	106486	乙肝	Total	DataCenter	https://www.phsciencedata.cn/Share/ky_sjml.jsp	2009	4	Hepatitis B
2008-04-01	106040	乙肝	Total	DataCenter	https://www.phsciencedata.cn/Share/ky_sjml.jsp	2008	4	Hepatitis B
2013-08-01	105997	其它感染性腹泻病	Total	DataCenter	https://www.phsciencedata.cn/Share/ky_sjml.jsp	2013	8	Infectious diarrhea
2008-07-01	105932	乙肝	Total	DataCenter	https://www.phsciencedata.cn/Share/ky_sjml.jsp	2008	7	Hepatitis B
2009-04-01	105789	肺结核	Total	DataCenter	https://www.phsciencedata.cn/Share/ky_sjml.jsp	2009	4	Tuberculosis
2013-11-01	105061	手足口病	Total	DataCenter	https://www.phsciencedata.cn/Share/ky_sjml.jsp	2013	11	HFMD
2008-01-01	104564	乙肝	Total	DataCenter	https://www.phsciencedata.cn/Share/ky_sjml.jsp	2008	1	Hepatitis B
2015-01-01	104358	其它感染性腹泻病	Total	DataCenter	https://www.phsciencedata.cn/Share/ky_sjml.jsp	2015	1	Infectious diarrhea
2008-05-01	104349	乙肝	Total	DataCenter	https://www.phsciencedata.cn/Share/ky_sjml.jsp	2008	5	Hepatitis B
2018-06-01	103901	其它感染性腹泻病	Total	DataCenter	https://www.phsciencedata.cn/Share/ky_sjml.jsp	2018	6	Infectious diarrhea
2011-04-01	103767	手足口病	Total	DataCenter	https://www.phsciencedata.cn/Share/ky_sjml.jsp	2011	4	HFMD
2019-09-01	103700	其它感染性腹泻病	Total	DataCenter	https://www.phsciencedata.cn/Share/ky_sjml.jsp	2019	9	Infectious diarrhea
2010-11-01	103662	其它感染性腹泻病	Total	DataCenter	https://www.phsciencedata.cn/Share/ky_sjml.jsp	2010	11	Infectious diarrhea
2010-01-01	103554	乙肝	Total	DataCenter	https://www.phsciencedata.cn/Share/ky_sjml.jsp	2010	1	Hepatitis B
2015-12-01	103311	其它感染性腹泻病	Total	DataCenter	https://www.phsciencedata.cn/Share/ky_sjml.jsp	2015	12	Infectious diarrhea
2009-06-01	103245	乙肝	Total	DataCenter	https://www.phsciencedata.cn/Share/ky_sjml.jsp	2009	6	Hepatitis B
2010-03-01	103075	乙肝	Total	DataCenter	https://www.phsciencedata.cn/Share/ky_sjml.jsp	2010	3	Hepatitis B
2009-08-01	102891	乙肝	Total	DataCenter	https://www.phsciencedata.cn/Share/ky_sjml.jsp	2009	8	Hepatitis B
2009-01-01	102650	肺结核	Total	DataCenter	https://www.phsciencedata.cn/Share/ky_sjml.jsp	2009	1	Tuberculosis
2016-07-01	102596	其它感染性腹泻病	Total	DataCenter	https://www.phsciencedata.cn/Share/ky_sjml.jsp	2016	7	Infectious diarrhea
2009-05-01	102377	乙肝	Total	DataCenter	https://www.phsciencedata.cn/Share/ky_sjml.jsp	2009	5	Hepatitis B
2011-03-01	102270	乙肝	Total	DataCenter	https://www.phsciencedata.cn/Share/ky_sjml.jsp	2011	3	Hepatitis B
2017-03-01	102105	其它感染性腹泻病	Total	DataCenter	https://www.phsciencedata.cn/Share/ky_sjml.jsp	2017	3	Infectious diarrhea
2008-06-01	101944	肺结核	Total	DataCenter	https://www.phsciencedata.cn/Share/ky_sjml.jsp	2008	6	Tuberculosis
2008-06-01	101529	手足口病	Total	DataCenter	https://www.phsciencedata.cn/Share/ky_sjml.jsp	2008	6	HFMD
2018-01-01	101393	乙肝	Total	DataCenter	https://www.phsciencedata.cn/Share/ky_sjml.jsp	2018	1	Hepatitis B
2011-07-01	101337	其它感染性腹泻病	Total	DataCenter	https://www.phsciencedata.cn/Share/ky_sjml.jsp	2011	7	Infectious diarrhea
2016-01-01	101172	其它感染性腹泻病	Total	DataCenter	https://www.phsciencedata.cn/Share/ky_sjml.jsp	2016	1	Infectious diarrhea
2013-07-01	100869	其它感染性腹泻病	Total	DataCenter	https://www.phsciencedata.cn/Share/ky_sjml.jsp	2013	7	Infectious diarrhea
2008-08-01	100842	乙肝	Total	DataCenter	https://www.phsciencedata.cn/Share/ky_sjml.jsp	2008	8	Hepatitis B
2010-09-01	100584	手足口病	Total	DataCenter	https://www.phsciencedata.cn/Share/ky_sjml.jsp	2010	9	HFMD
2012-03-01	100575	手足口病	Total	DataCenter	https://www.phsciencedata.cn/Share/ky_sjml.jsp	2012	3	HFMD
2012-11-01	100276	其它感染性腹泻病	Total	DataCenter	https://www.phsciencedata.cn/Share/ky_sjml.jsp	2012	11	Infectious diarrhea
2019-01-01	99818	乙肝	Total	DataCenter	https://www.phsciencedata.cn/Share/ky_sjml.jsp	2019	1	Hepatitis B
2012-05-01	99328	乙肝	Total	DataCenter	https://www.phsciencedata.cn/Share/ky_sjml.jsp	2012	5	Hepatitis B
2014-12-01	99201	手足口病	Total	DataCenter	https://www.phsciencedata.cn/Share/ky_sjml.jsp	2014	12	HFMD
2012-10-01	99180	其它感染性腹泻病	Total	DataCenter	https://www.phsciencedata.cn/Share/ky_sjml.jsp	2012	10	Infectious diarrhea
2008-07-01	98888	肺结核	Total	DataCenter	https://www.phsciencedata.cn/Share/ky_sjml.jsp	2008	7	Tuberculosis
2008-06-01	98419	乙肝	Total	DataCenter	https://www.phsciencedata.cn/Share/ky_sjml.jsp	2008	6	Hepatitis B
2013-01-01	98292	乙肝	Total	DataCenter	https://www.phsciencedata.cn/Share/ky_sjml.jsp	2013	1	Hepatitis B
2011-08-01	97977	其它感染性腹泻病	Total	DataCenter	https://www.phsciencedata.cn/Share/ky_sjml.jsp	2011	8	Infectious diarrhea
2019-11-01	97843	手足口病	Total	DataCenter	https://www.phsciencedata.cn/Share/ky_sjml.jsp	2019	11	HFMD
2009-05-01	97690	肺结核	Total	DataCenter	https://www.phsciencedata.cn/Share/ky_sjml.jsp	2009	5	Tuberculosis
2012-08-01	97615	其它感染性腹泻病	Total	DataCenter	https://www.phsciencedata.cn/Share/ky_sjml.jsp	2012	8	Infectious diarrhea
2016-12-01	97148	其它感染性腹泻病	Total	DataCenter	https://www.phsciencedata.cn/Share/ky_sjml.jsp	2016	12	Infectious diarrhea
2019-10-01	97141	其它感染性腹泻病	Total	DataCenter	https://www.phsciencedata.cn/Share/ky_sjml.jsp	2019	10	Infectious diarrhea
2009-08-01	97041	手足口病	Total	DataCenter	https://www.phsciencedata.cn/Share/ky_sjml.jsp	2009	8	HFMD
2011-08-01	96947	乙肝	Total	DataCenter	https://www.phsciencedata.cn/Share/ky_sjml.jsp	2011	8	Hepatitis B
2018-03-01	96912	其它感染性腹泻病	Total	DataCenter	https://www.phsciencedata.cn/Share/ky_sjml.jsp	2018	3	Infectious diarrhea
2010-03-01	96888	肺结核	Total	DataCenter	https://www.phsciencedata.cn/Share/ky_sjml.jsp	2010	3	Tuberculosis
2012-07-01	96267	其它感染性腹泻病	Total	DataCenter	https://www.phsciencedata.cn/Share/ky_sjml.jsp	2012	7	Infectious diarrhea
2012-03-01	96158	肺结核	Total	DataCenter	https://www.phsciencedata.cn/Share/ky_sjml.jsp	2012	3	Tuberculosis
2017-11-01	96036	其它感染性腹泻病	Total	DataCenter	https://www.phsciencedata.cn/Share/ky_sjml.jsp	2017	11	Infectious diarrhea
2010-01-01	96017	肺结核	Total	DataCenter	https://www.phsciencedata.cn/Share/ky_sjml.jsp	2010	1	Tuberculosis
2008-10-01	95936	乙肝	Total	DataCenter	https://www.phsciencedata.cn/Share/ky_sjml.jsp	2008	10	Hepatitis B
2018-03-01	95778	乙肝	Total	DataCenter	https://www.phsciencedata.cn/Share/ky_sjml.jsp	2018	3	Hepatitis B
2019-05-01	95717	其它感染性腹泻病	Total	DataCenter	https://www.phsciencedata.cn/Share/ky_sjml.jsp	2019	5	Infectious diarrhea
2011-05-01	95522	乙肝	Total	DataCenter	https://www.phsciencedata.cn/Share/ky_sjml.jsp	2011	5	Hepatitis B
2015-01-01	95359	乙肝	Total	DataCenter	https://www.phsciencedata.cn/Share/ky_sjml.jsp	2015	1	Hepatitis B
2008-08-01	95354	肺结核	Total	DataCenter	https://www.phsciencedata.cn/Share/ky_sjml.jsp	2008	8	Tuberculosis
2012-04-01	95234	乙肝	Total	DataCenter	https://www.phsciencedata.cn/Share/ky_sjml.jsp	2012	4	Hepatitis B
2016-05-01	95209	手足口病	Guangdong	DataCenter	https://www.phsciencedata.cn/Share/ky_sjml.jsp	2016	5	HFMD
2009-01-01	94761	乙肝	Total	DataCenter	https://www.phsciencedata.cn/Share/ky_sjml.jsp	2009	1	Hepatitis B
2010-04-01	94483	肺结核	Total	DataCenter	https://www.phsciencedata.cn/Share/ky_sjml.jsp	2010	4	Tuberculosis
2013-12-01	94435	手足口病	Total	DataCenter	https://www.phsciencedata.cn/Share/ky_sjml.jsp	2013	12	HFMD
2011-03-01	94187	肺结核	Total	DataCenter	https://www.phsciencedata.cn/Share/ky_sjml.jsp	2011	3	Tuberculosis
2010-08-01	94118	其它感染性腹泻病	Total	DataCenter	https://www.phsciencedata.cn/Share/ky_sjml.jsp	2010	8	Infectious diarrhea
2012-01-01	93994	肺结核	Total	DataCenter	https://www.phsciencedata.cn/Share/ky_sjml.jsp	2012	1	Tuberculosis
2019-03-01	93990	乙肝	Total	DataCenter	https://www.phsciencedata.cn/Share/ky_sjml.jsp	2019	3	Hepatitis B
2011-07-01	93702	乙肝	Total	DataCenter	https://www.phsciencedata.cn/Share/ky_sjml.jsp	2011	7	Hepatitis B
2009-06-01	93371	肺结核	Total	DataCenter	https://www.phsciencedata.cn/Share/ky_sjml.jsp	2009	6	Tuberculosis
2012-01-01	93334	乙肝	Total	DataCenter	https://www.phsciencedata.cn/Share/ky_sjml.jsp	2012	1	Hepatitis B
2016-02-01	93288	其它感染性腹泻病	Total	DataCenter	https://www.phsciencedata.cn/Share/ky_sjml.jsp	2016	2	Infectious diarrhea
2010-05-01	93190	乙肝	Total	DataCenter	https://www.phsciencedata.cn/Share/ky_sjml.jsp	2010	5	Hepatitis B
2018-11-01	93082	其它感染性腹泻病	Total	DataCenter	https://www.phsciencedata.cn/Share/ky_sjml.jsp	2018	11	Infectious diarrhea
2020-09-01	93007	其它感染性腹泻病	Total	DataCenter	https://www.phsciencedata.cn/Share/ky_sjml.jsp	2020	9	Infectious diarrhea
2017-03-01	92756	乙肝	Total	DataCenter	https://www.phsciencedata.cn/Share/ky_sjml.jsp	2017	3	Hepatitis B
2010-05-01	92660	肺结核	Total	DataCenter	https://www.phsciencedata.cn/Share/ky_sjml.jsp	2010	5	Tuberculosis
2013-03-01	92396	乙肝	Total	DataCenter	https://www.phsciencedata.cn/Share/ky_sjml.jsp	2013	3	Hepatitis B
2011-04-01	92251	乙肝	Total	DataCenter	https://www.phsciencedata.cn/Share/ky_sjml.jsp	2011	4	Hepatitis B
2011-12-01	92127	其它感染性腹泻病	Total	DataCenter	https://www.phsciencedata.cn/Share/ky_sjml.jsp	2011	12	Infectious diarrhea
2010-04-01	92059	乙肝	Total	DataCenter	https://www.phsciencedata.cn/Share/ky_sjml.jsp	2010	4	Hepatitis B
2009-02-01	91906	肺结核	Total	DataCenter	https://www.phsciencedata.cn/Share/ky_sjml.jsp	2009	2	Tuberculosis
2011-01-01	91764	乙肝	Total	DataCenter	https://www.phsciencedata.cn/Share/ky_sjml.jsp	2011	1	Hepatitis B
2018-09-01	91642	其它感染性腹泻病	Total	DataCenter	https://www.phsciencedata.cn/Share/ky_sjml.jsp	2018	9	Infectious diarrhea
2018-05-01	91259	其它感染性腹泻病	Total	DataCenter	https://www.phsciencedata.cn/Share/ky_sjml.jsp	2018	5	Infectious diarrhea
2020-05-01	90951	其它感染性腹泻病	Total	DataCenter	https://www.phsciencedata.cn/Share/ky_sjml.jsp	2020	5	Infectious diarrhea
2012-02-01	90726	肺结核	Total	DataCenter	https://www.phsciencedata.cn/Share/ky_sjml.jsp	2012	2	Tuberculosis
2015-03-01	90670	乙肝	Total	DataCenter	https://www.phsciencedata.cn/Share/ky_sjml.jsp	2015	3	Hepatitis B
2010-07-01	90634	其它感染性腹泻病	Total	DataCenter	https://www.phsciencedata.cn/Share/ky_sjml.jsp	2010	7	Infectious diarrhea
2011-06-01	90532	乙肝	Total	DataCenter	https://www.phsciencedata.cn/Share/ky_sjml.jsp	2011	6	Hepatitis B
2011-11-01	90499	乙肝	Total	DataCenter	https://www.phsciencedata.cn/Share/ky_sjml.jsp	2011	11	Hepatitis B
2011-01-01	90470	肺结核	Total	DataCenter	https://www.phsciencedata.cn/Share/ky_sjml.jsp	2011	1	Tuberculosis
2009-07-01	90387	肺结核	Total	DataCenter	https://www.phsciencedata.cn/Share/ky_sjml.jsp	2009	7	Tuberculosis
2010-07-01	90290	乙肝	Total	DataCenter	https://www.phsciencedata.cn/Share/ky_sjml.jsp	2010	7	Hepatitis B
2012-04-01	90259	肺结核	Total	DataCenter	https://www.phsciencedata.cn/Share/ky_sjml.jsp	2012	4	Tuberculosis
2015-08-01	90031	其它感染性腹泻病	Total	DataCenter	https://www.phsciencedata.cn/Share/ky_sjml.jsp	2015	8	Infectious diarrhea
2012-07-01	89987	乙肝	Total	DataCenter	https://www.phsciencedata.cn/Share/ky_sjml.jsp	2012	7	Hepatitis B
2010-08-01	89898	乙肝	Total	DataCenter	https://www.phsciencedata.cn/Share/ky_sjml.jsp	2010	8	Hepatitis B
2009-10-01	89881	乙肝	Total	DataCenter	https://www.phsciencedata.cn/Share/ky_sjml.jsp	2009	10	Hepatitis B
2019-07-01	89582	手足口病	Guangdong	DataCenter	https://www.phsciencedata.cn/Share/ky_sjml.jsp	2019	7	HFMD
2016-03-01	89505	乙肝	Total	DataCenter	https://www.phsciencedata.cn/Share/ky_sjml.jsp	2016	3	Hepatitis B
2016-01-01	89176	乙肝	Total	DataCenter	https://www.phsciencedata.cn/Share/ky_sjml.jsp	2016	1	Hepatitis B
2014-01-01	89128	肺结核	Total	DataCenter	https://www.phsciencedata.cn/Share/ky_sjml.jsp	2014	1	Tuberculosis
2011-04-01	89076	肺结核	Total	DataCenter	https://www.phsciencedata.cn/Share/ky_sjml.jsp	2011	4	Tuberculosis
2017-05-01	89057	其它感染性腹泻病	Total	DataCenter	https://www.phsciencedata.cn/Share/ky_sjml.jsp	2017	5	Infectious diarrhea
2017-02-01	89034	乙肝	Total	DataCenter	https://www.phsciencedata.cn/Share/ky_sjml.jsp	2017	2	Hepatitis B
2011-10-01	88993	乙肝	Total	DataCenter	https://www.phsciencedata.cn/Share/ky_sjml.jsp	2011	10	Hepatitis B
2019-11-01	88901	其它感染性腹泻病	Total	DataCenter	https://www.phsciencedata.cn/Share/ky_sjml.jsp	2019	11	Infectious diarrhea
2008-07-01	88867	其它感染性腹泻病	Total	DataCenter	https://www.phsciencedata.cn/Share/ky_sjml.jsp	2008	7	Infectious diarrhea
2008-09-01	88814	乙肝	Total	DataCenter	https://www.phsciencedata.cn/Share/ky_sjml.jsp	2008	9	Hepatitis B
2009-09-01	88778	乙肝	Total	DataCenter	https://www.phsciencedata.cn/Share/ky_sjml.jsp	2009	9	Hepatitis B
2011-06-01	88741	其它感染性腹泻病	Total	DataCenter	https://www.phsciencedata.cn/Share/ky_sjml.jsp	2011	6	Infectious diarrhea
2013-03-01	88724	手足口病	Total	DataCenter	https://www.phsciencedata.cn/Share/ky_sjml.jsp	2013	3	HFMD
2014-07-01	88657	其它感染性腹泻病	Total	DataCenter	https://www.phsciencedata.cn/Share/ky_sjml.jsp	2014	7	Infectious diarrhea
2018-05-01	88550	乙肝	Total	DataCenter	https://www.phsciencedata.cn/Share/ky_sjml.jsp	2018	5	Hepatitis B
2013-01-01	88539	肺结核	Total	DataCenter	https://www.phsciencedata.cn/Share/ky_sjml.jsp	2013	1	Tuberculosis
2012-06-01	88519	乙肝	Total	DataCenter	https://www.phsciencedata.cn/Share/ky_sjml.jsp	2012	6	Hepatitis B
2016-09-01	88434	其它感染性腹泻病	Total	DataCenter	https://www.phsciencedata.cn/Share/ky_sjml.jsp	2016	9	Infectious diarrhea
2009-08-01	88336	肺结核	Total	DataCenter	https://www.phsciencedata.cn/Share/ky_sjml.jsp	2009	8	Tuberculosis
2019-04-01	88330	其它感染性腹泻病	Total	DataCenter	https://www.phsciencedata.cn/Share/ky_sjml.jsp	2019	4	Infectious diarrhea
2012-08-01	88292	乙肝	Total	DataCenter	https://www.phsciencedata.cn/Share/ky_sjml.jsp	2012	8	Hepatitis B
2010-10-01	88278	手足口病	Total	DataCenter	https://www.phsciencedata.cn/Share/ky_sjml.jsp	2010	10	HFMD
2012-05-01	88066	肺结核	Total	DataCenter	https://www.phsciencedata.cn/Share/ky_sjml.jsp	2012	5	Tuberculosis
2014-11-01	88048	其它感染性腹泻病	Total	DataCenter	https://www.phsciencedata.cn/Share/ky_sjml.jsp	2014	11	Infectious diarrhea
2010-06-01	87924	乙肝	Total	DataCenter	https://www.phsciencedata.cn/Share/ky_sjml.jsp	2010	6	Hepatitis B
2008-11-01	87915	乙肝	Total	DataCenter	https://www.phsciencedata.cn/Share/ky_sjml.jsp	2008	11	Hepatitis B
2017-05-01	87915	乙肝	Total	DataCenter	https://www.phsciencedata.cn/Share/ky_sjml.jsp	2017	5	Hepatitis B
2008-09-01	87816	肺结核	Total	DataCenter	https://www.phsciencedata.cn/Share/ky_sjml.jsp	2008	9	Tuberculosis
2011-05-01	87785	肺结核	Total	DataCenter	https://www.phsciencedata.cn/Share/ky_sjml.jsp	2011	5	Tuberculosis
2019-05-01	87643	乙肝	Total	DataCenter	https://www.phsciencedata.cn/Share/ky_sjml.jsp	2019	5	Hepatitis B
2019-04-01	87549	乙肝	Total	DataCenter	https://www.phsciencedata.cn/Share/ky_sjml.jsp	2019	4	Hepatitis B
2015-07-01	87452	其它感染性腹泻病	Total	DataCenter	https://www.phsciencedata.cn/Share/ky_sjml.jsp	2015	7	Infectious diarrhea
2019-07-01	86847	乙肝	Total	DataCenter	https://www.phsciencedata.cn/Share/ky_sjml.jsp	2019	7	Hepatitis B
2010-06-01	86795	肺结核	Total	DataCenter	https://www.phsciencedata.cn/Share/ky_sjml.jsp	2010	6	Tuberculosis
2014-03-01	86757	乙肝	Total	DataCenter	https://www.phsciencedata.cn/Share/ky_sjml.jsp	2014	3	Hepatitis B
2008-10-01	86684	肺结核	Total	DataCenter	https://www.phsciencedata.cn/Share/ky_sjml.jsp	2008	10	Tuberculosis
2008-02-01	86401	乙肝	Total	DataCenter	https://www.phsciencedata.cn/Share/ky_sjml.jsp	2008	2	Hepatitis B
2018-04-01	86108	乙肝	Total	DataCenter	https://www.phsciencedata.cn/Share/ky_sjml.jsp	2018	4	Hepatitis B
2011-02-01	86099	肺结核	Total	DataCenter	https://www.phsciencedata.cn/Share/ky_sjml.jsp	2011	2	Tuberculosis
2014-08-01	86069	其它感染性腹泻病	Total	DataCenter	https://www.phsciencedata.cn/Share/ky_sjml.jsp	2014	8	Infectious diarrhea
2015-06-01	85975	其它感染性腹泻病	Total	DataCenter	https://www.phsciencedata.cn/Share/ky_sjml.jsp	2015	6	Infectious diarrhea
2014-01-01	85776	乙肝	Total	DataCenter	https://www.phsciencedata.cn/Share/ky_sjml.jsp	2014	1	Hepatitis B
2017-08-01	85770	乙肝	Total	DataCenter	https://www.phsciencedata.cn/Share/ky_sjml.jsp	2017	8	Hepatitis B
2010-11-01	85579	乙肝	Total	DataCenter	https://www.phsciencedata.cn/Share/ky_sjml.jsp	2010	11	Hepatitis B
2015-01-01	85486	肺结核	Total	DataCenter	https://www.phsciencedata.cn/Share/ky_sjml.jsp	2015	1	Tuberculosis
2013-03-01	85255	肺结核	Total	DataCenter	https://www.phsciencedata.cn/Share/ky_sjml.jsp	2013	3	Tuberculosis
2011-12-01	85238	乙肝	Total	DataCenter	https://www.phsciencedata.cn/Share/ky_sjml.jsp	2011	12	Hepatitis B
2009-09-01	85164	手足口病	Total	DataCenter	https://www.phsciencedata.cn/Share/ky_sjml.jsp	2009	9	HFMD
2017-06-01	85074	乙肝	Total	DataCenter	https://www.phsciencedata.cn/Share/ky_sjml.jsp	2017	6	Hepatitis B
2008-08-01	84902	其它感染性腹泻病	Total	DataCenter	https://www.phsciencedata.cn/Share/ky_sjml.jsp	2008	8	Infectious diarrhea
2017-09-01	84730	其它感染性腹泻病	Total	DataCenter	https://www.phsciencedata.cn/Share/ky_sjml.jsp	2017	9	Infectious diarrhea
2014-03-01	84473	肺结核	Total	DataCenter	https://www.phsciencedata.cn/Share/ky_sjml.jsp	2014	3	Tuberculosis
2020-01-01	84456	乙肝	Total	DataCenter	https://www.phsciencedata.cn/Share/ky_sjml.jsp	2020	1	Hepatitis B
2018-10-01	84452	其它感染性腹泻病	Total	DataCenter	https://www.phsciencedata.cn/Share/ky_sjml.jsp	2018	10	Infectious diarrhea
2017-01-01	84430	乙肝	Total	DataCenter	https://www.phsciencedata.cn/Share/ky_sjml.jsp	2017	1	Hepatitis B
2015-03-01	84404	肺结核	Total	DataCenter	https://www.phsciencedata.cn/Share/ky_sjml.jsp	2015	3	Tuberculosis
2013-04-01	84395	肺结核	Total	DataCenter	https://www.phsciencedata.cn/Share/ky_sjml.jsp	2013	4	Tuberculosis
2011-09-01	84355	乙肝	Total	DataCenter	https://www.phsciencedata.cn/Share/ky_sjml.jsp	2011	9	Hepatitis B
2013-05-01	84136	乙肝	Total	DataCenter	https://www.phsciencedata.cn/Share/ky_sjml.jsp	2013	5	Hepatitis B
2018-07-01	84085	乙肝	Total	DataCenter	https://www.phsciencedata.cn/Share/ky_sjml.jsp	2018	7	Hepatitis B
2009-12-01	83701	乙肝	Total	DataCenter	https://www.phsciencedata.cn/Share/ky_sjml.jsp	2009	12	Hepatitis B
2012-10-01	83492	乙肝	Total	DataCenter	https://www.phsciencedata.cn/Share/ky_sjml.jsp	2012	10	Hepatitis B
2013-04-01	83468	乙肝	Total	DataCenter	https://www.phsciencedata.cn/Share/ky_sjml.jsp	2013	4	Hepatitis B
2020-11-01	83460	其它感染性腹泻病	Total	DataCenter	https://www.phsciencedata.cn/Share/ky_sjml.jsp	2020	11	Infectious diarrhea
2018-08-01	83405	乙肝	Total	DataCenter	https://www.phsciencedata.cn/Share/ky_sjml.jsp	2018	8	Hepatitis B
2016-05-01	83379	乙肝	Total	DataCenter	https://www.phsciencedata.cn/Share/ky_sjml.jsp	2016	5	Hepatitis B
2009-07-01	83315	其它感染性腹泻病	Total	DataCenter	https://www.phsciencedata.cn/Share/ky_sjml.jsp	2009	7	Infectious diarrhea
2017-04-01	83305	乙肝	Total	DataCenter	https://www.phsciencedata.cn/Share/ky_sjml.jsp	2017	4	Hepatitis B
2017-07-01	83303	乙肝	Total	DataCenter	https://www.phsciencedata.cn/Share/ky_sjml.jsp	2017	7	Hepatitis B
2013-07-01	83092	乙肝	Total	DataCenter	https://www.phsciencedata.cn/Share/ky_sjml.jsp	2013	7	Hepatitis B
2013-09-01	82932	其它感染性腹泻病	Total	DataCenter	https://www.phsciencedata.cn/Share/ky_sjml.jsp	2013	9	Infectious diarrhea
2010-03-01	82631	手足口病	Total	DataCenter	https://www.phsciencedata.cn/Share/ky_sjml.jsp	2010	3	HFMD
2016-06-01	82538	其它感染性腹泻病	Total	DataCenter	https://www.phsciencedata.cn/Share/ky_sjml.jsp	2016	6	Infectious diarrhea
2020-07-01	82276	乙肝	Total	DataCenter	https://www.phsciencedata.cn/Share/ky_sjml.jsp	2020	7	Hepatitis B
2014-06-01	82246	手足口病	Guangdong	DataCenter	https://www.phsciencedata.cn/Share/ky_sjml.jsp	2014	6	HFMD
2018-01-01	82180	肺结核	Total	DataCenter	https://www.phsciencedata.cn/Share/ky_sjml.jsp	2018	1	Tuberculosis
2016-03-01	82047	肺结核	Total	DataCenter	https://www.phsciencedata.cn/Share/ky_sjml.jsp	2016	3	Tuberculosis
2010-02-01	81927	肺结核	Total	DataCenter	https://www.phsciencedata.cn/Share/ky_sjml.jsp	2010	2	Tuberculosis
2010-07-01	81888	肺结核	Total	DataCenter	https://www.phsciencedata.cn/Share/ky_sjml.jsp	2010	7	Tuberculosis
2013-05-01	81852	肺结核	Total	DataCenter	https://www.phsciencedata.cn/Share/ky_sjml.jsp	2013	5	Tuberculosis
2013-08-01	81800	乙肝	Total	DataCenter	https://www.phsciencedata.cn/Share/ky_sjml.jsp	2013	8	Hepatitis B
2014-04-01	81543	肺结核	Total	DataCenter	https://www.phsciencedata.cn/Share/ky_sjml.jsp	2014	4	Tuberculosis
2017-10-01	81415	手足口病	Guangdong	DataCenter	https://www.phsciencedata.cn/Share/ky_sjml.jsp	2017	10	HFMD
2011-02-01	81262	乙肝	Total	DataCenter	https://www.phsciencedata.cn/Share/ky_sjml.jsp	2011	2	Hepatitis B
2019-08-01	81247	乙肝	Total	DataCenter	https://www.phsciencedata.cn/Share/ky_sjml.jsp	2019	8	Hepatitis B
2011-06-01	81240	肺结核	Total	DataCenter	https://www.phsciencedata.cn/Share/ky_sjml.jsp	2011	6	Tuberculosis
2020-05-01	81225	乙肝	Total	DataCenter	https://www.phsciencedata.cn/Share/ky_sjml.jsp	2020	5	Hepatitis B
2010-12-01	80955	乙肝	Total	DataCenter	https://www.phsciencedata.cn/Share/ky_sjml.jsp	2010	12	Hepatitis B
2013-06-01	80936	其它感染性腹泻病	Total	DataCenter	https://www.phsciencedata.cn/Share/ky_sjml.jsp	2013	6	Infectious diarrhea
2010-08-01	80814	肺结核	Total	DataCenter	https://www.phsciencedata.cn/Share/ky_sjml.jsp	2010	8	Tuberculosis
2010-10-01	80779	乙肝	Total	DataCenter	https://www.phsciencedata.cn/Share/ky_sjml.jsp	2010	10	Hepatitis B
2014-05-01	80723	乙肝	Total	DataCenter	https://www.phsciencedata.cn/Share/ky_sjml.jsp	2014	5	Hepatitis B
2012-11-01	80658	乙肝	Total	DataCenter	https://www.phsciencedata.cn/Share/ky_sjml.jsp	2012	11	Hepatitis B
2014-04-01	80656	乙肝	Total	DataCenter	https://www.phsciencedata.cn/Share/ky_sjml.jsp	2014	4	Hepatitis B
2009-11-01	80652	乙肝	Total	DataCenter	https://www.phsciencedata.cn/Share/ky_sjml.jsp	2009	11	Hepatitis B
2014-07-01	80601	乙肝	Total	DataCenter	https://www.phsciencedata.cn/Share/ky_sjml.jsp	2014	7	Hepatitis B
2015-05-01	80583	乙肝	Total	DataCenter	https://www.phsciencedata.cn/Share/ky_sjml.jsp	2015	5	Hepatitis B
2016-08-01	80581	乙肝	Total	DataCenter	https://www.phsciencedata.cn/Share/ky_sjml.jsp	2016	8	Hepatitis B
2019-02-01	80425	乙肝	Total	DataCenter	https://www.phsciencedata.cn/Share/ky_sjml.jsp	2019	2	Hepatitis B
2020-06-01	80401	乙肝	Total	DataCenter	https://www.phsciencedata.cn/Share/ky_sjml.jsp	2020	6	Hepatitis B
2015-04-01	80342	乙肝	Total	DataCenter	https://www.phsciencedata.cn/Share/ky_sjml.jsp	2015	4	Hepatitis B
2009-08-01	80253	其它感染性腹泻病	Total	DataCenter	https://www.phsciencedata.cn/Share/ky_sjml.jsp	2009	8	Infectious diarrhea
2019-06-01	80173	乙肝	Total	DataCenter	https://www.phsciencedata.cn/Share/ky_sjml.jsp	2019	6	Hepatitis B
2009-09-01	80041	肺结核	Total	DataCenter	https://www.phsciencedata.cn/Share/ky_sjml.jsp	2009	9	Tuberculosis
2014-06-01	80028	其它感染性腹泻病	Total	DataCenter	https://www.phsciencedata.cn/Share/ky_sjml.jsp	2014	6	Infectious diarrhea
2018-06-01	79914	乙肝	Total	DataCenter	https://www.phsciencedata.cn/Share/ky_sjml.jsp	2018	6	Hepatitis B
2015-04-01	79622	肺结核	Total	DataCenter	https://www.phsciencedata.cn/Share/ky_sjml.jsp	2015	4	Tuberculosis
2014-05-01	79530	肺结核	Total	DataCenter	https://www.phsciencedata.cn/Share/ky_sjml.jsp	2014	5	Tuberculosis
2012-06-01	79502	肺结核	Total	DataCenter	https://www.phsciencedata.cn/Share/ky_sjml.jsp	2012	6	Tuberculosis
2009-10-01	79474	肺结核	Total	DataCenter	https://www.phsciencedata.cn/Share/ky_sjml.jsp	2009	10	Tuberculosis
2011-11-01	79445	其它感染性腹泻病	Total	DataCenter	https://www.phsciencedata.cn/Share/ky_sjml.jsp	2011	11	Infectious diarrhea
2020-04-01	79444	乙肝	Total	DataCenter	https://www.phsciencedata.cn/Share/ky_sjml.jsp	2020	4	Hepatitis B
2014-08-01	79344	乙肝	Total	DataCenter	https://www.phsciencedata.cn/Share/ky_sjml.jsp	2014	8	Hepatitis B
2016-04-01	79298	乙肝	Total	DataCenter	https://www.phsciencedata.cn/Share/ky_sjml.jsp	2016	4	Hepatitis B
2010-09-01	79254	乙肝	Total	DataCenter	https://www.phsciencedata.cn/Share/ky_sjml.jsp	2010	9	Hepatitis B
2012-06-01	79218	其它感染性腹泻病	Total	DataCenter	https://www.phsciencedata.cn/Share/ky_sjml.jsp	2012	6	Infectious diarrhea
2016-01-01	79047	肺结核	Total	DataCenter	https://www.phsciencedata.cn/Share/ky_sjml.jsp	2016	1	Tuberculosis
2017-11-01	79043	乙肝	Total	DataCenter	https://www.phsciencedata.cn/Share/ky_sjml.jsp	2017	11	Hepatitis B
2015-07-01	78918	乙肝	Total	DataCenter	https://www.phsciencedata.cn/Share/ky_sjml.jsp	2015	7	Hepatitis B
2014-05-01	78863	手足口病	Guangxi	DataCenter	https://www.phsciencedata.cn/Share/ky_sjml.jsp	2014	5	HFMD
2018-10-01	78701	乙肝	Total	DataCenter	https://www.phsciencedata.cn/Share/ky_sjml.jsp	2018	10	Hepatitis B
2020-10-01	78571	其它感染性腹泻病	Total	DataCenter	https://www.phsciencedata.cn/Share/ky_sjml.jsp	2020	10	Infectious diarrhea
2018-11-01	78528	乙肝	Total	DataCenter	https://www.phsciencedata.cn/Share/ky_sjml.jsp	2018	11	Hepatitis B
2008-12-01	78527	乙肝	Total	DataCenter	https://www.phsciencedata.cn/Share/ky_sjml.jsp	2008	12	Hepatitis B
2019-06-01	78366	手足口病	Guangdong	DataCenter	https://www.phsciencedata.cn/Share/ky_sjml.jsp	2019	6	HFMD
2012-09-01	78335	其它感染性腹泻病	Total	DataCenter	https://www.phsciencedata.cn/Share/ky_sjml.jsp	2012	9	Infectious diarrhea
2008-12-01	78302	其它感染性腹泻病	Total	DataCenter	https://www.phsciencedata.cn/Share/ky_sjml.jsp	2008	12	Infectious diarrhea
2014-06-01	78188	乙肝	Total	DataCenter	https://www.phsciencedata.cn/Share/ky_sjml.jsp	2014	6	Hepatitis B
2012-09-01	77957	乙肝	Total	DataCenter	https://www.phsciencedata.cn/Share/ky_sjml.jsp	2012	9	Hepatitis B
2019-10-01	77955	乙肝	Total	DataCenter	https://www.phsciencedata.cn/Share/ky_sjml.jsp	2019	10	Hepatitis B
2020-08-01	77934	乙肝	Total	DataCenter	https://www.phsciencedata.cn/Share/ky_sjml.jsp	2020	8	Hepatitis B
2015-05-01	77909	肺结核	Total	DataCenter	https://www.phsciencedata.cn/Share/ky_sjml.jsp	2015	5	Tuberculosis
2017-12-01	77506	乙肝	Total	DataCenter	https://www.phsciencedata.cn/Share/ky_sjml.jsp	2017	12	Hepatitis B
2017-03-01	77439	肺结核	Total	DataCenter	https://www.phsciencedata.cn/Share/ky_sjml.jsp	2017	3	Tuberculosis
2015-08-01	77425	乙肝	Total	DataCenter	https://www.phsciencedata.cn/Share/ky_sjml.jsp	2015	8	Hepatitis B
2015-06-01	77390	乙肝	Total	DataCenter	https://www.phsciencedata.cn/Share/ky_sjml.jsp	2015	6	Hepatitis B
2012-07-01	77353	肺结核	Total	DataCenter	https://www.phsciencedata.cn/Share/ky_sjml.jsp	2012	7	Tuberculosis
2011-07-01	77322	肺结核	Total	DataCenter	https://www.phsciencedata.cn/Share/ky_sjml.jsp	2011	7	Tuberculosis
2019-01-01	77283	肺结核	Total	DataCenter	https://www.phsciencedata.cn/Share/ky_sjml.jsp	2019	1	Tuberculosis
2016-07-01	77194	乙肝	Total	DataCenter	https://www.phsciencedata.cn/Share/ky_sjml.jsp	2016	7	Hepatitis B
2014-02-01	77153	肺结核	Total	DataCenter	https://www.phsciencedata.cn/Share/ky_sjml.jsp	2014	2	Tuberculosis
2016-05-01	77134	手足口病	Guangxi	DataCenter	https://www.phsciencedata.cn/Share/ky_sjml.jsp	2016	5	HFMD
2015-10-01	77121	其它感染性腹泻病	Total	DataCenter	https://www.phsciencedata.cn/Share/ky_sjml.jsp	2015	10	Infectious diarrhea
2017-09-01	76990	乙肝	Total	DataCenter	https://www.phsciencedata.cn/Share/ky_sjml.jsp	2017	9	Hepatitis B
2016-06-01	76909	乙肝	Total	DataCenter	https://www.phsciencedata.cn/Share/ky_sjml.jsp	2016	6	Hepatitis B
2017-10-01	76826	乙肝	Total	DataCenter	https://www.phsciencedata.cn/Share/ky_sjml.jsp	2017	10	Hepatitis B
2013-06-01	76814	乙肝	Total	DataCenter	https://www.phsciencedata.cn/Share/ky_sjml.jsp	2013	6	Hepatitis B
2014-02-01	76738	乙肝	Total	DataCenter	https://www.phsciencedata.cn/Share/ky_sjml.jsp	2014	2	Hepatitis B
2017-01-01	76650	肺结核	Total	DataCenter	https://www.phsciencedata.cn/Share/ky_sjml.jsp	2017	1	Tuberculosis
2013-02-01	76557	肺结核	Total	DataCenter	https://www.phsciencedata.cn/Share/ky_sjml.jsp	2013	2	Tuberculosis
2011-08-01	76528	肺结核	Total	DataCenter	https://www.phsciencedata.cn/Share/ky_sjml.jsp	2011	8	Tuberculosis
2018-03-01	76404	肺结核	Total	DataCenter	https://www.phsciencedata.cn/Share/ky_sjml.jsp	2018	3	Tuberculosis
2014-06-01	76366	肺结核	Total	DataCenter	https://www.phsciencedata.cn/Share/ky_sjml.jsp	2014	6	Tuberculosis
2019-11-01	76265	乙肝	Total	DataCenter	https://www.phsciencedata.cn/Share/ky_sjml.jsp	2019	11	Hepatitis B
2016-03-01	76245	其它感染性腹泻病	Total	DataCenter	https://www.phsciencedata.cn/Share/ky_sjml.jsp	2016	3	Infectious diarrhea
2017-05-01	76241	肺结核	Total	DataCenter	https://www.phsciencedata.cn/Share/ky_sjml.jsp	2017	5	Tuberculosis
2010-11-01	76042	手足口病	Total	DataCenter	https://www.phsciencedata.cn/Share/ky_sjml.jsp	2010	11	HFMD
2019-12-01	75994	乙肝	Total	DataCenter	https://www.phsciencedata.cn/Share/ky_sjml.jsp	2019	12	Hepatitis B
2012-12-01	75912	其它感染性腹泻病	Total	DataCenter	https://www.phsciencedata.cn/Share/ky_sjml.jsp	2012	12	Infectious diarrhea
2017-12-01	75894	手足口病	Total	DataCenter	https://www.phsciencedata.cn/Share/ky_sjml.jsp	2017	12	HFMD
2010-09-01	75858	其它感染性腹泻病	Total	DataCenter	https://www.phsciencedata.cn/Share/ky_sjml.jsp	2010	9	Infectious diarrhea
2013-06-01	75769	肺结核	Total	DataCenter	https://www.phsciencedata.cn/Share/ky_sjml.jsp	2013	6	Tuberculosis
2016-01-01	75726	手足口病	Total	DataCenter	https://www.phsciencedata.cn/Share/ky_sjml.jsp	2016	1	HFMD
2012-08-01	75579	肺结核	Total	DataCenter	https://www.phsciencedata.cn/Share/ky_sjml.jsp	2012	8	Tuberculosis
2015-11-01	75549	其它感染性腹泻病	Total	DataCenter	https://www.phsciencedata.cn/Share/ky_sjml.jsp	2015	11	Infectious diarrhea
2009-10-01	75533	手足口病	Total	DataCenter	https://www.phsciencedata.cn/Share/ky_sjml.jsp	2009	10	HFMD
2016-02-01	75494	乙肝	Total	DataCenter	https://www.phsciencedata.cn/Share/ky_sjml.jsp	2016	2	Hepatitis B
2015-09-01	75363	其它感染性腹泻病	Total	DataCenter	https://www.phsciencedata.cn/Share/ky_sjml.jsp	2015	9	Infectious diarrhea
2015-06-01	75363	肺结核	Total	DataCenter	https://www.phsciencedata.cn/Share/ky_sjml.jsp	2015	6	Tuberculosis
2016-10-01	75290	其它感染性腹泻病	Total	DataCenter	https://www.phsciencedata.cn/Share/ky_sjml.jsp	2016	10	Infectious diarrhea
2010-10-01	75243	肺结核	Total	DataCenter	https://www.phsciencedata.cn/Share/ky_sjml.jsp	2010	10	Tuberculosis
2013-10-01	75216	乙肝	Total	DataCenter	https://www.phsciencedata.cn/Share/ky_sjml.jsp	2013	10	Hepatitis B
2017-10-01	75161	其它感染性腹泻病	Total	DataCenter	https://www.phsciencedata.cn/Share/ky_sjml.jsp	2017	10	Infectious diarrhea
2020-09-01	75136	乙肝	Total	DataCenter	https://www.phsciencedata.cn/Share/ky_sjml.jsp	2020	9	Hepatitis B
2018-12-01	74884	乙肝	Total	DataCenter	https://www.phsciencedata.cn/Share/ky_sjml.jsp	2018	12	Hepatitis B
2013-07-01	74805	肺结核	Total	DataCenter	https://www.phsciencedata.cn/Share/ky_sjml.jsp	2013	7	Tuberculosis
2016-04-01	74799	肺结核	Total	DataCenter	https://www.phsciencedata.cn/Share/ky_sjml.jsp	2016	4	Tuberculosis
2019-03-01	74702	肺结核	Total	DataCenter	https://www.phsciencedata.cn/Share/ky_sjml.jsp	2019	3	Tuberculosis
2016-05-01	74699	肺结核	Total	DataCenter	https://www.phsciencedata.cn/Share/ky_sjml.jsp	2016	5	Tuberculosis
2019-01-01	74676	手足口病	Total	DataCenter	https://www.phsciencedata.cn/Share/ky_sjml.jsp	2019	1	HFMD
2012-12-01	74659	乙肝	Total	DataCenter	https://www.phsciencedata.cn/Share/ky_sjml.jsp	2012	12	Hepatitis B
2020-12-01	74648	乙肝	Total	DataCenter	https://www.phsciencedata.cn/Share/ky_sjml.jsp	2020	12	Hepatitis B
2014-07-01	74607	肺结核	Total	DataCenter	https://www.phsciencedata.cn/Share/ky_sjml.jsp	2014	7	Tuberculosis
2018-02-01	74556	乙肝	Total	DataCenter	https://www.phsciencedata.cn/Share/ky_sjml.jsp	2018	2	Hepatitis B
2018-04-01	74509	其它感染性腹泻病	Total	DataCenter	https://www.phsciencedata.cn/Share/ky_sjml.jsp	2018	4	Infectious diarrhea
2016-03-01	74474	手足口病	Total	DataCenter	https://www.phsciencedata.cn/Share/ky_sjml.jsp	2016	3	HFMD
2010-09-01	74464	肺结核	Total	DataCenter	https://www.phsciencedata.cn/Share/ky_sjml.jsp	2010	9	Tuberculosis
2014-10-01	74393	乙肝	Total	DataCenter	https://www.phsciencedata.cn/Share/ky_sjml.jsp	2014	10	Hepatitis B
2019-09-01	74386	乙肝	Total	DataCenter	https://www.phsciencedata.cn/Share/ky_sjml.jsp	2019	9	Hepatitis B
2020-03-01	74377	乙肝	Total	DataCenter	https://www.phsciencedata.cn/Share/ky_sjml.jsp	2020	3	Hepatitis B
2018-09-01	74083	乙肝	Total	DataCenter	https://www.phsciencedata.cn/Share/ky_sjml.jsp	2018	9	Hepatitis B
2010-02-01	74025	乙肝	Total	DataCenter	https://www.phsciencedata.cn/Share/ky_sjml.jsp	2010	2	Hepatitis B
2013-08-01	73995	肺结核	Total	DataCenter	https://www.phsciencedata.cn/Share/ky_sjml.jsp	2013	8	Tuberculosis
2016-11-01	73959	乙肝	Total	DataCenter	https://www.phsciencedata.cn/Share/ky_sjml.jsp	2016	11	Hepatitis B
2018-05-01	73945	肺结核	Total	DataCenter	https://www.phsciencedata.cn/Share/ky_sjml.jsp	2018	5	Tuberculosis
2020-11-01	73830	乙肝	Total	DataCenter	https://www.phsciencedata.cn/Share/ky_sjml.jsp	2020	11	Hepatitis B
2011-10-01	73723	肺结核	Total	DataCenter	https://www.phsciencedata.cn/Share/ky_sjml.jsp	2011	10	Tuberculosis
2016-10-01	73572	乙肝	Total	DataCenter	https://www.phsciencedata.cn/Share/ky_sjml.jsp	2016	10	Hepatitis B
2015-07-01	73535	肺结核	Total	DataCenter	https://www.phsciencedata.cn/Share/ky_sjml.jsp	2015	7	Tuberculosis
2008-06-01	73443	其它感染性腹泻病	Total	DataCenter	https://www.phsciencedata.cn/Share/ky_sjml.jsp	2008	6	Infectious diarrhea
2018-04-01	73416	肺结核	Total	DataCenter	https://www.phsciencedata.cn/Share/ky_sjml.jsp	2018	4	Tuberculosis
2011-10-01	73379	其它感染性腹泻病	Total	DataCenter	https://www.phsciencedata.cn/Share/ky_sjml.jsp	2011	10	Infectious diarrhea
2017-04-01	73271	肺结核	Total	DataCenter	https://www.phsciencedata.cn/Share/ky_sjml.jsp	2017	4	Tuberculosis
2016-02-01	73246	肺结核	Total	DataCenter	https://www.phsciencedata.cn/Share/ky_sjml.jsp	2016	2	Tuberculosis
2015-10-01	73045	乙肝	Total	DataCenter	https://www.phsciencedata.cn/Share/ky_sjml.jsp	2015	10	Hepatitis B
2020-10-01	72994	乙肝	Total	DataCenter	https://www.phsciencedata.cn/Share/ky_sjml.jsp	2020	10	Hepatitis B
2019-05-01	72978	肺结核	Total	DataCenter	https://www.phsciencedata.cn/Share/ky_sjml.jsp	2019	5	Tuberculosis
2011-09-01	72886	其它感染性腹泻病	Total	DataCenter	https://www.phsciencedata.cn/Share/ky_sjml.jsp	2011	9	Infectious diarrhea
2017-02-01	72820	肺结核	Total	DataCenter	https://www.phsciencedata.cn/Share/ky_sjml.jsp	2017	2	Tuberculosis
2016-12-01	72733	乙肝	Total	DataCenter	https://www.phsciencedata.cn/Share/ky_sjml.jsp	2016	12	Hepatitis B
2013-09-01	72631	乙肝	Total	DataCenter	https://www.phsciencedata.cn/Share/ky_sjml.jsp	2013	9	Hepatitis B
2013-02-01	72609	乙肝	Total	DataCenter	https://www.phsciencedata.cn/Share/ky_sjml.jsp	2013	2	Hepatitis B
2019-04-01	72504	肺结核	Total	DataCenter	https://www.phsciencedata.cn/Share/ky_sjml.jsp	2019	4	Tuberculosis
2013-11-01	72242	乙肝	Total	DataCenter	https://www.phsciencedata.cn/Share/ky_sjml.jsp	2013	11	Hepatitis B
2017-06-01	72085	肺结核	Total	DataCenter	https://www.phsciencedata.cn/Share/ky_sjml.jsp	2017	6	Tuberculosis
2015-11-01	71724	乙肝	Total	DataCenter	https://www.phsciencedata.cn/Share/ky_sjml.jsp	2015	11	Hepatitis B
2012-10-01	71685	肺结核	Total	DataCenter	https://www.phsciencedata.cn/Share/ky_sjml.jsp	2012	10	Tuberculosis
2009-11-01	71576	肺结核	Total	DataCenter	https://www.phsciencedata.cn/Share/ky_sjml.jsp	2009	11	Tuberculosis
2017-01-01	71398	手足口病	Total	DataCenter	https://www.phsciencedata.cn/Share/ky_sjml.jsp	2017	1	HFMD
2018-07-01	71317	肺结核	Total	DataCenter	https://www.phsciencedata.cn/Share/ky_sjml.jsp	2018	7	Tuberculosis
2008-10-01	71298	其它感染性腹泻病	Total	DataCenter	https://www.phsciencedata.cn/Share/ky_sjml.jsp	2008	10	Infectious diarrhea
2012-06-01	71255	流行性腮腺炎	Total	DataCenter	https://www.phsciencedata.cn/Share/ky_sjml.jsp	2012	6	Mumps
2014-09-01	71158	乙肝	Total	DataCenter	https://www.phsciencedata.cn/Share/ky_sjml.jsp	2014	9	Hepatitis B
2014-08-01	71144	肺结核	Total	DataCenter	https://www.phsciencedata.cn/Share/ky_sjml.jsp	2014	8	Tuberculosis
2014-12-01	71140	乙肝	Total	DataCenter	https://www.phsciencedata.cn/Share/ky_sjml.jsp	2014	12	Hepatitis B
2015-12-01	71067	乙肝	Total	DataCenter	https://www.phsciencedata.cn/Share/ky_sjml.jsp	2015	12	Hepatitis B
2015-09-01	70964	乙肝	Total	DataCenter	https://www.phsciencedata.cn/Share/ky_sjml.jsp	2015	9	Hepatitis B
2011-09-01	70922	肺结核	Total	DataCenter	https://www.phsciencedata.cn/Share/ky_sjml.jsp	2011	9	Tuberculosis
2013-10-01	70727	肺结核	Total	DataCenter	https://www.phsciencedata.cn/Share/ky_sjml.jsp	2013	10	Tuberculosis
2014-01-01	70511	其它感染性腹泻病	Total	DataCenter	https://www.phsciencedata.cn/Share/ky_sjml.jsp	2014	1	Infectious diarrhea
2017-08-01	70483	肺结核	Total	DataCenter	https://www.phsciencedata.cn/Share/ky_sjml.jsp	2017	8	Tuberculosis
2016-09-01	70468	乙肝	Total	DataCenter	https://www.phsciencedata.cn/Share/ky_sjml.jsp	2016	9	Hepatitis B
2010-09-01	70408	急性出血性结膜炎	Guangxi	DataCenter	https://www.phsciencedata.cn/Share/ky_sjml.jsp	2010	9	AHC
2017-09-01	70406	手足口病	Guangdong	DataCenter	https://www.phsciencedata.cn/Share/ky_sjml.jsp	2017	9	HFMD
2014-09-01	70296	其它感染性腹泻病	Total	DataCenter	https://www.phsciencedata.cn/Share/ky_sjml.jsp	2014	9	Infectious diarrhea
2013-12-01	70278	乙肝	Total	DataCenter	https://www.phsciencedata.cn/Share/ky_sjml.jsp	2013	12	Hepatitis B
2016-06-01	70231	手足口病	Guangdong	DataCenter	https://www.phsciencedata.cn/Share/ky_sjml.jsp	2016	6	HFMD
2014-11-01	70228	乙肝	Total	DataCenter	https://www.phsciencedata.cn/Share/ky_sjml.jsp	2014	11	Hepatitis B
2015-08-01	70202	肺结核	Total	DataCenter	https://www.phsciencedata.cn/Share/ky_sjml.jsp	2015	8	Tuberculosis
2017-07-01	69913	肺结核	Total	DataCenter	https://www.phsciencedata.cn/Share/ky_sjml.jsp	2017	7	Tuberculosis
2017-04-01	69844	其它感染性腹泻病	Total	DataCenter	https://www.phsciencedata.cn/Share/ky_sjml.jsp	2017	4	Infectious diarrhea
2019-06-01	69713	肺结核	Total	DataCenter	https://www.phsciencedata.cn/Share/ky_sjml.jsp	2019	6	Tuberculosis
2016-08-01	69654	肺结核	Total	DataCenter	https://www.phsciencedata.cn/Share/ky_sjml.jsp	2016	8	Tuberculosis
2008-11-01	69552	肺结核	Total	DataCenter	https://www.phsciencedata.cn/Share/ky_sjml.jsp	2008	11	Tuberculosis
2018-06-01	69538	肺结核	Total	DataCenter	https://www.phsciencedata.cn/Share/ky_sjml.jsp	2018	6	Tuberculosis
2013-01-01	69532	其它感染性腹泻病	Total	DataCenter	https://www.phsciencedata.cn/Share/ky_sjml.jsp	2013	1	Infectious diarrhea
2016-06-01	69365	肺结核	Total	DataCenter	https://www.phsciencedata.cn/Share/ky_sjml.jsp	2016	6	Tuberculosis
2009-06-01	69352	其它感染性腹泻病	Total	DataCenter	https://www.phsciencedata.cn/Share/ky_sjml.jsp	2009	6	Infectious diarrhea
2013-09-01	69323	肺结核	Total	DataCenter	https://www.phsciencedata.cn/Share/ky_sjml.jsp	2013	9	Tuberculosis
2010-10-01	69190	其它感染性腹泻病	Total	DataCenter	https://www.phsciencedata.cn/Share/ky_sjml.jsp	2010	10	Infectious diarrhea
2018-08-01	68884	肺结核	Total	DataCenter	https://www.phsciencedata.cn/Share/ky_sjml.jsp	2018	8	Tuberculosis
2014-10-01	68614	其它感染性腹泻病	Total	DataCenter	https://www.phsciencedata.cn/Share/ky_sjml.jsp	2014	10	Infectious diarrhea
2010-11-01	68600	肺结核	Total	DataCenter	https://www.phsciencedata.cn/Share/ky_sjml.jsp	2010	11	Tuberculosis
2016-05-01	68592	其它感染性腹泻病	Total	DataCenter	https://www.phsciencedata.cn/Share/ky_sjml.jsp	2016	5	Infectious diarrhea
2014-10-01	68456	肺结核	Total	DataCenter	https://www.phsciencedata.cn/Share/ky_sjml.jsp	2014	10	Tuberculosis
2012-09-01	68257	肺结核	Total	DataCenter	https://www.phsciencedata.cn/Share/ky_sjml.jsp	2012	9	Tuberculosis
2008-09-01	68205	其它感染性腹泻病	Total	DataCenter	https://www.phsciencedata.cn/Share/ky_sjml.jsp	2008	9	Infectious diarrhea
2015-05-01	68146	其它感染性腹泻病	Total	DataCenter	https://www.phsciencedata.cn/Share/ky_sjml.jsp	2015	5	Infectious diarrhea
2015-02-01	68103	肺结核	Total	DataCenter	https://www.phsciencedata.cn/Share/ky_sjml.jsp	2015	2	Tuberculosis
2012-05-01	68066	手足口病	Guangdong	DataCenter	https://www.phsciencedata.cn/Share/ky_sjml.jsp	2012	5	HFMD
2012-05-01	67982	流行性腮腺炎	Total	DataCenter	https://www.phsciencedata.cn/Share/ky_sjml.jsp	2012	5	Mumps
2009-12-01	67868	肺结核	Total	DataCenter	https://www.phsciencedata.cn/Share/ky_sjml.jsp	2009	12	Tuberculosis
2008-07-01	67622	手足口病	Total	DataCenter	https://www.phsciencedata.cn/Share/ky_sjml.jsp	2008	7	HFMD
2019-02-01	67234	肺结核	Total	DataCenter	https://www.phsciencedata.cn/Share/ky_sjml.jsp	2019	2	Tuberculosis
2016-07-01	67091	肺结核	Total	DataCenter	https://www.phsciencedata.cn/Share/ky_sjml.jsp	2016	7	Tuberculosis
2014-09-01	67087	肺结核	Total	DataCenter	https://www.phsciencedata.cn/Share/ky_sjml.jsp	2014	9	Tuberculosis
2013-05-01	66926	其它感染性腹泻病	Total	DataCenter	https://www.phsciencedata.cn/Share/ky_sjml.jsp	2013	5	Infectious diarrhea
2009-10-01	66919	其它感染性腹泻病	Total	DataCenter	https://www.phsciencedata.cn/Share/ky_sjml.jsp	2009	10	Infectious diarrhea
2011-11-01	66918	肺结核	Total	DataCenter	https://www.phsciencedata.cn/Share/ky_sjml.jsp	2011	11	Tuberculosis
2017-06-01	66798	手足口病	Guangdong	DataCenter	https://www.phsciencedata.cn/Share/ky_sjml.jsp	2017	6	HFMD
2015-02-01	66728	乙肝	Total	DataCenter	https://www.phsciencedata.cn/Share/ky_sjml.jsp	2015	2	Hepatitis B
2012-05-01	66439	其它感染性腹泻病	Total	DataCenter	https://www.phsciencedata.cn/Share/ky_sjml.jsp	2012	5	Infectious diarrhea
2011-05-01	65980	其它感染性腹泻病	Total	DataCenter	https://www.phsciencedata.cn/Share/ky_sjml.jsp	2011	5	Infectious diarrhea
2015-09-01	65586	肺结核	Total	DataCenter	https://www.phsciencedata.cn/Share/ky_sjml.jsp	2015	9	Tuberculosis
2015-10-01	65513	肺结核	Total	DataCenter	https://www.phsciencedata.cn/Share/ky_sjml.jsp	2015	10	Tuberculosis
2013-06-01	65447	手足口病	Guangdong	DataCenter	https://www.phsciencedata.cn/Share/ky_sjml.jsp	2013	6	HFMD
2018-02-01	65174	肺结核	Total	DataCenter	https://www.phsciencedata.cn/Share/ky_sjml.jsp	2018	2	Tuberculosis
2020-05-01	64723	肺结核	Total	DataCenter	https://www.phsciencedata.cn/Share/ky_sjml.jsp	2020	5	Tuberculosis
2019-07-01	64710	肺结核	Total	DataCenter	https://www.phsciencedata.cn/Share/ky_sjml.jsp	2019	7	Tuberculosis
2015-03-01	64617	手足口病	Total	DataCenter	https://www.phsciencedata.cn/Share/ky_sjml.jsp	2015	3	HFMD
2013-07-01	64570	手足口病	Guangdong	DataCenter	https://www.phsciencedata.cn/Share/ky_sjml.jsp	2013	7	HFMD
2015-06-01	64555	手足口病	Guangdong	DataCenter	https://www.phsciencedata.cn/Share/ky_sjml.jsp	2015	6	HFMD
2016-10-01	64549	肺结核	Total	DataCenter	https://www.phsciencedata.cn/Share/ky_sjml.jsp	2016	10	Tuberculosis
2014-04-01	64430	手足口病	Guangdong	DataCenter	https://www.phsciencedata.cn/Share/ky_sjml.jsp	2014	4	HFMD
2018-10-01	64236	肺结核	Total	DataCenter	https://www.phsciencedata.cn/Share/ky_sjml.jsp	2018	10	Tuberculosis
2020-04-01	64213	肺结核	Total	DataCenter	https://www.phsciencedata.cn/Share/ky_sjml.jsp	2020	4	Tuberculosis
2020-06-01	64073	肺结核	Total	DataCenter	https://www.phsciencedata.cn/Share/ky_sjml.jsp	2020	6	Tuberculosis
2018-09-01	64072	肺结核	Total	DataCenter	https://www.phsciencedata.cn/Share/ky_sjml.jsp	2018	9	Tuberculosis
2009-03-01	63917	手足口病	Total	DataCenter	https://www.phsciencedata.cn/Share/ky_sjml.jsp	2009	3	HFMD
2016-09-01	63722	肺结核	Total	DataCenter	https://www.phsciencedata.cn/Share/ky_sjml.jsp	2016	9	Tuberculosis
2010-12-01	63504	其它感染性腹泻病	Total	DataCenter	https://www.phsciencedata.cn/Share/ky_sjml.jsp	2010	12	Infectious diarrhea
2017-09-01	63231	肺结核	Total	DataCenter	https://www.phsciencedata.cn/Share/ky_sjml.jsp	2017	9	Tuberculosis
2010-06-01	63159	其它感染性腹泻病	Total	DataCenter	https://www.phsciencedata.cn/Share/ky_sjml.jsp	2010	6	Infectious diarrhea
2017-10-01	63157	肺结核	Total	DataCenter	https://www.phsciencedata.cn/Share/ky_sjml.jsp	2017	10	Tuberculosis
2012-11-01	62847	肺结核	Total	DataCenter	https://www.phsciencedata.cn/Share/ky_sjml.jsp	2012	11	Tuberculosis
2013-11-01	62818	肺结核	Total	DataCenter	https://www.phsciencedata.cn/Share/ky_sjml.jsp	2013	11	Tuberculosis
2015-07-01	62019	手足口病	Guangdong	DataCenter	https://www.phsciencedata.cn/Share/ky_sjml.jsp	2015	7	HFMD
2020-03-01	62005	肺结核	Total	DataCenter	https://www.phsciencedata.cn/Share/ky_sjml.jsp	2020	3	Tuberculosis
2008-05-01	61897	其它感染性腹泻病	Total	DataCenter	https://www.phsciencedata.cn/Share/ky_sjml.jsp	2008	5	Infectious diarrhea
2010-12-01	61571	肺结核	Total	DataCenter	https://www.phsciencedata.cn/Share/ky_sjml.jsp	2010	12	Tuberculosis
2017-03-01	61480	手足口病	Total	DataCenter	https://www.phsciencedata.cn/Share/ky_sjml.jsp	2017	3	HFMD
2009-09-01	61469	其它感染性腹泻病	Total	DataCenter	https://www.phsciencedata.cn/Share/ky_sjml.jsp	2009	9	Infectious diarrhea
2015-03-01	61317	其它感染性腹泻病	Total	DataCenter	https://www.phsciencedata.cn/Share/ky_sjml.jsp	2015	3	Infectious diarrhea
2019-05-01	61231	手足口病	Guangdong	DataCenter	https://www.phsciencedata.cn/Share/ky_sjml.jsp	2019	5	HFMD
2009-11-01	60997	其它感染性腹泻病	Total	DataCenter	https://www.phsciencedata.cn/Share/ky_sjml.jsp	2009	11	Infectious diarrhea
2017-11-01	60857	肺结核	Total	DataCenter	https://www.phsciencedata.cn/Share/ky_sjml.jsp	2017	11	Tuberculosis
2014-05-01	60852	其它感染性腹泻病	Total	DataCenter	https://www.phsciencedata.cn/Share/ky_sjml.jsp	2014	5	Infectious diarrhea
2018-06-01	60714	手足口病	Zhejiang	DataCenter	https://www.phsciencedata.cn/Share/ky_sjml.jsp	2018	6	HFMD
2015-11-01	60688	肺结核	Total	DataCenter	https://www.phsciencedata.cn/Share/ky_sjml.jsp	2015	11	Tuberculosis
2019-08-01	60631	肺结核	Total	DataCenter	https://www.phsciencedata.cn/Share/ky_sjml.jsp	2019	8	Tuberculosis
2016-11-01	60541	肺结核	Total	DataCenter	https://www.phsciencedata.cn/Share/ky_sjml.jsp	2016	11	Tuberculosis
2009-11-01	60424	手足口病	Total	DataCenter	https://www.phsciencedata.cn/Share/ky_sjml.jsp	2009	11	HFMD
2013-12-01	60399	肺结核	Total	DataCenter	https://www.phsciencedata.cn/Share/ky_sjml.jsp	2013	12	Tuberculosis
2016-11-01	60391	其它感染性腹泻病	Total	DataCenter	https://www.phsciencedata.cn/Share/ky_sjml.jsp	2016	11	Infectious diarrhea
2019-12-01	60378	手足口病	Total	DataCenter	https://www.phsciencedata.cn/Share/ky_sjml.jsp	2019	12	HFMD
2014-04-01	60045	手足口病	Guangxi	DataCenter	https://www.phsciencedata.cn/Share/ky_sjml.jsp	2014	4	HFMD
2014-11-01	59949	肺结核	Total	DataCenter	https://www.phsciencedata.cn/Share/ky_sjml.jsp	2014	11	Tuberculosis
2014-12-01	59945	肺结核	Total	DataCenter	https://www.phsciencedata.cn/Share/ky_sjml.jsp	2014	12	Tuberculosis
2020-08-01	59934	手足口病	Total	DataCenter	https://www.phsciencedata.cn/Share/ky_sjml.jsp	2020	8	HFMD
2011-06-01	59623	流行性腮腺炎	Total	DataCenter	https://www.phsciencedata.cn/Share/ky_sjml.jsp	2011	6	Mumps
2020-01-01	59526	肺结核	Total	DataCenter	https://www.phsciencedata.cn/Share/ky_sjml.jsp	2020	1	Tuberculosis
2018-11-01	59249	肺结核	Total	DataCenter	https://www.phsciencedata.cn/Share/ky_sjml.jsp	2018	11	Tuberculosis
2017-12-01	59046	肺结核	Total	DataCenter	https://www.phsciencedata.cn/Share/ky_sjml.jsp	2017	12	Tuberculosis
2011-12-01	59005	肺结核	Total	DataCenter	https://www.phsciencedata.cn/Share/ky_sjml.jsp	2011	12	Tuberculosis
2020-07-01	58793	肺结核	Total	DataCenter	https://www.phsciencedata.cn/Share/ky_sjml.jsp	2020	7	Tuberculosis
2019-09-01	58724	肺结核	Total	DataCenter	https://www.phsciencedata.cn/Share/ky_sjml.jsp	2019	9	Tuberculosis
2010-12-01	58720	手足口病	Total	DataCenter	https://www.phsciencedata.cn/Share/ky_sjml.jsp	2010	12	HFMD
2020-04-01	58591	其它感染性腹泻病	Total	DataCenter	https://www.phsciencedata.cn/Share/ky_sjml.jsp	2020	4	Infectious diarrhea
2012-01-01	58003	其它感染性腹泻病	Total	DataCenter	https://www.phsciencedata.cn/Share/ky_sjml.jsp	2012	1	Infectious diarrhea
2015-12-01	57604	肺结核	Total	DataCenter	https://www.phsciencedata.cn/Share/ky_sjml.jsp	2015	12	Tuberculosis
2016-12-01	57476	肺结核	Total	DataCenter	https://www.phsciencedata.cn/Share/ky_sjml.jsp	2016	12	Tuberculosis
2013-09-01	57443	手足口病	Guangdong	DataCenter	https://www.phsciencedata.cn/Share/ky_sjml.jsp	2013	9	HFMD
2017-07-01	57364	手足口病	Guangdong	DataCenter	https://www.phsciencedata.cn/Share/ky_sjml.jsp	2017	7	HFMD
2015-02-01	57251	其它感染性腹泻病	Total	DataCenter	https://www.phsciencedata.cn/Share/ky_sjml.jsp	2015	2	Infectious diarrhea
2019-03-01	57164	手足口病	Total	DataCenter	https://www.phsciencedata.cn/Share/ky_sjml.jsp	2019	3	HFMD
2012-12-01	57082	肺结核	Total	DataCenter	https://www.phsciencedata.cn/Share/ky_sjml.jsp	2012	12	Tuberculosis
2013-01-01	56956	手足口病	Total	DataCenter	https://www.phsciencedata.cn/Share/ky_sjml.jsp	2013	1	HFMD
2012-05-01	56785	手足口病	Guangxi	DataCenter	https://www.phsciencedata.cn/Share/ky_sjml.jsp	2012	5	HFMD
2016-04-01	56652	其它感染性腹泻病	Total	DataCenter	https://www.phsciencedata.cn/Share/ky_sjml.jsp	2016	4	Infectious diarrhea
2010-09-01	56350	急性出血性结膜炎	Guangdong	DataCenter	https://www.phsciencedata.cn/Share/ky_sjml.jsp	2010	9	AHC
2019-10-01	56251	肺结核	Total	DataCenter	https://www.phsciencedata.cn/Share/ky_sjml.jsp	2019	10	Tuberculosis
2013-03-01	56230	其它感染性腹泻病	Total	DataCenter	https://www.phsciencedata.cn/Share/ky_sjml.jsp	2013	3	Infectious diarrhea
2011-05-01	55927	流行性腮腺炎	Total	DataCenter	https://www.phsciencedata.cn/Share/ky_sjml.jsp	2011	5	Mumps
2015-01-01	55782	手足口病	Total	DataCenter	https://www.phsciencedata.cn/Share/ky_sjml.jsp	2015	1	HFMD
2016-04-01	55548	手足口病	Guangxi	DataCenter	https://www.phsciencedata.cn/Share/ky_sjml.jsp	2016	4	HFMD
2012-07-01	55443	流行性腮腺炎	Total	DataCenter	https://www.phsciencedata.cn/Share/ky_sjml.jsp	2012	7	Mumps
2020-08-01	55220	肺结核	Total	DataCenter	https://www.phsciencedata.cn/Share/ky_sjml.jsp	2020	8	Tuberculosis
2018-12-01	54927	肺结核	Total	DataCenter	https://www.phsciencedata.cn/Share/ky_sjml.jsp	2018	12	Tuberculosis
2015-05-01	54730	手足口病	Guangdong	DataCenter	https://www.phsciencedata.cn/Share/ky_sjml.jsp	2015	5	HFMD
2013-04-01	54681	其它感染性腹泻病	Total	DataCenter	https://www.phsciencedata.cn/Share/ky_sjml.jsp	2013	4	Infectious diarrhea
2014-06-01	54667	手足口病	Guangxi	DataCenter	https://www.phsciencedata.cn/Share/ky_sjml.jsp	2014	6	HFMD
2009-05-01	54263	其它感染性腹泻病	Total	DataCenter	https://www.phsciencedata.cn/Share/ky_sjml.jsp	2009	5	Infectious diarrhea
2019-09-01	53742	手足口病	Guangdong	DataCenter	https://www.phsciencedata.cn/Share/ky_sjml.jsp	2019	9	HFMD
2011-12-01	53561	流行性腮腺炎	Total	DataCenter	https://www.phsciencedata.cn/Share/ky_sjml.jsp	2011	12	Mumps
2011-07-01	53224	流行性腮腺炎	Total	DataCenter	https://www.phsciencedata.cn/Share/ky_sjml.jsp	2011	7	Mumps
2019-08-01	53059	手足口病	Guangdong	DataCenter	https://www.phsciencedata.cn/Share/ky_sjml.jsp	2019	8	HFMD
2020-09-01	52835	肺结核	Total	DataCenter	https://www.phsciencedata.cn/Share/ky_sjml.jsp	2020	9	Tuberculosis
2018-05-01	52378	手足口病	Guangdong	DataCenter	https://www.phsciencedata.cn/Share/ky_sjml.jsp	2018	5	HFMD
2017-09-01	52312	手足口病	Guangxi	DataCenter	https://www.phsciencedata.cn/Share/ky_sjml.jsp	2017	9	HFMD
2015-04-01	51742	其它感染性腹泻病	Total	DataCenter	https://www.phsciencedata.cn/Share/ky_sjml.jsp	2015	4	Infectious diarrhea
2013-08-01	51477	手足口病	Guangdong	DataCenter	https://www.phsciencedata.cn/Share/ky_sjml.jsp	2013	8	HFMD
2010-05-01	51295	其它感染性腹泻病	Total	DataCenter	https://www.phsciencedata.cn/Share/ky_sjml.jsp	2010	5	Infectious diarrhea
2020-10-01	51009	肺结核	Total	DataCenter	https://www.phsciencedata.cn/Share/ky_sjml.jsp	2020	10	Tuberculosis
2014-01-01	51003	手足口病	Total	DataCenter	https://www.phsciencedata.cn/Share/ky_sjml.jsp	2014	1	HFMD
2019-11-01	50958	肺结核	Total	DataCenter	https://www.phsciencedata.cn/Share/ky_sjml.jsp	2019	11	Tuberculosis
2012-04-01	50823	流行性腮腺炎	Total	DataCenter	https://www.phsciencedata.cn/Share/ky_sjml.jsp	2012	4	Mumps
2018-06-01	50789	手足口病	Guangdong	DataCenter	https://www.phsciencedata.cn/Share/ky_sjml.jsp	2018	6	HFMD
2015-09-01	50692	手足口病	Guangdong	DataCenter	https://www.phsciencedata.cn/Share/ky_sjml.jsp	2015	9	HFMD
2009-12-01	50647	其它感染性腹泻病	Total	DataCenter	https://www.phsciencedata.cn/Share/ky_sjml.jsp	2009	12	Infectious diarrhea
2019-12-01	50076	肺结核	Total	DataCenter	https://www.phsciencedata.cn/Share/ky_sjml.jsp	2019	12	Tuberculosis
2019-07-01	49959	梅毒	Total	DataCenter	https://www.phsciencedata.cn/Share/ky_sjml.jsp	2019	7	Syphilis
2008-05-01	49564	流行性腮腺炎	Total	DataCenter	https://www.phsciencedata.cn/Share/ky_sjml.jsp	2008	5	Mumps
2013-02-01	49175	其它感染性腹泻病	Total	DataCenter	https://www.phsciencedata.cn/Share/ky_sjml.jsp	2013	2	Infectious diarrhea
2020-03-01	48974	其它感染性腹泻病	Total	DataCenter	https://www.phsciencedata.cn/Share/ky_sjml.jsp	2020	3	Infectious diarrhea
2015-08-01	48929	手足口病	Guangdong	DataCenter	https://www.phsciencedata.cn/Share/ky_sjml.jsp	2015	8	HFMD
2019-08-01	48803	梅毒	Total	DataCenter	https://www.phsciencedata.cn/Share/ky_sjml.jsp	2019	8	Syphilis
2011-06-01	48204	手足口病	Guangdong	DataCenter	https://www.phsciencedata.cn/Share/ky_sjml.jsp	2011	6	HFMD
2018-01-01	48036	其它感染性腹泻病	Guangdong	DataCenter	https://www.phsciencedata.cn/Share/ky_sjml.jsp	2018	1	Infectious diarrhea
2012-04-01	48025	其它感染性腹泻病	Total	DataCenter	https://www.phsciencedata.cn/Share/ky_sjml.jsp	2012	4	Infectious diarrhea
2020-11-01	47805	肺结核	Total	DataCenter	https://www.phsciencedata.cn/Share/ky_sjml.jsp	2020	11	Tuberculosis
2008-07-01	47550	痢疾	Total	DataCenter	https://www.phsciencedata.cn/Share/ky_sjml.jsp	2008	7	Dysentery
2012-01-01	47526	手足口病	Total	DataCenter	https://www.phsciencedata.cn/Share/ky_sjml.jsp	2012	1	HFMD
2019-10-01	47488	梅毒	Total	DataCenter	https://www.phsciencedata.cn/Share/ky_sjml.jsp	2019	10	Syphilis
2019-05-01	47359	梅毒	Total	DataCenter	https://www.phsciencedata.cn/Share/ky_sjml.jsp	2019	5	Syphilis
2011-04-01	47112	其它感染性腹泻病	Total	DataCenter	https://www.phsciencedata.cn/Share/ky_sjml.jsp	2011	4	Infectious diarrhea
2016-06-01	46811	手足口病	Guangxi	DataCenter	https://www.phsciencedata.cn/Share/ky_sjml.jsp	2016	6	HFMD
2012-05-01	46709	手足口病	Hunan	DataCenter	https://www.phsciencedata.cn/Share/ky_sjml.jsp	2012	5	HFMD
2008-12-01	46674	肺结核	Total	DataCenter	https://www.phsciencedata.cn/Share/ky_sjml.jsp	2008	12	Tuberculosis
2019-09-01	46635	梅毒	Total	DataCenter	https://www.phsciencedata.cn/Share/ky_sjml.jsp	2019	9	Syphilis
2008-08-01	46595	痢疾	Total	DataCenter	https://www.phsciencedata.cn/Share/ky_sjml.jsp	2008	8	Dysentery
2009-05-01	46363	流行性腮腺炎	Total	DataCenter	https://www.phsciencedata.cn/Share/ky_sjml.jsp	2009	5	Mumps
2013-05-01	45963	手足口病	Guangdong	DataCenter	https://www.phsciencedata.cn/Share/ky_sjml.jsp	2013	5	HFMD
2014-04-01	45812	手足口病	Hunan	DataCenter	https://www.phsciencedata.cn/Share/ky_sjml.jsp	2014	4	HFMD
2018-05-01	45801	梅毒	Total	DataCenter	https://www.phsciencedata.cn/Share/ky_sjml.jsp	2018	5	Syphilis
2020-02-01	45755	乙肝	Total	DataCenter	https://www.phsciencedata.cn/Share/ky_sjml.jsp	2020	2	Hepatitis B
2009-12-01	45744	手足口病	Total	DataCenter	https://www.phsciencedata.cn/Share/ky_sjml.jsp	2009	12	HFMD
2014-04-01	45565	其它感染性腹泻病	Total	DataCenter	https://www.phsciencedata.cn/Share/ky_sjml.jsp	2014	4	Infectious diarrhea
2014-07-01	45445	手足口病	Guangdong	DataCenter	https://www.phsciencedata.cn/Share/ky_sjml.jsp	2014	7	HFMD
2009-06-01	45417	流行性腮腺炎	Total	DataCenter	https://www.phsciencedata.cn/Share/ky_sjml.jsp	2009	6	Mumps
2013-05-01	45277	流行性腮腺炎	Total	DataCenter	https://www.phsciencedata.cn/Share/ky_sjml.jsp	2013	5	Mumps
2012-04-01	45254	手足口病	Guangdong	DataCenter	https://www.phsciencedata.cn/Share/ky_sjml.jsp	2012	4	HFMD
2020-02-01	45250	肺结核	Total	DataCenter	https://www.phsciencedata.cn/Share/ky_sjml.jsp	2020	2	Tuberculosis
2018-03-01	45205	梅毒	Total	DataCenter	https://www.phsciencedata.cn/Share/ky_sjml.jsp	2018	3	Syphilis
2020-12-01	45086	肺结核	Total	DataCenter	https://www.phsciencedata.cn/Share/ky_sjml.jsp	2020	12	Tuberculosis
2011-07-01	45055	手足口病	Guangdong	DataCenter	https://www.phsciencedata.cn/Share/ky_sjml.jsp	2011	7	HFMD
2019-03-01	44857	梅毒	Total	DataCenter	https://www.phsciencedata.cn/Share/ky_sjml.jsp	2019	3	Syphilis
2019-11-01	44820	梅毒	Total	DataCenter	https://www.phsciencedata.cn/Share/ky_sjml.jsp	2019	11	Syphilis
2015-09-01	44741	手足口病	Guangxi	DataCenter	https://www.phsciencedata.cn/Share/ky_sjml.jsp	2015	9	HFMD
2019-04-01	44675	梅毒	Total	DataCenter	https://www.phsciencedata.cn/Share/ky_sjml.jsp	2019	4	Syphilis
2019-06-01	44501	梅毒	Total	DataCenter	https://www.phsciencedata.cn/Share/ky_sjml.jsp	2019	6	Syphilis
2018-07-01	44500	梅毒	Total	DataCenter	https://www.phsciencedata.cn/Share/ky_sjml.jsp	2018	7	Syphilis
2018-08-01	44489	梅毒	Total	DataCenter	https://www.phsciencedata.cn/Share/ky_sjml.jsp	2018	8	Syphilis
2017-08-01	44478	梅毒	Total	DataCenter	https://www.phsciencedata.cn/Share/ky_sjml.jsp	2017	8	Syphilis
2018-05-01	44279	手足口病	Zhejiang	DataCenter	https://www.phsciencedata.cn/Share/ky_sjml.jsp	2018	5	HFMD
2012-02-01	44140	其它感染性腹泻病	Total	DataCenter	https://www.phsciencedata.cn/Share/ky_sjml.jsp	2012	2	Infectious diarrhea
2014-03-01	43692	其它感染性腹泻病	Total	DataCenter	https://www.phsciencedata.cn/Share/ky_sjml.jsp	2014	3	Infectious diarrhea
2020-07-01	43636	梅毒	Total	DataCenter	https://www.phsciencedata.cn/Share/ky_sjml.jsp	2020	7	Syphilis
2019-12-01	43442	梅毒	Total	DataCenter	https://www.phsciencedata.cn/Share/ky_sjml.jsp	2019	12	Syphilis
2017-08-01	43260	手足口病	Guangdong	DataCenter	https://www.phsciencedata.cn/Share/ky_sjml.jsp	2017	8	HFMD
2010-06-01	43256	流行性腮腺炎	Total	DataCenter	https://www.phsciencedata.cn/Share/ky_sjml.jsp	2010	6	Mumps
2013-06-01	43232	流行性腮腺炎	Total	DataCenter	https://www.phsciencedata.cn/Share/ky_sjml.jsp	2013	6	Mumps
2020-05-01	43212	梅毒	Total	DataCenter	https://www.phsciencedata.cn/Share/ky_sjml.jsp	2020	5	Syphilis
2017-07-01	43166	梅毒	Total	DataCenter	https://www.phsciencedata.cn/Share/ky_sjml.jsp	2017	7	Syphilis
2014-02-01	42796	其它感染性腹泻病	Total	DataCenter	https://www.phsciencedata.cn/Share/ky_sjml.jsp	2014	2	Infectious diarrhea
2018-06-01	42755	手足口病	Jiangsu	DataCenter	https://www.phsciencedata.cn/Share/ky_sjml.jsp	2018	6	HFMD
2017-05-01	42728	梅毒	Total	DataCenter	https://www.phsciencedata.cn/Share/ky_sjml.jsp	2017	5	Syphilis
2017-06-01	42673	梅毒	Total	DataCenter	https://www.phsciencedata.cn/Share/ky_sjml.jsp	2017	6	Syphilis
2018-07-01	42627	手足口病	Zhejiang	DataCenter	https://www.phsciencedata.cn/Share/ky_sjml.jsp	2018	7	HFMD
2016-06-01	42567	手足口病	Zhejiang	DataCenter	https://www.phsciencedata.cn/Share/ky_sjml.jsp	2016	6	HFMD
2012-03-01	42268	其它感染性腹泻病	Total	DataCenter	https://www.phsciencedata.cn/Share/ky_sjml.jsp	2012	3	Infectious diarrhea
2020-06-01	42199	梅毒	Total	DataCenter	https://www.phsciencedata.cn/Share/ky_sjml.jsp	2020	6	Syphilis
2020-02-01	42135	其它感染性腹泻病	Total	DataCenter	https://www.phsciencedata.cn/Share/ky_sjml.jsp	2020	2	Infectious diarrhea
2011-01-01	42117	其它感染性腹泻病	Total	DataCenter	https://www.phsciencedata.cn/Share/ky_sjml.jsp	2011	1	Infectious diarrhea
2008-06-01	42111	流行性腮腺炎	Total	DataCenter	https://www.phsciencedata.cn/Share/ky_sjml.jsp	2008	6	Mumps
2018-05-01	42031	手足口病	Hunan	DataCenter	https://www.phsciencedata.cn/Share/ky_sjml.jsp	2018	5	HFMD
2010-10-01	41830	急性出血性结膜炎	Total	DataCenter	https://www.phsciencedata.cn/Share/ky_sjml.jsp	2010	10	AHC
2009-04-01	41725	流行性腮腺炎	Total	DataCenter	https://www.phsciencedata.cn/Share/ky_sjml.jsp	2009	4	Mumps
2020-08-01	41715	梅毒	Total	DataCenter	https://www.phsciencedata.cn/Share/ky_sjml.jsp	2020	8	Syphilis
2010-05-01	41684	手足口病	Guangdong	DataCenter	https://www.phsciencedata.cn/Share/ky_sjml.jsp	2010	5	HFMD
2018-10-01	41639	梅毒	Total	DataCenter	https://www.phsciencedata.cn/Share/ky_sjml.jsp	2018	10	Syphilis
2012-02-01	41614	手足口病	Total	DataCenter	https://www.phsciencedata.cn/Share/ky_sjml.jsp	2012	2	HFMD
2014-05-01	41405	手足口病	Hunan	DataCenter	https://www.phsciencedata.cn/Share/ky_sjml.jsp	2014	5	HFMD
2020-09-01	41371	梅毒	Total	DataCenter	https://www.phsciencedata.cn/Share/ky_sjml.jsp	2020	9	Syphilis
2018-01-01	41354	梅毒	Total	DataCenter	https://www.phsciencedata.cn/Share/ky_sjml.jsp	2018	1	Syphilis
2018-07-01	41312	手足口病	Guangdong	DataCenter	https://www.phsciencedata.cn/Share/ky_sjml.jsp	2018	7	HFMD
2018-09-01	41292	梅毒	Total	DataCenter	https://www.phsciencedata.cn/Share/ky_sjml.jsp	2018	9	Syphilis
2018-04-01	41289	梅毒	Total	DataCenter	https://www.phsciencedata.cn/Share/ky_sjml.jsp	2018	4	Syphilis
2018-06-01	41234	梅毒	Total	DataCenter	https://www.phsciencedata.cn/Share/ky_sjml.jsp	2018	6	Syphilis
2020-04-01	41114	梅毒	Total	DataCenter	https://www.phsciencedata.cn/Share/ky_sjml.jsp	2020	4	Syphilis
2011-04-01	41104	流行性腮腺炎	Total	DataCenter	https://www.phsciencedata.cn/Share/ky_sjml.jsp	2011	4	Mumps
2010-08-01	41093	痢疾	Total	DataCenter	https://www.phsciencedata.cn/Share/ky_sjml.jsp	2010	8	Dysentery
2011-11-01	41088	流行性腮腺炎	Total	DataCenter	https://www.phsciencedata.cn/Share/ky_sjml.jsp	2011	11	Mumps
2017-09-01	41030	梅毒	Total	DataCenter	https://www.phsciencedata.cn/Share/ky_sjml.jsp	2017	9	Syphilis
2017-03-01	40981	梅毒	Total	DataCenter	https://www.phsciencedata.cn/Share/ky_sjml.jsp	2017	3	Syphilis
2014-02-01	40646	手足口病	Total	DataCenter	https://www.phsciencedata.cn/Share/ky_sjml.jsp	2014	2	HFMD
2009-08-01	40645	痢疾	Total	DataCenter	https://www.phsciencedata.cn/Share/ky_sjml.jsp	2009	8	Dysentery
2018-11-01	40401	梅毒	Total	DataCenter	https://www.phsciencedata.cn/Share/ky_sjml.jsp	2018	11	Syphilis
2016-08-01	40104	梅毒	Total	DataCenter	https://www.phsciencedata.cn/Share/ky_sjml.jsp	2016	8	Syphilis
2009-07-01	40077	痢疾	Total	DataCenter	https://www.phsciencedata.cn/Share/ky_sjml.jsp	2009	7	Dysentery
2008-06-01	40068	痢疾	Total	DataCenter	https://www.phsciencedata.cn/Share/ky_sjml.jsp	2008	6	Dysentery
2011-03-01	39999	其它感染性腹泻病	Total	DataCenter	https://www.phsciencedata.cn/Share/ky_sjml.jsp	2011	3	Infectious diarrhea
2019-01-01	39916	梅毒	Total	DataCenter	https://www.phsciencedata.cn/Share/ky_sjml.jsp	2019	1	Syphilis
2015-07-01	39837	梅毒	Total	DataCenter	https://www.phsciencedata.cn/Share/ky_sjml.jsp	2015	7	Syphilis
2016-03-01	39833	梅毒	Total	DataCenter	https://www.phsciencedata.cn/Share/ky_sjml.jsp	2016	3	Syphilis
2016-05-01	39767	梅毒	Total	DataCenter	https://www.phsciencedata.cn/Share/ky_sjml.jsp	2016	5	Syphilis
2017-10-01	39764	手足口病	Guangxi	DataCenter	https://www.phsciencedata.cn/Share/ky_sjml.jsp	2017	10	HFMD
2017-05-01	39552	手足口病	Guangdong	DataCenter	https://www.phsciencedata.cn/Share/ky_sjml.jsp	2017	5	HFMD
2020-10-01	39354	梅毒	Total	DataCenter	https://www.phsciencedata.cn/Share/ky_sjml.jsp	2020	10	Syphilis
2017-11-01	39306	梅毒	Total	DataCenter	https://www.phsciencedata.cn/Share/ky_sjml.jsp	2017	11	Syphilis
2012-05-01	39226	梅毒	Total	DataCenter	https://www.phsciencedata.cn/Share/ky_sjml.jsp	2012	5	Syphilis
2017-10-01	39130	梅毒	Total	DataCenter	https://www.phsciencedata.cn/Share/ky_sjml.jsp	2017	10	Syphilis
2015-08-01	39051	梅毒	Total	DataCenter	https://www.phsciencedata.cn/Share/ky_sjml.jsp	2015	8	Syphilis
2020-11-01	38837	梅毒	Total	DataCenter	https://www.phsciencedata.cn/Share/ky_sjml.jsp	2020	11	Syphilis
2012-01-01	38786	流行性腮腺炎	Total	DataCenter	https://www.phsciencedata.cn/Share/ky_sjml.jsp	2012	1	Mumps
2012-06-01	38649	手足口病	Guangdong	DataCenter	https://www.phsciencedata.cn/Share/ky_sjml.jsp	2012	6	HFMD
2008-05-01	38633	风疹	Total	DataCenter	https://www.phsciencedata.cn/Share/ky_sjml.jsp	2008	5	Rubella
2016-07-01	38555	梅毒	Total	DataCenter	https://www.phsciencedata.cn/Share/ky_sjml.jsp	2016	7	Syphilis
2014-06-01	38552	手足口病	Hunan	DataCenter	https://www.phsciencedata.cn/Share/ky_sjml.jsp	2014	6	HFMD
2020-03-01	38552	梅毒	Total	DataCenter	https://www.phsciencedata.cn/Share/ky_sjml.jsp	2020	3	Syphilis
2015-03-01	38532	梅毒	Total	DataCenter	https://www.phsciencedata.cn/Share/ky_sjml.jsp	2015	3	Syphilis
2010-04-01	38484	手足口病	Guangxi	DataCenter	https://www.phsciencedata.cn/Share/ky_sjml.jsp	2010	4	HFMD
2018-09-01	38393	手足口病	Guangdong	DataCenter	https://www.phsciencedata.cn/Share/ky_sjml.jsp	2018	9	HFMD
2010-05-01	38371	流行性腮腺炎	Total	DataCenter	https://www.phsciencedata.cn/Share/ky_sjml.jsp	2010	5	Mumps
2016-06-01	38364	梅毒	Total	DataCenter	https://www.phsciencedata.cn/Share/ky_sjml.jsp	2016	6	Syphilis
2010-06-01	38326	手足口病	Shandong	DataCenter	https://www.phsciencedata.cn/Share/ky_sjml.jsp	2010	6	HFMD
2015-05-01	38295	梅毒	Total	DataCenter	https://www.phsciencedata.cn/Share/ky_sjml.jsp	2015	5	Syphilis
2014-07-01	38280	梅毒	Total	DataCenter	https://www.phsciencedata.cn/Share/ky_sjml.jsp	2014	7	Syphilis
2013-07-01	38190	梅毒	Total	DataCenter	https://www.phsciencedata.cn/Share/ky_sjml.jsp	2013	7	Syphilis
2015-06-01	38142	梅毒	Total	DataCenter	https://www.phsciencedata.cn/Share/ky_sjml.jsp	2015	6	Syphilis
2014-05-01	38103	梅毒	Total	DataCenter	https://www.phsciencedata.cn/Share/ky_sjml.jsp	2014	5	Syphilis
2017-04-01	38090	梅毒	Total	DataCenter	https://www.phsciencedata.cn/Share/ky_sjml.jsp	2017	4	Syphilis
2017-02-01	38081	手足口病	Total	DataCenter	https://www.phsciencedata.cn/Share/ky_sjml.jsp	2017	2	HFMD
2019-06-01	37995	流行性腮腺炎	Total	DataCenter	https://www.phsciencedata.cn/Share/ky_sjml.jsp	2019	6	Mumps
2020-12-01	37960	梅毒	Total	DataCenter	https://www.phsciencedata.cn/Share/ky_sjml.jsp	2020	12	Syphilis
2013-04-01	37883	流行性腮腺炎	Total	DataCenter	https://www.phsciencedata.cn/Share/ky_sjml.jsp	2013	4	Mumps
2013-05-01	37869	梅毒	Total	DataCenter	https://www.phsciencedata.cn/Share/ky_sjml.jsp	2013	5	Syphilis
2010-01-01	37854	其它感染性腹泻病	Total	DataCenter	https://www.phsciencedata.cn/Share/ky_sjml.jsp	2010	1	Infectious diarrhea
2009-04-01	37640	手足口病	Henan	DataCenter	https://www.phsciencedata.cn/Share/ky_sjml.jsp	2009	4	HFMD
2018-12-01	37588	梅毒	Total	DataCenter	https://www.phsciencedata.cn/Share/ky_sjml.jsp	2018	12	Syphilis
2017-06-01	37525	手足口病	Guangxi	DataCenter	https://www.phsciencedata.cn/Share/ky_sjml.jsp	2017	6	HFMD
2010-05-01	37515	手足口病	Guangxi	DataCenter	https://www.phsciencedata.cn/Share/ky_sjml.jsp	2010	5	HFMD
2013-09-01	37489	手足口病	Guangxi	DataCenter	https://www.phsciencedata.cn/Share/ky_sjml.jsp	2013	9	HFMD
2011-05-01	37467	手足口病	Guangdong	DataCenter	https://www.phsciencedata.cn/Share/ky_sjml.jsp	2011	5	HFMD
2011-08-01	37453	痢疾	Total	DataCenter	https://www.phsciencedata.cn/Share/ky_sjml.jsp	2011	8	Dysentery
2012-08-01	37394	梅毒	Total	DataCenter	https://www.phsciencedata.cn/Share/ky_sjml.jsp	2012	8	Syphilis
2010-01-01	37356	手足口病	Total	DataCenter	https://www.phsciencedata.cn/Share/ky_sjml.jsp	2010	1	HFMD
2012-07-01	37337	梅毒	Total	DataCenter	https://www.phsciencedata.cn/Share/ky_sjml.jsp	2012	7	Syphilis
2019-05-01	37321	流行性腮腺炎	Total	DataCenter	https://www.phsciencedata.cn/Share/ky_sjml.jsp	2019	5	Mumps
2017-12-01	37293	梅毒	Total	DataCenter	https://www.phsciencedata.cn/Share/ky_sjml.jsp	2017	12	Syphilis
2013-01-01	37245	流行性腮腺炎	Total	DataCenter	https://www.phsciencedata.cn/Share/ky_sjml.jsp	2013	1	Mumps
2016-05-01	37230	手足口病	Hunan	DataCenter	https://www.phsciencedata.cn/Share/ky_sjml.jsp	2016	5	HFMD
2016-04-01	37156	梅毒	Total	DataCenter	https://www.phsciencedata.cn/Share/ky_sjml.jsp	2016	4	Syphilis
2014-03-01	37149	梅毒	Total	DataCenter	https://www.phsciencedata.cn/Share/ky_sjml.jsp	2014	3	Syphilis
2010-07-01	37117	痢疾	Total	DataCenter	https://www.phsciencedata.cn/Share/ky_sjml.jsp	2010	7	Dysentery
2013-03-01	36907	梅毒	Total	DataCenter	https://www.phsciencedata.cn/Share/ky_sjml.jsp	2013	3	Syphilis
2015-09-01	36840	梅毒	Total	DataCenter	https://www.phsciencedata.cn/Share/ky_sjml.jsp	2015	9	Syphilis
2015-10-01	36837	梅毒	Total	DataCenter	https://www.phsciencedata.cn/Share/ky_sjml.jsp	2015	10	Syphilis
2011-03-01	36828	手足口病	Total	DataCenter	https://www.phsciencedata.cn/Share/ky_sjml.jsp	2011	3	HFMD
2012-03-01	36773	梅毒	Total	DataCenter	https://www.phsciencedata.cn/Share/ky_sjml.jsp	2012	3	Syphilis
2014-06-01	36743	梅毒	Total	DataCenter	https://www.phsciencedata.cn/Share/ky_sjml.jsp	2014	6	Syphilis
2014-08-01	36706	梅毒	Total	DataCenter	https://www.phsciencedata.cn/Share/ky_sjml.jsp	2014	8	Syphilis
2016-09-01	36687	梅毒	Total	DataCenter	https://www.phsciencedata.cn/Share/ky_sjml.jsp	2016	9	Syphilis
2008-09-01	36672	痢疾	Total	DataCenter	https://www.phsciencedata.cn/Share/ky_sjml.jsp	2008	9	Dysentery
2011-05-01	36664	梅毒	Total	DataCenter	https://www.phsciencedata.cn/Share/ky_sjml.jsp	2011	5	Syphilis
2011-07-01	36570	痢疾	Total	DataCenter	https://www.phsciencedata.cn/Share/ky_sjml.jsp	2011	7	Dysentery
2013-08-01	36519	梅毒	Total	DataCenter	https://www.phsciencedata.cn/Share/ky_sjml.jsp	2013	8	Syphilis
2015-01-01	36507	梅毒	Total	DataCenter	https://www.phsciencedata.cn/Share/ky_sjml.jsp	2015	1	Syphilis
2016-10-01	36491	梅毒	Total	DataCenter	https://www.phsciencedata.cn/Share/ky_sjml.jsp	2016	10	Syphilis
2015-04-01	36404	梅毒	Total	DataCenter	https://www.phsciencedata.cn/Share/ky_sjml.jsp	2015	4	Syphilis
2012-12-01	36298	流行性腮腺炎	Total	DataCenter	https://www.phsciencedata.cn/Share/ky_sjml.jsp	2012	12	Mumps
2019-07-01	36264	手足口病	Guangxi	DataCenter	https://www.phsciencedata.cn/Share/ky_sjml.jsp	2019	7	HFMD
2012-06-01	36214	梅毒	Total	DataCenter	https://www.phsciencedata.cn/Share/ky_sjml.jsp	2012	6	Syphilis
2018-06-01	36167	手足口病	Hunan	DataCenter	https://www.phsciencedata.cn/Share/ky_sjml.jsp	2018	6	HFMD
2017-02-01	36069	梅毒	Total	DataCenter	https://www.phsciencedata.cn/Share/ky_sjml.jsp	2017	2	Syphilis
2014-04-01	36068	梅毒	Total	DataCenter	https://www.phsciencedata.cn/Share/ky_sjml.jsp	2014	4	Syphilis
2011-08-01	36036	梅毒	Total	DataCenter	https://www.phsciencedata.cn/Share/ky_sjml.jsp	2011	8	Syphilis
2020-01-01	36018	梅毒	Total	DataCenter	https://www.phsciencedata.cn/Share/ky_sjml.jsp	2020	1	Syphilis
2011-07-01	36009	梅毒	Total	DataCenter	https://www.phsciencedata.cn/Share/ky_sjml.jsp	2011	7	Syphilis
2008-04-01	35844	其它感染性腹泻病	Total	DataCenter	https://www.phsciencedata.cn/Share/ky_sjml.jsp	2008	4	Infectious diarrhea
2014-04-01	35741	手足口病	Henan	DataCenter	https://www.phsciencedata.cn/Share/ky_sjml.jsp	2014	4	HFMD
2010-07-01	35711	流行性腮腺炎	Total	DataCenter	https://www.phsciencedata.cn/Share/ky_sjml.jsp	2010	7	Mumps
2011-06-01	35706	梅毒	Total	DataCenter	https://www.phsciencedata.cn/Share/ky_sjml.jsp	2011	6	Syphilis
2011-03-01	35659	梅毒	Total	DataCenter	https://www.phsciencedata.cn/Share/ky_sjml.jsp	2011	3	Syphilis
2012-03-01	35640	流行性腮腺炎	Total	DataCenter	https://www.phsciencedata.cn/Share/ky_sjml.jsp	2012	3	Mumps
2016-11-01	35627	梅毒	Total	DataCenter	https://www.phsciencedata.cn/Share/ky_sjml.jsp	2016	11	Syphilis
2011-02-01	35491	其它感染性腹泻病	Total	DataCenter	https://www.phsciencedata.cn/Share/ky_sjml.jsp	2011	2	Infectious diarrhea
2013-12-01	35407	其它感染性腹泻病	Guangdong	DataCenter	https://www.phsciencedata.cn/Share/ky_sjml.jsp	2013	12	Infectious diarrhea
2012-04-01	35379	手足口病	Guangxi	DataCenter	https://www.phsciencedata.cn/Share/ky_sjml.jsp	2012	4	HFMD
2016-07-01	35315	手足口病	Guangdong	DataCenter	https://www.phsciencedata.cn/Share/ky_sjml.jsp	2016	7	HFMD
2010-12-01	35282	流行性腮腺炎	Total	DataCenter	https://www.phsciencedata.cn/Share/ky_sjml.jsp	2010	12	Mumps
2010-04-01	35208	其它感染性腹泻病	Total	DataCenter	https://www.phsciencedata.cn/Share/ky_sjml.jsp	2010	4	Infectious diarrhea
2009-04-01	35053	其它感染性腹泻病	Total	DataCenter	https://www.phsciencedata.cn/Share/ky_sjml.jsp	2009	4	Infectious diarrhea
2014-09-01	34896	梅毒	Total	DataCenter	https://www.phsciencedata.cn/Share/ky_sjml.jsp	2014	9	Syphilis
2012-04-01	34850	梅毒	Total	DataCenter	https://www.phsciencedata.cn/Share/ky_sjml.jsp	2012	4	Syphilis
2014-10-01	34823	梅毒	Total	DataCenter	https://www.phsciencedata.cn/Share/ky_sjml.jsp	2014	10	Syphilis
2013-04-01	34782	梅毒	Total	DataCenter	https://www.phsciencedata.cn/Share/ky_sjml.jsp	2013	4	Syphilis
2013-06-01	34756	梅毒	Total	DataCenter	https://www.phsciencedata.cn/Share/ky_sjml.jsp	2013	6	Syphilis
2016-06-01	34535	手足口病	Hunan	DataCenter	https://www.phsciencedata.cn/Share/ky_sjml.jsp	2016	6	HFMD
2015-11-01	34528	梅毒	Total	DataCenter	https://www.phsciencedata.cn/Share/ky_sjml.jsp	2015	11	Syphilis
2013-07-01	34360	流行性腮腺炎	Total	DataCenter	https://www.phsciencedata.cn/Share/ky_sjml.jsp	2013	7	Mumps
2010-06-01	34105	手足口病	Guangdong	DataCenter	https://www.phsciencedata.cn/Share/ky_sjml.jsp	2010	6	HFMD
2016-11-01	34007	手足口病	Guangdong	DataCenter	https://www.phsciencedata.cn/Share/ky_sjml.jsp	2016	11	HFMD
2012-06-01	33969	手足口病	Guangxi	DataCenter	https://www.phsciencedata.cn/Share/ky_sjml.jsp	2012	6	HFMD
2014-09-01	33929	手足口病	Guangdong	DataCenter	https://www.phsciencedata.cn/Share/ky_sjml.jsp	2014	9	HFMD
2009-01-01	33868	其它感染性腹泻病	Total	DataCenter	https://www.phsciencedata.cn/Share/ky_sjml.jsp	2009	1	Infectious diarrhea
2012-06-01	33863	手足口病	Hunan	DataCenter	https://www.phsciencedata.cn/Share/ky_sjml.jsp	2012	6	HFMD
2017-12-01	33827	其它感染性腹泻病	Guangdong	DataCenter	https://www.phsciencedata.cn/Share/ky_sjml.jsp	2017	12	Infectious diarrhea
2016-01-01	33815	梅毒	Total	DataCenter	https://www.phsciencedata.cn/Share/ky_sjml.jsp	2016	1	Syphilis
2010-07-01	33773	梅毒	Total	DataCenter	https://www.phsciencedata.cn/Share/ky_sjml.jsp	2010	7	Syphilis
2010-03-01	33733	其它感染性腹泻病	Total	DataCenter	https://www.phsciencedata.cn/Share/ky_sjml.jsp	2010	3	Infectious diarrhea
2012-09-01	33703	手足口病	Guangdong	DataCenter	https://www.phsciencedata.cn/Share/ky_sjml.jsp	2012	9	HFMD
2015-12-01	33678	梅毒	Total	DataCenter	https://www.phsciencedata.cn/Share/ky_sjml.jsp	2015	12	Syphilis
2011-04-01	33656	梅毒	Total	DataCenter	https://www.phsciencedata.cn/Share/ky_sjml.jsp	2011	4	Syphilis
2015-10-01	33626	手足口病	Guangdong	DataCenter	https://www.phsciencedata.cn/Share/ky_sjml.jsp	2015	10	HFMD
2012-09-01	33569	梅毒	Total	DataCenter	https://www.phsciencedata.cn/Share/ky_sjml.jsp	2012	9	Syphilis
2013-01-01	33559	梅毒	Total	DataCenter	https://www.phsciencedata.cn/Share/ky_sjml.jsp	2013	1	Syphilis
2010-09-01	33527	痢疾	Total	DataCenter	https://www.phsciencedata.cn/Share/ky_sjml.jsp	2010	9	Dysentery
2012-02-01	33478	梅毒	Total	DataCenter	https://www.phsciencedata.cn/Share/ky_sjml.jsp	2012	2	Syphilis
2012-10-01	33391	梅毒	Total	DataCenter	https://www.phsciencedata.cn/Share/ky_sjml.jsp	2012	10	Syphilis
2014-04-01	33378	手足口病	Zhejiang	DataCenter	https://www.phsciencedata.cn/Share/ky_sjml.jsp	2014	4	HFMD
2019-02-01	33364	梅毒	Total	DataCenter	https://www.phsciencedata.cn/Share/ky_sjml.jsp	2019	2	Syphilis
2009-06-01	33313	痢疾	Total	DataCenter	https://www.phsciencedata.cn/Share/ky_sjml.jsp	2009	6	Dysentery
2013-09-01	33312	梅毒	Total	DataCenter	https://www.phsciencedata.cn/Share/ky_sjml.jsp	2013	9	Syphilis
2013-10-01	33306	梅毒	Total	DataCenter	https://www.phsciencedata.cn/Share/ky_sjml.jsp	2013	10	Syphilis
2008-03-01	33291	其它感染性腹泻病	Total	DataCenter	https://www.phsciencedata.cn/Share/ky_sjml.jsp	2008	3	Infectious diarrhea
2008-05-01	33287	痢疾	Total	DataCenter	https://www.phsciencedata.cn/Share/ky_sjml.jsp	2008	5	Dysentery
2013-02-01	33261	手足口病	Total	DataCenter	https://www.phsciencedata.cn/Share/ky_sjml.jsp	2013	2	HFMD
2016-12-01	33243	梅毒	Total	DataCenter	https://www.phsciencedata.cn/Share/ky_sjml.jsp	2016	12	Syphilis
2010-08-01	33160	梅毒	Total	DataCenter	https://www.phsciencedata.cn/Share/ky_sjml.jsp	2010	8	Syphilis
2018-06-01	33050	流行性腮腺炎	Total	DataCenter	https://www.phsciencedata.cn/Share/ky_sjml.jsp	2018	6	Mumps
2011-09-01	32971	梅毒	Total	DataCenter	https://www.phsciencedata.cn/Share/ky_sjml.jsp	2011	9	Syphilis
2010-06-01	32957	梅毒	Total	DataCenter	https://www.phsciencedata.cn/Share/ky_sjml.jsp	2010	6	Syphilis
2010-04-01	32890	手足口病	Guangdong	DataCenter	https://www.phsciencedata.cn/Share/ky_sjml.jsp	2010	4	HFMD
2014-05-01	32840	手足口病	Zhejiang	DataCenter	https://www.phsciencedata.cn/Share/ky_sjml.jsp	2014	5	HFMD
2009-07-01	32838	流行性腮腺炎	Total	DataCenter	https://www.phsciencedata.cn/Share/ky_sjml.jsp	2009	7	Mumps
2011-10-01	32789	梅毒	Total	DataCenter	https://www.phsciencedata.cn/Share/ky_sjml.jsp	2011	10	Syphilis
2010-05-01	32772	梅毒	Total	DataCenter	https://www.phsciencedata.cn/Share/ky_sjml.jsp	2010	5	Syphilis
2017-06-01	32764	流行性腮腺炎	Total	DataCenter	https://www.phsciencedata.cn/Share/ky_sjml.jsp	2017	6	Mumps
2011-11-01	32759	梅毒	Total	DataCenter	https://www.phsciencedata.cn/Share/ky_sjml.jsp	2011	11	Syphilis
2019-04-01	32605	手足口病	Guangdong	DataCenter	https://www.phsciencedata.cn/Share/ky_sjml.jsp	2019	4	HFMD
2018-10-01	32529	手足口病	Guangdong	DataCenter	https://www.phsciencedata.cn/Share/ky_sjml.jsp	2018	10	HFMD
2008-07-01	32509	流行性腮腺炎	Total	DataCenter	https://www.phsciencedata.cn/Share/ky_sjml.jsp	2008	7	Mumps
2014-06-01	32347	手足口病	Zhejiang	DataCenter	https://www.phsciencedata.cn/Share/ky_sjml.jsp	2014	6	HFMD
2014-12-01	32268	梅毒	Total	DataCenter	https://www.phsciencedata.cn/Share/ky_sjml.jsp	2014	12	Syphilis
2012-05-01	32261	手足口病	Zhejiang	DataCenter	https://www.phsciencedata.cn/Share/ky_sjml.jsp	2012	5	HFMD
2014-11-01	32177	梅毒	Total	DataCenter	https://www.phsciencedata.cn/Share/ky_sjml.jsp	2014	11	Syphilis
2020-10-01	32018	手足口病	Hunan	DataCenter	https://www.phsciencedata.cn/Share/ky_sjml.jsp	2020	10	HFMD
2009-09-01	31963	痢疾	Total	DataCenter	https://www.phsciencedata.cn/Share/ky_sjml.jsp	2009	9	Dysentery
2017-05-01	31901	流行性腮腺炎	Total	DataCenter	https://www.phsciencedata.cn/Share/ky_sjml.jsp	2017	5	Mumps
2018-05-01	31741	手足口病	Henan	DataCenter	https://www.phsciencedata.cn/Share/ky_sjml.jsp	2018	5	HFMD
2018-01-01	31647	手足口病	Total	DataCenter	https://www.phsciencedata.cn/Share/ky_sjml.jsp	2018	1	HFMD
2015-02-01	31614	手足口病	Total	DataCenter	https://www.phsciencedata.cn/Share/ky_sjml.jsp	2015	2	HFMD
2014-01-01	31604	梅毒	Total	DataCenter	https://www.phsciencedata.cn/Share/ky_sjml.jsp	2014	1	Syphilis
2008-11-01	31602	手足口病	Total	DataCenter	https://www.phsciencedata.cn/Share/ky_sjml.jsp	2008	11	HFMD
2012-11-01	31572	梅毒	Total	DataCenter	https://www.phsciencedata.cn/Share/ky_sjml.jsp	2012	11	Syphilis
2018-05-01	31566	流行性腮腺炎	Total	DataCenter	https://www.phsciencedata.cn/Share/ky_sjml.jsp	2018	5	Mumps
2008-04-01	31548	流行性腮腺炎	Total	DataCenter	https://www.phsciencedata.cn/Share/ky_sjml.jsp	2008	4	Mumps
2013-11-01	31475	梅毒	Total	DataCenter	https://www.phsciencedata.cn/Share/ky_sjml.jsp	2013	11	Syphilis
2011-06-01	31396	痢疾	Total	DataCenter	https://www.phsciencedata.cn/Share/ky_sjml.jsp	2011	6	Dysentery
2011-01-01	31202	流行性腮腺炎	Total	DataCenter	https://www.phsciencedata.cn/Share/ky_sjml.jsp	2011	1	Mumps
2018-03-01	31149	手足口病	Total	DataCenter	https://www.phsciencedata.cn/Share/ky_sjml.jsp	2018	3	HFMD
2015-10-01	31133	手足口病	Guangxi	DataCenter	https://www.phsciencedata.cn/Share/ky_sjml.jsp	2015	10	HFMD
2008-01-01	30990	其它感染性腹泻病	Total	DataCenter	https://www.phsciencedata.cn/Share/ky_sjml.jsp	2008	1	Infectious diarrhea
2010-03-01	30943	梅毒	Total	DataCenter	https://www.phsciencedata.cn/Share/ky_sjml.jsp	2010	3	Syphilis
2017-01-01	30916	梅毒	Total	DataCenter	https://www.phsciencedata.cn/Share/ky_sjml.jsp	2017	1	Syphilis
2016-04-01	30786	手足口病	Guangdong	DataCenter	https://www.phsciencedata.cn/Share/ky_sjml.jsp	2016	4	HFMD
2016-10-01	30776	手足口病	Guangdong	DataCenter	https://www.phsciencedata.cn/Share/ky_sjml.jsp	2016	10	HFMD
2012-07-01	30724	痢疾	Total	DataCenter	https://www.phsciencedata.cn/Share/ky_sjml.jsp	2012	7	Dysentery
2016-02-01	30707	手足口病	Total	DataCenter	https://www.phsciencedata.cn/Share/ky_sjml.jsp	2016	2	HFMD
2013-12-01	30676	梅毒	Total	DataCenter	https://www.phsciencedata.cn/Share/ky_sjml.jsp	2013	12	Syphilis
2009-03-01	30603	其它感染性腹泻病	Total	DataCenter	https://www.phsciencedata.cn/Share/ky_sjml.jsp	2009	3	Infectious diarrhea
2011-12-01	30532	其它感染性腹泻病	Guangdong	DataCenter	https://www.phsciencedata.cn/Share/ky_sjml.jsp	2011	12	Infectious diarrhea
2012-11-01	30497	流行性腮腺炎	Total	DataCenter	https://www.phsciencedata.cn/Share/ky_sjml.jsp	2012	11	Mumps
2018-05-01	30479	手足口病	Jiangsu	DataCenter	https://www.phsciencedata.cn/Share/ky_sjml.jsp	2018	5	HFMD
2017-07-01	30442	手足口病	Guangxi	DataCenter	https://www.phsciencedata.cn/Share/ky_sjml.jsp	2017	7	HFMD
2011-11-01	30377	手足口病	Guangdong	DataCenter	https://www.phsciencedata.cn/Share/ky_sjml.jsp	2011	11	HFMD
2010-09-01	30366	梅毒	Total	DataCenter	https://www.phsciencedata.cn/Share/ky_sjml.jsp	2010	9	Syphilis
2014-02-01	30274	梅毒	Total	DataCenter	https://www.phsciencedata.cn/Share/ky_sjml.jsp	2014	2	Syphilis
2010-10-01	30213	梅毒	Total	DataCenter	https://www.phsciencedata.cn/Share/ky_sjml.jsp	2010	10	Syphilis
2018-02-01	30075	梅毒	Total	DataCenter	https://www.phsciencedata.cn/Share/ky_sjml.jsp	2018	2	Syphilis
2019-06-01	29886	手足口病	Guangxi	DataCenter	https://www.phsciencedata.cn/Share/ky_sjml.jsp	2019	6	HFMD
2012-08-01	29668	痢疾	Total	DataCenter	https://www.phsciencedata.cn/Share/ky_sjml.jsp	2012	8	Dysentery
2010-11-01	29638	梅毒	Total	DataCenter	https://www.phsciencedata.cn/Share/ky_sjml.jsp	2010	11	Syphilis
2011-12-01	29568	梅毒	Total	DataCenter	https://www.phsciencedata.cn/Share/ky_sjml.jsp	2011	12	Syphilis
2018-05-01	29544	手足口病	Guangxi	DataCenter	https://www.phsciencedata.cn/Share/ky_sjml.jsp	2018	5	HFMD
2014-05-01	29447	手足口病	Henan	DataCenter	https://www.phsciencedata.cn/Share/ky_sjml.jsp	2014	5	HFMD
2016-06-01	29392	手足口病	Jiangsu	DataCenter	https://www.phsciencedata.cn/Share/ky_sjml.jsp	2016	6	HFMD
2017-05-01	29351	手足口病	Guangxi	DataCenter	https://www.phsciencedata.cn/Share/ky_sjml.jsp	2017	5	HFMD
2011-10-01	29288	流行性腮腺炎	Total	DataCenter	https://www.phsciencedata.cn/Share/ky_sjml.jsp	2011	10	Mumps
2012-12-01	29253	梅毒	Total	DataCenter	https://www.phsciencedata.cn/Share/ky_sjml.jsp	2012	12	Syphilis
2010-04-01	29214	梅毒	Total	DataCenter	https://www.phsciencedata.cn/Share/ky_sjml.jsp	2010	4	Syphilis
2010-07-01	29204	手足口病	Shandong	DataCenter	https://www.phsciencedata.cn/Share/ky_sjml.jsp	2010	7	HFMD
2009-02-01	28919	其它感染性腹泻病	Total	DataCenter	https://www.phsciencedata.cn/Share/ky_sjml.jsp	2009	2	Infectious diarrhea
2016-05-01	28880	手足口病	Zhejiang	DataCenter	https://www.phsciencedata.cn/Share/ky_sjml.jsp	2016	5	HFMD
2009-05-01	28873	痢疾	Total	DataCenter	https://www.phsciencedata.cn/Share/ky_sjml.jsp	2009	5	Dysentery
2018-07-01	28856	手足口病	Jiangsu	DataCenter	https://www.phsciencedata.cn/Share/ky_sjml.jsp	2018	7	HFMD
2009-06-01	28853	梅毒	Total	DataCenter	https://www.phsciencedata.cn/Share/ky_sjml.jsp	2009	6	Syphilis
2015-01-01	28843	其它感染性腹泻病	Guangdong	DataCenter	https://www.phsciencedata.cn/Share/ky_sjml.jsp	2015	1	Infectious diarrhea
2009-07-01	28699	梅毒	Total	DataCenter	https://www.phsciencedata.cn/Share/ky_sjml.jsp	2009	7	Syphilis
2010-11-01	28695	其它感染性腹泻病	Guangdong	DataCenter	https://www.phsciencedata.cn/Share/ky_sjml.jsp	2010	11	Infectious diarrhea
2016-05-01	28661	手足口病	Henan	DataCenter	https://www.phsciencedata.cn/Share/ky_sjml.jsp	2016	5	HFMD
2010-06-01	28627	痢疾	Total	DataCenter	https://www.phsciencedata.cn/Share/ky_sjml.jsp	2010	6	Dysentery
2009-08-01	28620	梅毒	Total	DataCenter	https://www.phsciencedata.cn/Share/ky_sjml.jsp	2009	8	Syphilis
2016-02-01	28557	梅毒	Total	DataCenter	https://www.phsciencedata.cn/Share/ky_sjml.jsp	2016	2	Syphilis
2008-12-01	28430	其它感染性腹泻病	Guangdong	DataCenter	https://www.phsciencedata.cn/Share/ky_sjml.jsp	2008	12	Infectious diarrhea
2011-01-01	28421	手足口病	Total	DataCenter	https://www.phsciencedata.cn/Share/ky_sjml.jsp	2011	1	HFMD
2008-10-01	28347	手足口病	Total	DataCenter	https://www.phsciencedata.cn/Share/ky_sjml.jsp	2008	10	HFMD
2010-02-01	28336	其它感染性腹泻病	Total	DataCenter	https://www.phsciencedata.cn/Share/ky_sjml.jsp	2010	2	Infectious diarrhea
2019-04-01	28296	流行性腮腺炎	Total	DataCenter	https://www.phsciencedata.cn/Share/ky_sjml.jsp	2019	4	Mumps
2020-07-01	28287	手足口病	Total	DataCenter	https://www.phsciencedata.cn/Share/ky_sjml.jsp	2020	7	HFMD
2014-06-01	28248	手足口病	Shandong	DataCenter	https://www.phsciencedata.cn/Share/ky_sjml.jsp	2014	6	HFMD
2019-07-01	28162	流行性腮腺炎	Total	DataCenter	https://www.phsciencedata.cn/Share/ky_sjml.jsp	2019	7	Mumps
2012-06-01	28122	手足口病	Zhejiang	DataCenter	https://www.phsciencedata.cn/Share/ky_sjml.jsp	2012	6	HFMD
2010-12-01	28110	梅毒	Total	DataCenter	https://www.phsciencedata.cn/Share/ky_sjml.jsp	2010	12	Syphilis
2011-01-01	28110	梅毒	Total	DataCenter	https://www.phsciencedata.cn/Share/ky_sjml.jsp	2011	1	Syphilis
2009-03-01	28095	流行性腮腺炎	Total	DataCenter	https://www.phsciencedata.cn/Share/ky_sjml.jsp	2009	3	Mumps
2014-04-01	27982	手足口病	Anhui	DataCenter	https://www.phsciencedata.cn/Share/ky_sjml.jsp	2014	4	HFMD
2012-10-01	27977	手足口病	Guangdong	DataCenter	https://www.phsciencedata.cn/Share/ky_sjml.jsp	2012	10	HFMD
2008-08-01	27967	手足口病	Total	DataCenter	https://www.phsciencedata.cn/Share/ky_sjml.jsp	2008	8	HFMD
2019-05-01	27866	手足口病	Guangxi	DataCenter	https://www.phsciencedata.cn/Share/ky_sjml.jsp	2019	5	HFMD
2010-05-01	27844	手足口病	Hunan	DataCenter	https://www.phsciencedata.cn/Share/ky_sjml.jsp	2010	5	HFMD
2011-08-01	27724	流行性腮腺炎	Total	DataCenter	https://www.phsciencedata.cn/Share/ky_sjml.jsp	2011	8	Mumps
2013-07-01	27722	痢疾	Total	DataCenter	https://www.phsciencedata.cn/Share/ky_sjml.jsp	2013	7	Dysentery
2019-11-01	27633	流行性腮腺炎	Total	DataCenter	https://www.phsciencedata.cn/Share/ky_sjml.jsp	2019	11	Mumps
2008-04-01	27612	风疹	Total	DataCenter	https://www.phsciencedata.cn/Share/ky_sjml.jsp	2008	4	Rubella
2013-08-01	27497	痢疾	Total	DataCenter	https://www.phsciencedata.cn/Share/ky_sjml.jsp	2013	8	Dysentery
2010-11-01	27362	流行性腮腺炎	Total	DataCenter	https://www.phsciencedata.cn/Share/ky_sjml.jsp	2010	11	Mumps
2011-09-01	27348	手足口病	Guangdong	DataCenter	https://www.phsciencedata.cn/Share/ky_sjml.jsp	2011	9	HFMD
2019-02-01	27190	手足口病	Total	DataCenter	https://www.phsciencedata.cn/Share/ky_sjml.jsp	2019	2	HFMD
2009-06-01	27171	手足口病	Shandong	DataCenter	https://www.phsciencedata.cn/Share/ky_sjml.jsp	2009	6	HFMD
2008-10-01	27168	痢疾	Total	DataCenter	https://www.phsciencedata.cn/Share/ky_sjml.jsp	2008	10	Dysentery
2011-09-01	27134	痢疾	Total	DataCenter	https://www.phsciencedata.cn/Share/ky_sjml.jsp	2011	9	Dysentery
2009-05-01	27114	梅毒	Total	DataCenter	https://www.phsciencedata.cn/Share/ky_sjml.jsp	2009	5	Syphilis
2011-06-01	27110	手足口病	Guangxi	DataCenter	https://www.phsciencedata.cn/Share/ky_sjml.jsp	2011	6	HFMD
2010-01-01	27062	梅毒	Total	DataCenter	https://www.phsciencedata.cn/Share/ky_sjml.jsp	2010	1	Syphilis
2019-06-01	27053	手足口病	Zhejiang	DataCenter	https://www.phsciencedata.cn/Share/ky_sjml.jsp	2019	6	HFMD
2012-01-01	27017	梅毒	Total	DataCenter	https://www.phsciencedata.cn/Share/ky_sjml.jsp	2012	1	Syphilis
2018-12-01	26975	流行性腮腺炎	Total	DataCenter	https://www.phsciencedata.cn/Share/ky_sjml.jsp	2018	12	Mumps
2019-12-01	26828	流行性腮腺炎	Total	DataCenter	https://www.phsciencedata.cn/Share/ky_sjml.jsp	2019	12	Mumps
2009-09-01	26647	梅毒	Total	DataCenter	https://www.phsciencedata.cn/Share/ky_sjml.jsp	2009	9	Syphilis
2010-07-01	26619	手足口病	Guangdong	DataCenter	https://www.phsciencedata.cn/Share/ky_sjml.jsp	2010	7	HFMD
2012-08-01	26604	流行性腮腺炎	Total	DataCenter	https://www.phsciencedata.cn/Share/ky_sjml.jsp	2012	8	Mumps
2008-01-01	26544	流行性腮腺炎	Total	DataCenter	https://www.phsciencedata.cn/Share/ky_sjml.jsp	2008	1	Mumps
2010-06-01	26510	手足口病	Hebei	DataCenter	https://www.phsciencedata.cn/Share/ky_sjml.jsp	2010	6	HFMD
2013-05-01	26478	手足口病	Guangxi	DataCenter	https://www.phsciencedata.cn/Share/ky_sjml.jsp	2013	5	HFMD
2018-02-01	26476	其它感染性腹泻病	Guangdong	DataCenter	https://www.phsciencedata.cn/Share/ky_sjml.jsp	2018	2	Infectious diarrhea
2011-10-01	26453	手足口病	Guangdong	DataCenter	https://www.phsciencedata.cn/Share/ky_sjml.jsp	2011	10	HFMD
2014-10-01	26400	手足口病	Guangdong	DataCenter	https://www.phsciencedata.cn/Share/ky_sjml.jsp	2014	10	HFMD
2016-07-01	26387	手足口病	Shandong	DataCenter	https://www.phsciencedata.cn/Share/ky_sjml.jsp	2016	7	HFMD
2012-05-01	26379	手足口病	Jiangsu	DataCenter	https://www.phsciencedata.cn/Share/ky_sjml.jsp	2012	5	HFMD
2011-05-01	26358	手足口病	Guangxi	DataCenter	https://www.phsciencedata.cn/Share/ky_sjml.jsp	2011	5	HFMD
2011-08-01	26281	手足口病	Guangdong	DataCenter	https://www.phsciencedata.cn/Share/ky_sjml.jsp	2011	8	HFMD
2010-05-01	26227	手足口病	Shandong	DataCenter	https://www.phsciencedata.cn/Share/ky_sjml.jsp	2010	5	HFMD
2009-03-01	26177	梅毒	Total	DataCenter	https://www.phsciencedata.cn/Share/ky_sjml.jsp	2009	3	Syphilis
2009-07-01	26176	手足口病	Shandong	DataCenter	https://www.phsciencedata.cn/Share/ky_sjml.jsp	2009	7	HFMD
2017-08-01	26119	手足口病	Guangxi	DataCenter	https://www.phsciencedata.cn/Share/ky_sjml.jsp	2017	8	HFMD
2020-01-01	26104	手足口病	Total	DataCenter	https://www.phsciencedata.cn/Share/ky_sjml.jsp	2020	1	HFMD
2014-07-01	25985	手足口病	Guangxi	DataCenter	https://www.phsciencedata.cn/Share/ky_sjml.jsp	2014	7	HFMD
2009-04-01	25984	梅毒	Total	DataCenter	https://www.phsciencedata.cn/Share/ky_sjml.jsp	2009	4	Syphilis
2017-12-01	25982	流行性腮腺炎	Total	DataCenter	https://www.phsciencedata.cn/Share/ky_sjml.jsp	2017	12	Mumps
2017-07-01	25920	流行性腮腺炎	Total	DataCenter	https://www.phsciencedata.cn/Share/ky_sjml.jsp	2017	7	Mumps
2008-05-01	25908	手足口病	Guangdong	DataCenter	https://www.phsciencedata.cn/Share/ky_sjml.jsp	2008	5	HFMD
2012-07-01	25741	手足口病	Guangdong	DataCenter	https://www.phsciencedata.cn/Share/ky_sjml.jsp	2012	7	HFMD
2014-06-01	25741	手足口病	Jiangsu	DataCenter	https://www.phsciencedata.cn/Share/ky_sjml.jsp	2014	6	HFMD
2012-10-01	25717	流行性腮腺炎	Total	DataCenter	https://www.phsciencedata.cn/Share/ky_sjml.jsp	2012	10	Mumps
2014-05-01	25601	手足口病	Jiangsu	DataCenter	https://www.phsciencedata.cn/Share/ky_sjml.jsp	2014	5	HFMD
2017-12-01	25562	其它感染性腹泻病	Zhejiang	DataCenter	https://www.phsciencedata.cn/Share/ky_sjml.jsp	2017	12	Infectious diarrhea
2014-05-01	25502	手足口病	Anhui	DataCenter	https://www.phsciencedata.cn/Share/ky_sjml.jsp	2014	5	HFMD
2013-02-01	25421	梅毒	Total	DataCenter	https://www.phsciencedata.cn/Share/ky_sjml.jsp	2013	2	Syphilis
2011-03-01	25402	流行性腮腺炎	Total	DataCenter	https://www.phsciencedata.cn/Share/ky_sjml.jsp	2011	3	Mumps
2009-10-01	25355	梅毒	Total	DataCenter	https://www.phsciencedata.cn/Share/ky_sjml.jsp	2009	10	Syphilis
2015-02-01	25323	梅毒	Total	DataCenter	https://www.phsciencedata.cn/Share/ky_sjml.jsp	2015	2	Syphilis
2017-07-01	25308	手足口病	Shandong	DataCenter	https://www.phsciencedata.cn/Share/ky_sjml.jsp	2017	7	HFMD
2008-02-01	25267	其它感染性腹泻病	Total	DataCenter	https://www.phsciencedata.cn/Share/ky_sjml.jsp	2008	2	Infectious diarrhea
2018-05-01	25264	手足口病	Anhui	DataCenter	https://www.phsciencedata.cn/Share/ky_sjml.jsp	2018	5	HFMD
2011-02-01	25255	梅毒	Total	DataCenter	https://www.phsciencedata.cn/Share/ky_sjml.jsp	2011	2	Syphilis
2012-06-01	25228	痢疾	Total	DataCenter	https://www.phsciencedata.cn/Share/ky_sjml.jsp	2012	6	Dysentery
2015-05-01	25172	手足口病	Henan	DataCenter	https://www.phsciencedata.cn/Share/ky_sjml.jsp	2015	5	HFMD
2012-05-01	25122	手足口病	Anhui	DataCenter	https://www.phsciencedata.cn/Share/ky_sjml.jsp	2012	5	HFMD
2013-11-01	25081	其它感染性腹泻病	Guangdong	DataCenter	https://www.phsciencedata.cn/Share/ky_sjml.jsp	2013	11	Infectious diarrhea
2016-05-01	24902	手足口病	Hubei	DataCenter	https://www.phsciencedata.cn/Share/ky_sjml.jsp	2016	5	HFMD
2016-07-01	24892	手足口病	Zhejiang	DataCenter	https://www.phsciencedata.cn/Share/ky_sjml.jsp	2016	7	HFMD
2013-03-01	24834	流行性腮腺炎	Total	DataCenter	https://www.phsciencedata.cn/Share/ky_sjml.jsp	2013	3	Mumps
2009-04-01	24830	手足口病	Shandong	DataCenter	https://www.phsciencedata.cn/Share/ky_sjml.jsp	2009	4	HFMD
2018-07-01	24796	流行性腮腺炎	Total	DataCenter	https://www.phsciencedata.cn/Share/ky_sjml.jsp	2018	7	Mumps
2018-11-01	24766	手足口病	Guangxi	DataCenter	https://www.phsciencedata.cn/Share/ky_sjml.jsp	2018	11	HFMD
2019-09-01	24704	手足口病	Guangxi	DataCenter	https://www.phsciencedata.cn/Share/ky_sjml.jsp	2019	9	HFMD
2012-05-01	24602	手足口病	Hebei	DataCenter	https://www.phsciencedata.cn/Share/ky_sjml.jsp	2012	5	HFMD
2014-12-01	24589	其它感染性腹泻病	Guangdong	DataCenter	https://www.phsciencedata.cn/Share/ky_sjml.jsp	2014	12	Infectious diarrhea
2010-06-01	24580	手足口病	Guangxi	DataCenter	https://www.phsciencedata.cn/Share/ky_sjml.jsp	2010	6	HFMD
2018-08-01	24499	手足口病	Sichuan	DataCenter	https://www.phsciencedata.cn/Share/ky_sjml.jsp	2018	8	HFMD
2008-12-01	24478	流行性腮腺炎	Total	DataCenter	https://www.phsciencedata.cn/Share/ky_sjml.jsp	2008	12	Mumps
2016-04-01	24449	手足口病	Hunan	DataCenter	https://www.phsciencedata.cn/Share/ky_sjml.jsp	2016	4	HFMD
2018-07-01	24443	手足口病	Shandong	DataCenter	https://www.phsciencedata.cn/Share/ky_sjml.jsp	2018	7	HFMD
2018-11-01	24438	手足口病	Guangdong	DataCenter	https://www.phsciencedata.cn/Share/ky_sjml.jsp	2018	11	HFMD
2019-06-01	24415	手足口病	Jiangsu	DataCenter	https://www.phsciencedata.cn/Share/ky_sjml.jsp	2019	6	HFMD
2008-07-01	24415	梅毒	Total	DataCenter	https://www.phsciencedata.cn/Share/ky_sjml.jsp	2008	7	Syphilis
2019-07-01	24389	手足口病	Zhejiang	DataCenter	https://www.phsciencedata.cn/Share/ky_sjml.jsp	2019	7	HFMD
2017-02-01	24351	其它感染性腹泻病	Guangdong	DataCenter	https://www.phsciencedata.cn/Share/ky_sjml.jsp	2017	2	Infectious diarrhea
2014-05-01	24246	流行性腮腺炎	Total	DataCenter	https://www.phsciencedata.cn/Share/ky_sjml.jsp	2014	5	Mumps
2009-05-01	24203	手足口病	Hebei	DataCenter	https://www.phsciencedata.cn/Share/ky_sjml.jsp	2009	5	HFMD
2010-04-01	24131	手足口病	Henan	DataCenter	https://www.phsciencedata.cn/Share/ky_sjml.jsp	2010	4	HFMD
2008-05-01	23947	梅毒	Total	DataCenter	https://www.phsciencedata.cn/Share/ky_sjml.jsp	2008	5	Syphilis
2009-04-01	23917	手足口病	Hebei	DataCenter	https://www.phsciencedata.cn/Share/ky_sjml.jsp	2009	4	HFMD
2012-06-01	23868	手足口病	Shandong	DataCenter	https://www.phsciencedata.cn/Share/ky_sjml.jsp	2012	6	HFMD
2018-07-01	23830	手足口病	Sichuan	DataCenter	https://www.phsciencedata.cn/Share/ky_sjml.jsp	2018	7	HFMD
2014-06-01	23785	流行性腮腺炎	Total	DataCenter	https://www.phsciencedata.cn/Share/ky_sjml.jsp	2014	6	Mumps
2008-09-01	23751	手足口病	Total	DataCenter	https://www.phsciencedata.cn/Share/ky_sjml.jsp	2008	9	HFMD
2019-04-01	23746	手足口病	Guangxi	DataCenter	https://www.phsciencedata.cn/Share/ky_sjml.jsp	2019	4	HFMD
2011-06-01	23727	手足口病	Shandong	DataCenter	https://www.phsciencedata.cn/Share/ky_sjml.jsp	2011	6	HFMD
2016-06-01	23624	手足口病	Henan	DataCenter	https://www.phsciencedata.cn/Share/ky_sjml.jsp	2016	6	HFMD
2017-06-01	23594	手足口病	Hunan	DataCenter	https://www.phsciencedata.cn/Share/ky_sjml.jsp	2017	6	HFMD
2014-10-01	23525	登革热	Total	DataCenter	https://www.phsciencedata.cn/Share/ky_sjml.jsp	2014	10	Dengue fever
2009-12-01	23523	梅毒	Total	DataCenter	https://www.phsciencedata.cn/Share/ky_sjml.jsp	2009	12	Syphilis
2008-08-01	23521	梅毒	Total	DataCenter	https://www.phsciencedata.cn/Share/ky_sjml.jsp	2008	8	Syphilis
2014-07-01	23436	手足口病	Shandong	DataCenter	https://www.phsciencedata.cn/Share/ky_sjml.jsp	2014	7	HFMD
2012-06-01	23408	手足口病	Jiangsu	DataCenter	https://www.phsciencedata.cn/Share/ky_sjml.jsp	2012	6	HFMD
2018-08-01	23384	手足口病	Guangdong	DataCenter	https://www.phsciencedata.cn/Share/ky_sjml.jsp	2018	8	HFMD
2010-04-01	23364	流行性腮腺炎	Total	DataCenter	https://www.phsciencedata.cn/Share/ky_sjml.jsp	2010	4	Mumps
2018-04-01	23361	流行性腮腺炎	Total	DataCenter	https://www.phsciencedata.cn/Share/ky_sjml.jsp	2018	4	Mumps
2018-09-01	23347	手足口病	Zhejiang	DataCenter	https://www.phsciencedata.cn/Share/ky_sjml.jsp	2018	9	HFMD
2015-06-01	23292	流行性腮腺炎	Total	DataCenter	https://www.phsciencedata.cn/Share/ky_sjml.jsp	2015	6	Mumps
2016-09-01	23288	手足口病	Guangdong	DataCenter	https://www.phsciencedata.cn/Share/ky_sjml.jsp	2016	9	HFMD
2018-11-01	23238	流行性腮腺炎	Total	DataCenter	https://www.phsciencedata.cn/Share/ky_sjml.jsp	2018	11	Mumps
2017-04-01	23193	流行性腮腺炎	Total	DataCenter	https://www.phsciencedata.cn/Share/ky_sjml.jsp	2017	4	Mumps
2010-05-01	23167	痢疾	Total	DataCenter	https://www.phsciencedata.cn/Share/ky_sjml.jsp	2010	5	Dysentery
2010-05-01	23119	手足口病	Zhejiang	DataCenter	https://www.phsciencedata.cn/Share/ky_sjml.jsp	2010	5	HFMD
2009-02-01	23101	梅毒	Total	DataCenter	https://www.phsciencedata.cn/Share/ky_sjml.jsp	2009	2	Syphilis
2008-06-01	23083	梅毒	Total	DataCenter	https://www.phsciencedata.cn/Share/ky_sjml.jsp	2008	6	Syphilis
2014-10-01	23065	手足口病	Guangxi	DataCenter	https://www.phsciencedata.cn/Share/ky_sjml.jsp	2014	10	HFMD
2010-02-01	23057	手足口病	Total	DataCenter	https://www.phsciencedata.cn/Share/ky_sjml.jsp	2010	2	HFMD
2013-06-01	23037	痢疾	Total	DataCenter	https://www.phsciencedata.cn/Share/ky_sjml.jsp	2013	6	Dysentery
2008-10-01	23020	梅毒	Total	DataCenter	https://www.phsciencedata.cn/Share/ky_sjml.jsp	2008	10	Syphilis
2013-06-01	22839	手足口病	Guangxi	DataCenter	https://www.phsciencedata.cn/Share/ky_sjml.jsp	2013	6	HFMD
2014-09-01	22783	手足口病	Zhejiang	DataCenter	https://www.phsciencedata.cn/Share/ky_sjml.jsp	2014	9	HFMD
2014-09-01	22778	手足口病	Guangxi	DataCenter	https://www.phsciencedata.cn/Share/ky_sjml.jsp	2014	9	HFMD
2009-11-01	22765	梅毒	Total	DataCenter	https://www.phsciencedata.cn/Share/ky_sjml.jsp	2009	11	Syphilis
2014-10-01	22755	登革热	Guangdong	DataCenter	https://www.phsciencedata.cn/Share/ky_sjml.jsp	2014	10	Dengue fever
2010-05-01	22731	手足口病	Henan	DataCenter	https://www.phsciencedata.cn/Share/ky_sjml.jsp	2010	5	HFMD
2015-06-01	22690	手足口病	Shandong	DataCenter	https://www.phsciencedata.cn/Share/ky_sjml.jsp	2015	6	HFMD
2008-11-01	22647	流行性腮腺炎	Total	DataCenter	https://www.phsciencedata.cn/Share/ky_sjml.jsp	2008	11	Mumps
2017-11-01	22644	流行性腮腺炎	Total	DataCenter	https://www.phsciencedata.cn/Share/ky_sjml.jsp	2017	11	Mumps
2019-01-01	22642	流行性腮腺炎	Total	DataCenter	https://www.phsciencedata.cn/Share/ky_sjml.jsp	2019	1	Mumps
2012-09-01	22636	痢疾	Total	DataCenter	https://www.phsciencedata.cn/Share/ky_sjml.jsp	2012	9	Dysentery
2014-10-01	22572	手足口病	Zhejiang	DataCenter	https://www.phsciencedata.cn/Share/ky_sjml.jsp	2014	10	HFMD
2011-05-01	22549	痢疾	Total	DataCenter	https://www.phsciencedata.cn/Share/ky_sjml.jsp	2011	5	Dysentery
2018-06-01	22542	手足口病	Guangxi	DataCenter	https://www.phsciencedata.cn/Share/ky_sjml.jsp	2018	6	HFMD
2018-10-01	22498	手足口病	Guangxi	DataCenter	https://www.phsciencedata.cn/Share/ky_sjml.jsp	2018	10	HFMD
2010-06-01	22461	手足口病	Hunan	DataCenter	https://www.phsciencedata.cn/Share/ky_sjml.jsp	2010	6	HFMD
2018-09-01	22434	手足口病	Jiangsu	DataCenter	https://www.phsciencedata.cn/Share/ky_sjml.jsp	2018	9	HFMD
2019-08-01	22411	手足口病	Guangxi	DataCenter	https://www.phsciencedata.cn/Share/ky_sjml.jsp	2019	8	HFMD
2013-10-01	22400	手足口病	Guangxi	DataCenter	https://www.phsciencedata.cn/Share/ky_sjml.jsp	2013	10	HFMD
2011-06-01	22353	手足口病	Jiangsu	DataCenter	https://www.phsciencedata.cn/Share/ky_sjml.jsp	2011	6	HFMD
2019-10-01	22333	流行性腮腺炎	Total	DataCenter	https://www.phsciencedata.cn/Share/ky_sjml.jsp	2019	10	Mumps
2014-12-01	22287	其它感染性腹泻病	Zhejiang	DataCenter	https://www.phsciencedata.cn/Share/ky_sjml.jsp	2014	12	Infectious diarrhea
2020-10-01	22256	手足口病	Guangdong	DataCenter	https://www.phsciencedata.cn/Share/ky_sjml.jsp	2020	10	HFMD
2018-05-01	22234	手足口病	Hubei	DataCenter	https://www.phsciencedata.cn/Share/ky_sjml.jsp	2018	5	HFMD
2008-04-01	22189	梅毒	Total	DataCenter	https://www.phsciencedata.cn/Share/ky_sjml.jsp	2008	4	Syphilis
2009-10-01	22177	痢疾	Total	DataCenter	https://www.phsciencedata.cn/Share/ky_sjml.jsp	2009	10	Dysentery
2019-07-01	22166	其它感染性腹泻病	Shandong	DataCenter	https://www.phsciencedata.cn/Share/ky_sjml.jsp	2019	7	Infectious diarrhea
2014-08-01	22161	手足口病	Guangdong	DataCenter	https://www.phsciencedata.cn/Share/ky_sjml.jsp	2014	8	HFMD
2014-07-01	22158	痢疾	Total	DataCenter	https://www.phsciencedata.cn/Share/ky_sjml.jsp	2014	7	Dysentery
2008-03-01	22119	梅毒	Total	DataCenter	https://www.phsciencedata.cn/Share/ky_sjml.jsp	2008	3	Syphilis
2016-07-01	22112	手足口病	Jiangsu	DataCenter	https://www.phsciencedata.cn/Share/ky_sjml.jsp	2016	7	HFMD
2020-09-01	22080	手足口病	Hunan	DataCenter	https://www.phsciencedata.cn/Share/ky_sjml.jsp	2020	9	HFMD
2015-05-01	22054	手足口病	Hunan	DataCenter	https://www.phsciencedata.cn/Share/ky_sjml.jsp	2015	5	HFMD
2012-11-01	21973	手足口病	Guangdong	DataCenter	https://www.phsciencedata.cn/Share/ky_sjml.jsp	2012	11	HFMD
2015-08-01	21859	手足口病	Guangxi	DataCenter	https://www.phsciencedata.cn/Share/ky_sjml.jsp	2015	8	HFMD
2010-09-01	21783	急性出血性结膜炎	Zhejiang	DataCenter	https://www.phsciencedata.cn/Share/ky_sjml.jsp	2010	9	AHC
2010-10-01	21762	痢疾	Total	DataCenter	https://www.phsciencedata.cn/Share/ky_sjml.jsp	2010	10	Dysentery
2010-09-01	21751	急性出血性结膜炎	Hubei	DataCenter	https://www.phsciencedata.cn/Share/ky_sjml.jsp	2010	9	AHC
2013-02-01	21715	流行性腮腺炎	Total	DataCenter	https://www.phsciencedata.cn/Share/ky_sjml.jsp	2013	2	Mumps
2014-01-01	21660	其它感染性腹泻病	Guangdong	DataCenter	https://www.phsciencedata.cn/Share/ky_sjml.jsp	2014	1	Infectious diarrhea
2013-01-01	21464	其它感染性腹泻病	Guangdong	DataCenter	https://www.phsciencedata.cn/Share/ky_sjml.jsp	2013	1	Infectious diarrhea
2013-10-01	21464	手足口病	Guangdong	DataCenter	https://www.phsciencedata.cn/Share/ky_sjml.jsp	2013	10	HFMD
2018-01-01	21454	丙肝	Total	DataCenter	https://www.phsciencedata.cn/Share/ky_sjml.jsp	2018	1	Hepatitis C
2018-01-01	21454	丙肝	Total	DataCenter	https://www.phsciencedata.cn/Share/ky_sjml.jsp	2018	1	Hepatitis C
2012-05-01	21413	手足口病	Shandong	DataCenter	https://www.phsciencedata.cn/Share/ky_sjml.jsp	2012	5	HFMD
2020-11-01	21343	手足口病	Sichuan	DataCenter	https://www.phsciencedata.cn/Share/ky_sjml.jsp	2020	11	HFMD
2014-04-01	21325	手足口病	Jiangsu	DataCenter	https://www.phsciencedata.cn/Share/ky_sjml.jsp	2014	4	HFMD
2018-03-01	21307	丙肝	Total	DataCenter	https://www.phsciencedata.cn/Share/ky_sjml.jsp	2018	3	Hepatitis C
2018-03-01	21307	丙肝	Total	DataCenter	https://www.phsciencedata.cn/Share/ky_sjml.jsp	2018	3	Hepatitis C
2015-05-01	21241	流行性腮腺炎	Total	DataCenter	https://www.phsciencedata.cn/Share/ky_sjml.jsp	2015	5	Mumps
2016-03-01	21239	丙肝	Total	DataCenter	https://www.phsciencedata.cn/Share/ky_sjml.jsp	2016	3	Hepatitis C
2016-03-01	21239	丙肝	Total	DataCenter	https://www.phsciencedata.cn/Share/ky_sjml.jsp	2016	3	Hepatitis C
2012-04-01	21208	手足口病	Hunan	DataCenter	https://www.phsciencedata.cn/Share/ky_sjml.jsp	2012	4	HFMD
2012-02-01	21183	流行性腮腺炎	Total	DataCenter	https://www.phsciencedata.cn/Share/ky_sjml.jsp	2012	2	Mumps
2018-06-01	21175	手足口病	Anhui	DataCenter	https://www.phsciencedata.cn/Share/ky_sjml.jsp	2018	6	HFMD
2019-03-01	21139	丙肝	Total	DataCenter	https://www.phsciencedata.cn/Share/ky_sjml.jsp	2019	3	Hepatitis C
2019-03-01	21139	丙肝	Total	DataCenter	https://www.phsciencedata.cn/Share/ky_sjml.jsp	2019	3	Hepatitis C
2015-06-01	21133	手足口病	Zhejiang	DataCenter	https://www.phsciencedata.cn/Share/ky_sjml.jsp	2015	6	HFMD
2014-05-01	21126	手足口病	Shandong	DataCenter	https://www.phsciencedata.cn/Share/ky_sjml.jsp	2014	5	HFMD
2015-05-01	21117	手足口病	Guangxi	DataCenter	https://www.phsciencedata.cn/Share/ky_sjml.jsp	2015	5	HFMD
2010-06-01	21116	手足口病	Zhejiang	DataCenter	https://www.phsciencedata.cn/Share/ky_sjml.jsp	2010	6	HFMD
2018-01-01	21027	其它感染性腹泻病	Zhejiang	DataCenter	https://www.phsciencedata.cn/Share/ky_sjml.jsp	2018	1	Infectious diarrhea
2017-06-01	20949	手足口病	Fujian	DataCenter	https://www.phsciencedata.cn/Share/ky_sjml.jsp	2017	6	HFMD
2016-06-01	20904	手足口病	Hubei	DataCenter	https://www.phsciencedata.cn/Share/ky_sjml.jsp	2016	6	HFMD
2018-06-01	20894	手足口病	Shandong	DataCenter	https://www.phsciencedata.cn/Share/ky_sjml.jsp	2018	6	HFMD
2015-01-01	20890	丙肝	Total	DataCenter	https://www.phsciencedata.cn/Share/ky_sjml.jsp	2015	1	Hepatitis C
2015-01-01	20890	丙肝	Total	DataCenter	https://www.phsciencedata.cn/Share/ky_sjml.jsp	2015	1	Hepatitis C
2009-05-01	20844	手足口病	Shandong	DataCenter	https://www.phsciencedata.cn/Share/ky_sjml.jsp	2009	5	HFMD
2013-09-01	20844	痢疾	Total	DataCenter	https://www.phsciencedata.cn/Share/ky_sjml.jsp	2013	9	Dysentery
2016-06-01	20831	手足口病	Shandong	DataCenter	https://www.phsciencedata.cn/Share/ky_sjml.jsp	2016	6	HFMD
2017-03-01	20829	丙肝	Total	DataCenter	https://www.phsciencedata.cn/Share/ky_sjml.jsp	2017	3	Hepatitis C
2017-03-01	20829	丙肝	Total	DataCenter	https://www.phsciencedata.cn/Share/ky_sjml.jsp	2017	3	Hepatitis C
2019-01-01	20768	丙肝	Total	DataCenter	https://www.phsciencedata.cn/Share/ky_sjml.jsp	2019	1	Hepatitis C
2019-01-01	20768	丙肝	Total	DataCenter	https://www.phsciencedata.cn/Share/ky_sjml.jsp	2019	1	Hepatitis C
2019-06-01	20710	其它感染性腹泻病	Shandong	DataCenter	https://www.phsciencedata.cn/Share/ky_sjml.jsp	2019	6	Infectious diarrhea
2016-05-01	20697	手足口病	Anhui	DataCenter	https://www.phsciencedata.cn/Share/ky_sjml.jsp	2016	5	HFMD
2016-06-01	20683	手足口病	Anhui	DataCenter	https://www.phsciencedata.cn/Share/ky_sjml.jsp	2016	6	HFMD
2016-07-01	20640	手足口病	Guangxi	DataCenter	https://www.phsciencedata.cn/Share/ky_sjml.jsp	2016	7	HFMD
2012-06-01	20639	手足口病	Hebei	DataCenter	https://www.phsciencedata.cn/Share/ky_sjml.jsp	2012	6	HFMD
2014-06-01	20603	手足口病	Hebei	DataCenter	https://www.phsciencedata.cn/Share/ky_sjml.jsp	2014	6	HFMD
2019-12-01	20560	其它感染性腹泻病	Guangdong	DataCenter	https://www.phsciencedata.cn/Share/ky_sjml.jsp	2019	12	Infectious diarrhea
2008-03-01	20557	流行性腮腺炎	Total	DataCenter	https://www.phsciencedata.cn/Share/ky_sjml.jsp	2008	3	Mumps
2015-03-01	20526	丙肝	Total	DataCenter	https://www.phsciencedata.cn/Share/ky_sjml.jsp	2015	3	Hepatitis C
2015-03-01	20526	丙肝	Total	DataCenter	https://www.phsciencedata.cn/Share/ky_sjml.jsp	2015	3	Hepatitis C
2014-07-01	20510	手足口病	Zhejiang	DataCenter	https://www.phsciencedata.cn/Share/ky_sjml.jsp	2014	7	HFMD
2018-12-01	20505	手足口病	Guangdong	DataCenter	https://www.phsciencedata.cn/Share/ky_sjml.jsp	2018	12	HFMD
2016-05-01	20479	手足口病	Jiangsu	DataCenter	https://www.phsciencedata.cn/Share/ky_sjml.jsp	2016	5	HFMD
2010-05-01	20476	手足口病	Hebei	DataCenter	https://www.phsciencedata.cn/Share/ky_sjml.jsp	2010	5	HFMD
2020-02-01	20467	梅毒	Total	DataCenter	https://www.phsciencedata.cn/Share/ky_sjml.jsp	2020	2	Syphilis
2012-05-01	20432	痢疾	Total	DataCenter	https://www.phsciencedata.cn/Share/ky_sjml.jsp	2012	5	Dysentery
2013-03-01	20382	丙肝	Total	DataCenter	https://www.phsciencedata.cn/Share/ky_sjml.jsp	2013	3	Hepatitis C
2013-03-01	20382	丙肝	Total	DataCenter	https://www.phsciencedata.cn/Share/ky_sjml.jsp	2013	3	Hepatitis C
2014-08-01	20355	痢疾	Total	DataCenter	https://www.phsciencedata.cn/Share/ky_sjml.jsp	2014	8	Dysentery
2010-02-01	20326	梅毒	Total	DataCenter	https://www.phsciencedata.cn/Share/ky_sjml.jsp	2010	2	Syphilis
2018-01-01	20259	流行性腮腺炎	Total	DataCenter	https://www.phsciencedata.cn/Share/ky_sjml.jsp	2018	1	Mumps
2019-05-01	20251	丙肝	Total	DataCenter	https://www.phsciencedata.cn/Share/ky_sjml.jsp	2019	5	Hepatitis C
2019-05-01	20251	丙肝	Total	DataCenter	https://www.phsciencedata.cn/Share/ky_sjml.jsp	2019	5	Hepatitis C
2013-07-01	20220	手足口病	Guangxi	DataCenter	https://www.phsciencedata.cn/Share/ky_sjml.jsp	2013	7	HFMD
2018-08-01	20200	手足口病	Shandong	DataCenter	https://www.phsciencedata.cn/Share/ky_sjml.jsp	2018	8	HFMD
2019-06-01	20188	手足口病	Hubei	DataCenter	https://www.phsciencedata.cn/Share/ky_sjml.jsp	2019	6	HFMD
2015-06-01	20182	手足口病	Hunan	DataCenter	https://www.phsciencedata.cn/Share/ky_sjml.jsp	2015	6	HFMD
2019-07-01	20108	丙肝	Total	DataCenter	https://www.phsciencedata.cn/Share/ky_sjml.jsp	2019	7	Hepatitis C
2019-07-01	20108	丙肝	Total	DataCenter	https://www.phsciencedata.cn/Share/ky_sjml.jsp	2019	7	Hepatitis C
2012-03-01	20075	丙肝	Total	DataCenter	https://www.phsciencedata.cn/Share/ky_sjml.jsp	2012	3	Hepatitis C
2012-03-01	20075	丙肝	Total	DataCenter	https://www.phsciencedata.cn/Share/ky_sjml.jsp	2012	3	Hepatitis C
2016-01-01	20021	丙肝	Total	DataCenter	https://www.phsciencedata.cn/Share/ky_sjml.jsp	2016	1	Hepatitis C
2016-01-01	20021	丙肝	Total	DataCenter	https://www.phsciencedata.cn/Share/ky_sjml.jsp	2016	1	Hepatitis C
2008-11-01	19981	梅毒	Total	DataCenter	https://www.phsciencedata.cn/Share/ky_sjml.jsp	2008	11	Syphilis
2018-06-01	19966	手足口病	Fujian	DataCenter	https://www.phsciencedata.cn/Share/ky_sjml.jsp	2018	6	HFMD
2018-05-01	19921	丙肝	Total	DataCenter	https://www.phsciencedata.cn/Share/ky_sjml.jsp	2018	5	Hepatitis C
2018-05-01	19921	丙肝	Total	DataCenter	https://www.phsciencedata.cn/Share/ky_sjml.jsp	2018	5	Hepatitis C
2010-08-01	19902	流行性腮腺炎	Total	DataCenter	https://www.phsciencedata.cn/Share/ky_sjml.jsp	2010	8	Mumps
2013-01-01	19893	丙肝	Total	DataCenter	https://www.phsciencedata.cn/Share/ky_sjml.jsp	2013	1	Hepatitis C
2013-01-01	19893	丙肝	Total	DataCenter	https://www.phsciencedata.cn/Share/ky_sjml.jsp	2013	1	Hepatitis C
2019-04-01	19880	丙肝	Total	DataCenter	https://www.phsciencedata.cn/Share/ky_sjml.jsp	2019	4	Hepatitis C
2019-04-01	19880	丙肝	Total	DataCenter	https://www.phsciencedata.cn/Share/ky_sjml.jsp	2019	4	Hepatitis C
2013-06-01	19841	手足口病	Zhejiang	DataCenter	https://www.phsciencedata.cn/Share/ky_sjml.jsp	2013	6	HFMD
2011-09-01	19825	流行性腮腺炎	Total	DataCenter	https://www.phsciencedata.cn/Share/ky_sjml.jsp	2011	9	Mumps
2016-06-01	19820	流行性腮腺炎	Total	DataCenter	https://www.phsciencedata.cn/Share/ky_sjml.jsp	2016	6	Mumps
2014-06-01	19810	痢疾	Total	DataCenter	https://www.phsciencedata.cn/Share/ky_sjml.jsp	2014	6	Dysentery
2011-07-01	19809	手足口病	Shandong	DataCenter	https://www.phsciencedata.cn/Share/ky_sjml.jsp	2011	7	HFMD
2013-04-01	19779	手足口病	Guangxi	DataCenter	https://www.phsciencedata.cn/Share/ky_sjml.jsp	2013	4	HFMD
2019-03-01	19752	流行性腮腺炎	Total	DataCenter	https://www.phsciencedata.cn/Share/ky_sjml.jsp	2019	3	Mumps
2019-10-01	19669	手足口病	Guangdong	DataCenter	https://www.phsciencedata.cn/Share/ky_sjml.jsp	2019	10	HFMD
2012-03-01	19616	手足口病	Guangdong	DataCenter	https://www.phsciencedata.cn/Share/ky_sjml.jsp	2012	3	HFMD
2015-05-01	19584	手足口病	Anhui	DataCenter	https://www.phsciencedata.cn/Share/ky_sjml.jsp	2015	5	HFMD
2018-02-01	19580	其它感染性腹泻病	Guangxi	DataCenter	https://www.phsciencedata.cn/Share/ky_sjml.jsp	2018	2	Infectious diarrhea
2015-07-01	19569	流行性腮腺炎	Total	DataCenter	https://www.phsciencedata.cn/Share/ky_sjml.jsp	2015	7	Mumps
2009-01-01	19550	流行性腮腺炎	Total	DataCenter	https://www.phsciencedata.cn/Share/ky_sjml.jsp	2009	1	Mumps
2009-01-01	19543	梅毒	Total	DataCenter	https://www.phsciencedata.cn/Share/ky_sjml.jsp	2009	1	Syphilis
2008-01-01	19513	梅毒	Total	DataCenter	https://www.phsciencedata.cn/Share/ky_sjml.jsp	2008	1	Syphilis
2016-07-01	19497	手足口病	Hunan	DataCenter	https://www.phsciencedata.cn/Share/ky_sjml.jsp	2016	7	HFMD
2014-03-01	19468	丙肝	Total	DataCenter	https://www.phsciencedata.cn/Share/ky_sjml.jsp	2014	3	Hepatitis C
2014-03-01	19468	丙肝	Total	DataCenter	https://www.phsciencedata.cn/Share/ky_sjml.jsp	2014	3	Hepatitis C
2020-08-01	19448	手足口病	Hunan	DataCenter	https://www.phsciencedata.cn/Share/ky_sjml.jsp	2020	8	HFMD
2013-04-01	19441	手足口病	Guangdong	DataCenter	https://www.phsciencedata.cn/Share/ky_sjml.jsp	2013	4	HFMD
2017-10-01	19430	手足口病	Hunan	DataCenter	https://www.phsciencedata.cn/Share/ky_sjml.jsp	2017	10	HFMD
2012-04-01	19429	手足口病	Anhui	DataCenter	https://www.phsciencedata.cn/Share/ky_sjml.jsp	2012	4	HFMD
2009-04-01	19427	风疹	Total	DataCenter	https://www.phsciencedata.cn/Share/ky_sjml.jsp	2009	4	Rubella
2017-05-01	19424	手足口病	Hunan	DataCenter	https://www.phsciencedata.cn/Share/ky_sjml.jsp	2017	5	HFMD
2014-04-01	19330	手足口病	Hubei	DataCenter	https://www.phsciencedata.cn/Share/ky_sjml.jsp	2014	4	HFMD
2014-07-01	19316	流行性腮腺炎	Total	DataCenter	https://www.phsciencedata.cn/Share/ky_sjml.jsp	2014	7	Mumps
2012-09-01	19290	流行性腮腺炎	Total	DataCenter	https://www.phsciencedata.cn/Share/ky_sjml.jsp	2012	9	Mumps
2015-07-01	19265	手足口病	Shandong	DataCenter	https://www.phsciencedata.cn/Share/ky_sjml.jsp	2015	7	HFMD
2011-07-01	19234	手足口病	Guangxi	DataCenter	https://www.phsciencedata.cn/Share/ky_sjml.jsp	2011	7	HFMD
2014-09-01	19178	登革热	Total	DataCenter	https://www.phsciencedata.cn/Share/ky_sjml.jsp	2014	9	Dengue fever
2019-09-01	19153	流行性腮腺炎	Total	DataCenter	https://www.phsciencedata.cn/Share/ky_sjml.jsp	2019	9	Mumps
2018-07-01	19136	手足口病	Hunan	DataCenter	https://www.phsciencedata.cn/Share/ky_sjml.jsp	2018	7	HFMD
2010-04-01	19127	手足口病	Hunan	DataCenter	https://www.phsciencedata.cn/Share/ky_sjml.jsp	2010	4	HFMD
2012-08-01	19096	手足口病	Guangdong	DataCenter	https://www.phsciencedata.cn/Share/ky_sjml.jsp	2012	8	HFMD
2018-10-01	19094	手足口病	Sichuan	DataCenter	https://www.phsciencedata.cn/Share/ky_sjml.jsp	2018	10	HFMD
2015-07-01	19088	痢疾	Total	DataCenter	https://www.phsciencedata.cn/Share/ky_sjml.jsp	2015	7	Dysentery
2018-04-01	19086	丙肝	Total	DataCenter	https://www.phsciencedata.cn/Share/ky_sjml.jsp	2018	4	Hepatitis C
2018-04-01	19086	丙肝	Total	DataCenter	https://www.phsciencedata.cn/Share/ky_sjml.jsp	2018	4	Hepatitis C
2014-05-01	19048	手足口病	Hubei	DataCenter	https://www.phsciencedata.cn/Share/ky_sjml.jsp	2014	5	HFMD
2019-07-01	19013	手足口病	Shandong	DataCenter	https://www.phsciencedata.cn/Share/ky_sjml.jsp	2019	7	HFMD
2012-10-01	18983	手足口病	Guangxi	DataCenter	https://www.phsciencedata.cn/Share/ky_sjml.jsp	2012	10	HFMD
2015-04-01	18980	手足口病	Henan	DataCenter	https://www.phsciencedata.cn/Share/ky_sjml.jsp	2015	4	HFMD
2012-04-01	18964	手足口病	Zhejiang	DataCenter	https://www.phsciencedata.cn/Share/ky_sjml.jsp	2012	4	HFMD
2012-05-01	18922	手足口病	Hubei	DataCenter	https://www.phsciencedata.cn/Share/ky_sjml.jsp	2012	5	HFMD
2014-07-01	18920	手足口病	Jiangsu	DataCenter	https://www.phsciencedata.cn/Share/ky_sjml.jsp	2014	7	HFMD
2017-05-01	18918	丙肝	Total	DataCenter	https://www.phsciencedata.cn/Share/ky_sjml.jsp	2017	5	Hepatitis C
2017-05-01	18918	丙肝	Total	DataCenter	https://www.phsciencedata.cn/Share/ky_sjml.jsp	2017	5	Hepatitis C
2015-06-01	18878	手足口病	Guangxi	DataCenter	https://www.phsciencedata.cn/Share/ky_sjml.jsp	2015	6	HFMD
2008-10-01	18867	流行性腮腺炎	Total	DataCenter	https://www.phsciencedata.cn/Share/ky_sjml.jsp	2008	10	Mumps
2011-06-01	18854	手足口病	Hunan	DataCenter	https://www.phsciencedata.cn/Share/ky_sjml.jsp	2011	6	HFMD
2019-05-01	18819	手足口病	Hubei	DataCenter	https://www.phsciencedata.cn/Share/ky_sjml.jsp	2019	5	HFMD
2013-05-01	18749	丙肝	Total	DataCenter	https://www.phsciencedata.cn/Share/ky_sjml.jsp	2013	5	Hepatitis C
2013-05-01	18749	丙肝	Total	DataCenter	https://www.phsciencedata.cn/Share/ky_sjml.jsp	2013	5	Hepatitis C
2011-10-01	18719	痢疾	Total	DataCenter	https://www.phsciencedata.cn/Share/ky_sjml.jsp	2011	10	Dysentery
2018-08-01	18677	其它感染性腹泻病	Shandong	DataCenter	https://www.phsciencedata.cn/Share/ky_sjml.jsp	2018	8	Infectious diarrhea
2012-02-01	18670	丙肝	Total	DataCenter	https://www.phsciencedata.cn/Share/ky_sjml.jsp	2012	2	Hepatitis C
2012-02-01	18670	丙肝	Total	DataCenter	https://www.phsciencedata.cn/Share/ky_sjml.jsp	2012	2	Hepatitis C
2010-07-01	18661	手足口病	Hebei	DataCenter	https://www.phsciencedata.cn/Share/ky_sjml.jsp	2010	7	HFMD
2013-04-01	18657	丙肝	Total	DataCenter	https://www.phsciencedata.cn/Share/ky_sjml.jsp	2013	4	Hepatitis C
2013-04-01	18657	丙肝	Total	DataCenter	https://www.phsciencedata.cn/Share/ky_sjml.jsp	2013	4	Hepatitis C
2012-05-01	18628	丙肝	Total	DataCenter	https://www.phsciencedata.cn/Share/ky_sjml.jsp	2012	5	Hepatitis C
2012-05-01	18628	丙肝	Total	DataCenter	https://www.phsciencedata.cn/Share/ky_sjml.jsp	2012	5	Hepatitis C
2018-07-01	18619	丙肝	Total	DataCenter	https://www.phsciencedata.cn/Share/ky_sjml.jsp	2018	7	Hepatitis C
2018-07-01	18619	丙肝	Total	DataCenter	https://www.phsciencedata.cn/Share/ky_sjml.jsp	2018	7	Hepatitis C
2018-06-01	18612	手足口病	Hubei	DataCenter	https://www.phsciencedata.cn/Share/ky_sjml.jsp	2018	6	HFMD
2013-08-01	18612	流行性腮腺炎	Total	DataCenter	https://www.phsciencedata.cn/Share/ky_sjml.jsp	2013	8	Mumps
2019-08-01	18598	丙肝	Total	DataCenter	https://www.phsciencedata.cn/Share/ky_sjml.jsp	2019	8	Hepatitis C
2019-08-01	18598	丙肝	Total	DataCenter	https://www.phsciencedata.cn/Share/ky_sjml.jsp	2019	8	Hepatitis C
2014-09-01	18582	登革热	Guangdong	DataCenter	https://www.phsciencedata.cn/Share/ky_sjml.jsp	2014	9	Dengue fever
2020-01-01	18573	其它感染性腹泻病	Guangdong	DataCenter	https://www.phsciencedata.cn/Share/ky_sjml.jsp	2020	1	Infectious diarrhea
2015-04-01	18545	手足口病	Guangdong	DataCenter	https://www.phsciencedata.cn/Share/ky_sjml.jsp	2015	4	HFMD
2015-05-01	18509	手足口病	Shaanxi	DataCenter	https://www.phsciencedata.cn/Share/ky_sjml.jsp	2015	5	HFMD
2019-06-01	18500	手足口病	Hunan	DataCenter	https://www.phsciencedata.cn/Share/ky_sjml.jsp	2019	6	HFMD
2018-01-01	18499	其它感染性腹泻病	Guangxi	DataCenter	https://www.phsciencedata.cn/Share/ky_sjml.jsp	2018	1	Infectious diarrhea
2012-12-01	18486	手足口病	Guangdong	DataCenter	https://www.phsciencedata.cn/Share/ky_sjml.jsp	2012	12	HFMD
2018-08-01	18453	手足口病	Zhejiang	DataCenter	https://www.phsciencedata.cn/Share/ky_sjml.jsp	2018	8	HFMD
2016-12-01	18437	流行性腮腺炎	Total	DataCenter	https://www.phsciencedata.cn/Share/ky_sjml.jsp	2016	12	Mumps
2018-09-01	18433	手足口病	Sichuan	DataCenter	https://www.phsciencedata.cn/Share/ky_sjml.jsp	2018	9	HFMD
2014-06-01	18424	手足口病	Anhui	DataCenter	https://www.phsciencedata.cn/Share/ky_sjml.jsp	2014	6	HFMD
2019-06-01	18422	丙肝	Total	DataCenter	https://www.phsciencedata.cn/Share/ky_sjml.jsp	2019	6	Hepatitis C
2019-06-01	18422	丙肝	Total	DataCenter	https://www.phsciencedata.cn/Share/ky_sjml.jsp	2019	6	Hepatitis C
2017-02-01	18398	其它感染性腹泻病	Zhejiang	DataCenter	https://www.phsciencedata.cn/Share/ky_sjml.jsp	2017	2	Infectious diarrhea
2008-04-01	18395	痢疾	Total	DataCenter	https://www.phsciencedata.cn/Share/ky_sjml.jsp	2008	4	Dysentery
2008-06-01	18393	风疹	Total	DataCenter	https://www.phsciencedata.cn/Share/ky_sjml.jsp	2008	6	Rubella
2019-10-01	18387	其它感染性腹泻病	Guangdong	DataCenter	https://www.phsciencedata.cn/Share/ky_sjml.jsp	2019	10	Infectious diarrhea
2018-09-01	18382	手足口病	Guangxi	DataCenter	https://www.phsciencedata.cn/Share/ky_sjml.jsp	2018	9	HFMD
2016-05-01	18370	丙肝	Total	DataCenter	https://www.phsciencedata.cn/Share/ky_sjml.jsp	2016	5	Hepatitis C
2016-05-01	18370	丙肝	Total	DataCenter	https://www.phsciencedata.cn/Share/ky_sjml.jsp	2016	5	Hepatitis C
2018-03-01	18366	其它感染性腹泻病	Guangdong	DataCenter	https://www.phsciencedata.cn/Share/ky_sjml.jsp	2018	3	Infectious diarrhea
2010-10-01	18354	流行性腮腺炎	Total	DataCenter	https://www.phsciencedata.cn/Share/ky_sjml.jsp	2010	10	Mumps
2014-07-01	18344	手足口病	Hunan	DataCenter	https://www.phsciencedata.cn/Share/ky_sjml.jsp	2014	7	HFMD
2014-04-01	18344	流行性腮腺炎	Total	DataCenter	https://www.phsciencedata.cn/Share/ky_sjml.jsp	2014	4	Mumps
2017-02-01	18342	丙肝	Total	DataCenter	https://www.phsciencedata.cn/Share/ky_sjml.jsp	2017	2	Hepatitis C
2017-02-01	18342	丙肝	Total	DataCenter	https://www.phsciencedata.cn/Share/ky_sjml.jsp	2017	2	Hepatitis C
2010-09-01	18337	手足口病	Guangdong	DataCenter	https://www.phsciencedata.cn/Share/ky_sjml.jsp	2010	9	HFMD
2015-04-01	18331	丙肝	Total	DataCenter	https://www.phsciencedata.cn/Share/ky_sjml.jsp	2015	4	Hepatitis C
2015-04-01	18331	丙肝	Total	DataCenter	https://www.phsciencedata.cn/Share/ky_sjml.jsp	2015	4	Hepatitis C
2015-05-01	18311	丙肝	Total	DataCenter	https://www.phsciencedata.cn/Share/ky_sjml.jsp	2015	5	Hepatitis C
2015-05-01	18311	丙肝	Total	DataCenter	https://www.phsciencedata.cn/Share/ky_sjml.jsp	2015	5	Hepatitis C
2013-08-01	18311	手足口病	Guangxi	DataCenter	https://www.phsciencedata.cn/Share/ky_sjml.jsp	2013	8	HFMD
2010-10-01	18309	手足口病	Guangdong	DataCenter	https://www.phsciencedata.cn/Share/ky_sjml.jsp	2010	10	HFMD
2017-04-01	18292	丙肝	Total	DataCenter	https://www.phsciencedata.cn/Share/ky_sjml.jsp	2017	4	Hepatitis C
2017-04-01	18292	丙肝	Total	DataCenter	https://www.phsciencedata.cn/Share/ky_sjml.jsp	2017	4	Hepatitis C
2020-07-01	18289	丙肝	Total	DataCenter	https://www.phsciencedata.cn/Share/ky_sjml.jsp	2020	7	Hepatitis C
2020-07-01	18289	丙肝	Total	DataCenter	https://www.phsciencedata.cn/Share/ky_sjml.jsp	2020	7	Hepatitis C
2009-06-01	18248	手足口病	Hebei	DataCenter	https://www.phsciencedata.cn/Share/ky_sjml.jsp	2009	6	HFMD
2011-05-01	18241	风疹	Total	DataCenter	https://www.phsciencedata.cn/Share/ky_sjml.jsp	2011	5	Rubella
2014-03-01	18225	手足口病	Guangxi	DataCenter	https://www.phsciencedata.cn/Share/ky_sjml.jsp	2014	3	HFMD
2019-05-01	18197	手足口病	Jiangsu	DataCenter	https://www.phsciencedata.cn/Share/ky_sjml.jsp	2019	5	HFMD
2016-06-01	18184	手足口病	Fujian	DataCenter	https://www.phsciencedata.cn/Share/ky_sjml.jsp	2016	6	HFMD
2019-08-01	18177	流行性腮腺炎	Total	DataCenter	https://www.phsciencedata.cn/Share/ky_sjml.jsp	2019	8	Mumps
2020-10-01	18176	手足口病	Yunnan	DataCenter	https://www.phsciencedata.cn/Share/ky_sjml.jsp	2020	10	HFMD
2018-08-01	18173	丙肝	Total	DataCenter	https://www.phsciencedata.cn/Share/ky_sjml.jsp	2018	8	Hepatitis C
2018-08-01	18173	丙肝	Total	DataCenter	https://www.phsciencedata.cn/Share/ky_sjml.jsp	2018	8	Hepatitis C
2016-05-01	18172	流行性腮腺炎	Total	DataCenter	https://www.phsciencedata.cn/Share/ky_sjml.jsp	2016	5	Mumps
2013-11-01	18155	其它感染性腹泻病	Zhejiang	DataCenter	https://www.phsciencedata.cn/Share/ky_sjml.jsp	2013	11	Infectious diarrhea
2017-06-01	18141	丙肝	Total	DataCenter	https://www.phsciencedata.cn/Share/ky_sjml.jsp	2017	6	Hepatitis C
2017-06-01	18141	丙肝	Total	DataCenter	https://www.phsciencedata.cn/Share/ky_sjml.jsp	2017	6	Hepatitis C
2008-12-01	18126	梅毒	Total	DataCenter	https://www.phsciencedata.cn/Share/ky_sjml.jsp	2008	12	Syphilis
2016-07-01	18117	流行性腮腺炎	Total	DataCenter	https://www.phsciencedata.cn/Share/ky_sjml.jsp	2016	7	Mumps
2009-05-01	18112	手足口病	Henan	DataCenter	https://www.phsciencedata.cn/Share/ky_sjml.jsp	2009	5	HFMD
2015-08-01	18106	痢疾	Total	DataCenter	https://www.phsciencedata.cn/Share/ky_sjml.jsp	2015	8	Dysentery
2016-04-01	18104	丙肝	Total	DataCenter	https://www.phsciencedata.cn/Share/ky_sjml.jsp	2016	4	Hepatitis C
2016-04-01	18104	丙肝	Total	DataCenter	https://www.phsciencedata.cn/Share/ky_sjml.jsp	2016	4	Hepatitis C
2018-11-01	18093	丙肝	Total	DataCenter	https://www.phsciencedata.cn/Share/ky_sjml.jsp	2018	11	Hepatitis C
2018-11-01	18093	丙肝	Total	DataCenter	https://www.phsciencedata.cn/Share/ky_sjml.jsp	2018	11	Hepatitis C
2010-01-01	18088	流行性腮腺炎	Total	DataCenter	https://www.phsciencedata.cn/Share/ky_sjml.jsp	2010	1	Mumps
2019-05-01	18069	手足口病	Zhejiang	DataCenter	https://www.phsciencedata.cn/Share/ky_sjml.jsp	2019	5	HFMD
2020-11-01	18060	手足口病	Yunnan	DataCenter	https://www.phsciencedata.cn/Share/ky_sjml.jsp	2020	11	HFMD
2018-10-01	18007	流行性腮腺炎	Total	DataCenter	https://www.phsciencedata.cn/Share/ky_sjml.jsp	2018	10	Mumps
2014-05-01	17987	手足口病	Hebei	DataCenter	https://www.phsciencedata.cn/Share/ky_sjml.jsp	2014	5	HFMD
2014-04-01	17985	丙肝	Total	DataCenter	https://www.phsciencedata.cn/Share/ky_sjml.jsp	2014	4	Hepatitis C
2014-04-01	17985	丙肝	Total	DataCenter	https://www.phsciencedata.cn/Share/ky_sjml.jsp	2014	4	Hepatitis C
2014-05-01	17977	手足口病	Shaanxi	DataCenter	https://www.phsciencedata.cn/Share/ky_sjml.jsp	2014	5	HFMD
2016-08-01	17949	痢疾	Total	DataCenter	https://www.phsciencedata.cn/Share/ky_sjml.jsp	2016	8	Dysentery
2016-02-01	17939	其它感染性腹泻病	Guangdong	DataCenter	https://www.phsciencedata.cn/Share/ky_sjml.jsp	2016	2	Infectious diarrhea
2017-07-01	17931	丙肝	Total	DataCenter	https://www.phsciencedata.cn/Share/ky_sjml.jsp	2017	7	Hepatitis C
2017-07-01	17931	丙肝	Total	DataCenter	https://www.phsciencedata.cn/Share/ky_sjml.jsp	2017	7	Hepatitis C
2017-11-01	17918	丙肝	Total	DataCenter	https://www.phsciencedata.cn/Share/ky_sjml.jsp	2017	11	Hepatitis C
2017-11-01	17918	丙肝	Total	DataCenter	https://www.phsciencedata.cn/Share/ky_sjml.jsp	2017	11	Hepatitis C
2013-12-01	17895	流行性腮腺炎	Total	DataCenter	https://www.phsciencedata.cn/Share/ky_sjml.jsp	2013	12	Mumps
2014-05-01	17872	丙肝	Total	DataCenter	https://www.phsciencedata.cn/Share/ky_sjml.jsp	2014	5	Hepatitis C
2014-05-01	17872	丙肝	Total	DataCenter	https://www.phsciencedata.cn/Share/ky_sjml.jsp	2014	5	Hepatitis C
2016-08-01	17861	手足口病	Shandong	DataCenter	https://www.phsciencedata.cn/Share/ky_sjml.jsp	2016	8	HFMD
2017-08-01	17838	丙肝	Total	DataCenter	https://www.phsciencedata.cn/Share/ky_sjml.jsp	2017	8	Hepatitis C
2017-08-01	17838	丙肝	Total	DataCenter	https://www.phsciencedata.cn/Share/ky_sjml.jsp	2017	8	Hepatitis C
2009-04-01	17832	痢疾	Total	DataCenter	https://www.phsciencedata.cn/Share/ky_sjml.jsp	2009	4	Dysentery
2012-11-01	17810	其它感染性腹泻病	Guangdong	DataCenter	https://www.phsciencedata.cn/Share/ky_sjml.jsp	2012	11	Infectious diarrhea
2012-11-01	17797	手足口病	Guangxi	DataCenter	https://www.phsciencedata.cn/Share/ky_sjml.jsp	2012	11	HFMD
2014-01-01	17791	丙肝	Total	DataCenter	https://www.phsciencedata.cn/Share/ky_sjml.jsp	2014	1	Hepatitis C
2014-01-01	17791	丙肝	Total	DataCenter	https://www.phsciencedata.cn/Share/ky_sjml.jsp	2014	1	Hepatitis C
2016-05-01	17781	手足口病	Fujian	DataCenter	https://www.phsciencedata.cn/Share/ky_sjml.jsp	2016	5	HFMD
2016-11-01	17778	手足口病	Jiangsu	DataCenter	https://www.phsciencedata.cn/Share/ky_sjml.jsp	2016	11	HFMD
2012-07-01	17775	手足口病	Shandong	DataCenter	https://www.phsciencedata.cn/Share/ky_sjml.jsp	2012	7	HFMD
2014-04-01	17750	手足口病	Fujian	DataCenter	https://www.phsciencedata.cn/Share/ky_sjml.jsp	2014	4	HFMD
2015-11-01	17746	手足口病	Guangdong	DataCenter	https://www.phsciencedata.cn/Share/ky_sjml.jsp	2015	11	HFMD
2015-06-01	17699	痢疾	Total	DataCenter	https://www.phsciencedata.cn/Share/ky_sjml.jsp	2015	6	Dysentery
2015-07-01	17676	丙肝	Total	DataCenter	https://www.phsciencedata.cn/Share/ky_sjml.jsp	2015	7	Hepatitis C
2015-07-01	17676	丙肝	Total	DataCenter	https://www.phsciencedata.cn/Share/ky_sjml.jsp	2015	7	Hepatitis C
2012-10-01	17669	痢疾	Total	DataCenter	https://www.phsciencedata.cn/Share/ky_sjml.jsp	2012	10	Dysentery
2019-08-01	17645	其它感染性腹泻病	Shandong	DataCenter	https://www.phsciencedata.cn/Share/ky_sjml.jsp	2019	8	Infectious diarrhea
2016-11-01	17634	手足口病	Zhejiang	DataCenter	https://www.phsciencedata.cn/Share/ky_sjml.jsp	2016	11	HFMD
2017-01-01	17625	其它感染性腹泻病	Guangdong	DataCenter	https://www.phsciencedata.cn/Share/ky_sjml.jsp	2017	1	Infectious diarrhea
2010-04-01	17618	手足口病	Zhejiang	DataCenter	https://www.phsciencedata.cn/Share/ky_sjml.jsp	2010	4	HFMD
2011-05-01	17607	手足口病	Shandong	DataCenter	https://www.phsciencedata.cn/Share/ky_sjml.jsp	2011	5	HFMD
2009-05-01	17607	风疹	Total	DataCenter	https://www.phsciencedata.cn/Share/ky_sjml.jsp	2009	5	Rubella
2012-04-01	17606	丙肝	Total	DataCenter	https://www.phsciencedata.cn/Share/ky_sjml.jsp	2012	4	Hepatitis C
2012-04-01	17606	丙肝	Total	DataCenter	https://www.phsciencedata.cn/Share/ky_sjml.jsp	2012	4	Hepatitis C
2018-06-01	17606	丙肝	Total	DataCenter	https://www.phsciencedata.cn/Share/ky_sjml.jsp	2018	6	Hepatitis C
2018-06-01	17606	丙肝	Total	DataCenter	https://www.phsciencedata.cn/Share/ky_sjml.jsp	2018	6	Hepatitis C
2012-05-01	17546	手足口病	Henan	DataCenter	https://www.phsciencedata.cn/Share/ky_sjml.jsp	2012	5	HFMD
2013-10-01	17533	其它感染性腹泻病	Guangdong	DataCenter	https://www.phsciencedata.cn/Share/ky_sjml.jsp	2013	10	Infectious diarrhea
2016-12-01	17509	手足口病	Guangdong	DataCenter	https://www.phsciencedata.cn/Share/ky_sjml.jsp	2016	12	HFMD
2014-05-01	17483	手足口病	Fujian	DataCenter	https://www.phsciencedata.cn/Share/ky_sjml.jsp	2014	5	HFMD
2020-05-01	17448	丙肝	Total	DataCenter	https://www.phsciencedata.cn/Share/ky_sjml.jsp	2020	5	Hepatitis C
2020-05-01	17448	丙肝	Total	DataCenter	https://www.phsciencedata.cn/Share/ky_sjml.jsp	2020	5	Hepatitis C
2015-06-01	17415	丙肝	Total	DataCenter	https://www.phsciencedata.cn/Share/ky_sjml.jsp	2015	6	Hepatitis C
2015-06-01	17415	丙肝	Total	DataCenter	https://www.phsciencedata.cn/Share/ky_sjml.jsp	2015	6	Hepatitis C
2013-11-01	17388	流行性腮腺炎	Total	DataCenter	https://www.phsciencedata.cn/Share/ky_sjml.jsp	2013	11	Mumps
2020-06-01	17383	其它感染性腹泻病	Shandong	DataCenter	https://www.phsciencedata.cn/Share/ky_sjml.jsp	2020	6	Infectious diarrhea
2013-07-01	17362	丙肝	Total	DataCenter	https://www.phsciencedata.cn/Share/ky_sjml.jsp	2013	7	Hepatitis C
2013-07-01	17362	丙肝	Total	DataCenter	https://www.phsciencedata.cn/Share/ky_sjml.jsp	2013	7	Hepatitis C
2020-04-01	17352	丙肝	Total	DataCenter	https://www.phsciencedata.cn/Share/ky_sjml.jsp	2020	4	Hepatitis C
2020-04-01	17352	丙肝	Total	DataCenter	https://www.phsciencedata.cn/Share/ky_sjml.jsp	2020	4	Hepatitis C
2019-10-01	17338	丙肝	Total	DataCenter	https://www.phsciencedata.cn/Share/ky_sjml.jsp	2019	10	Hepatitis C
2019-10-01	17338	丙肝	Total	DataCenter	https://www.phsciencedata.cn/Share/ky_sjml.jsp	2019	10	Hepatitis C
2018-05-01	17337	手足口病	Jiangxi	DataCenter	https://www.phsciencedata.cn/Share/ky_sjml.jsp	2018	5	HFMD
2020-06-01	17323	丙肝	Total	DataCenter	https://www.phsciencedata.cn/Share/ky_sjml.jsp	2020	6	Hepatitis C
2020-06-01	17323	丙肝	Total	DataCenter	https://www.phsciencedata.cn/Share/ky_sjml.jsp	2020	6	Hepatitis C
2018-07-01	17284	手足口病	Guangxi	DataCenter	https://www.phsciencedata.cn/Share/ky_sjml.jsp	2018	7	HFMD
2018-10-01	17263	丙肝	Total	DataCenter	https://www.phsciencedata.cn/Share/ky_sjml.jsp	2018	10	Hepatitis C
2018-10-01	17263	丙肝	Total	DataCenter	https://www.phsciencedata.cn/Share/ky_sjml.jsp	2018	10	Hepatitis C
2015-06-01	17188	手足口病	Fujian	DataCenter	https://www.phsciencedata.cn/Share/ky_sjml.jsp	2015	6	HFMD
2012-07-01	17172	丙肝	Total	DataCenter	https://www.phsciencedata.cn/Share/ky_sjml.jsp	2012	7	Hepatitis C
2012-07-01	17172	丙肝	Total	DataCenter	https://www.phsciencedata.cn/Share/ky_sjml.jsp	2012	7	Hepatitis C
2018-07-01	17152	手足口病	Shaanxi	DataCenter	https://www.phsciencedata.cn/Share/ky_sjml.jsp	2018	7	HFMD
2014-07-01	17151	丙肝	Total	DataCenter	https://www.phsciencedata.cn/Share/ky_sjml.jsp	2014	7	Hepatitis C
2014-07-01	17151	丙肝	Total	DataCenter	https://www.phsciencedata.cn/Share/ky_sjml.jsp	2014	7	Hepatitis C
2019-11-01	17137	丙肝	Total	DataCenter	https://www.phsciencedata.cn/Share/ky_sjml.jsp	2019	11	Hepatitis C
2019-11-01	17137	丙肝	Total	DataCenter	https://www.phsciencedata.cn/Share/ky_sjml.jsp	2019	11	Hepatitis C
2015-05-01	17119	手足口病	Hubei	DataCenter	https://www.phsciencedata.cn/Share/ky_sjml.jsp	2015	5	HFMD
2018-07-01	17093	其它感染性腹泻病	Shandong	DataCenter	https://www.phsciencedata.cn/Share/ky_sjml.jsp	2018	7	Infectious diarrhea
2018-12-01	17082	丙肝	Total	DataCenter	https://www.phsciencedata.cn/Share/ky_sjml.jsp	2018	12	Hepatitis C
2018-12-01	17082	丙肝	Total	DataCenter	https://www.phsciencedata.cn/Share/ky_sjml.jsp	2018	12	Hepatitis C
2013-12-01	17078	其它感染性腹泻病	Zhejiang	DataCenter	https://www.phsciencedata.cn/Share/ky_sjml.jsp	2013	12	Infectious diarrhea
2012-07-01	17078	手足口病	Liaoning	DataCenter	https://www.phsciencedata.cn/Share/ky_sjml.jsp	2012	7	HFMD
2018-06-01	17074	手足口病	Henan	DataCenter	https://www.phsciencedata.cn/Share/ky_sjml.jsp	2018	6	HFMD
2017-12-01	17019	丙肝	Total	DataCenter	https://www.phsciencedata.cn/Share/ky_sjml.jsp	2017	12	Hepatitis C
2017-12-01	17019	丙肝	Total	DataCenter	https://www.phsciencedata.cn/Share/ky_sjml.jsp	2017	12	Hepatitis C
2014-06-01	17007	丙肝	Total	DataCenter	https://www.phsciencedata.cn/Share/ky_sjml.jsp	2014	6	Hepatitis C
2014-06-01	17007	丙肝	Total	DataCenter	https://www.phsciencedata.cn/Share/ky_sjml.jsp	2014	6	Hepatitis C
2016-06-01	16991	丙肝	Total	DataCenter	https://www.phsciencedata.cn/Share/ky_sjml.jsp	2016	6	Hepatitis C
2016-06-01	16991	丙肝	Total	DataCenter	https://www.phsciencedata.cn/Share/ky_sjml.jsp	2016	6	Hepatitis C
2019-07-01	16975	手足口病	Hunan	DataCenter	https://www.phsciencedata.cn/Share/ky_sjml.jsp	2019	7	HFMD
2012-06-01	16967	丙肝	Total	DataCenter	https://www.phsciencedata.cn/Share/ky_sjml.jsp	2012	6	Hepatitis C
2012-06-01	16967	丙肝	Total	DataCenter	https://www.phsciencedata.cn/Share/ky_sjml.jsp	2012	6	Hepatitis C
2013-05-01	16957	手足口病	Hunan	DataCenter	https://www.phsciencedata.cn/Share/ky_sjml.jsp	2013	5	HFMD
2019-12-01	16954	丙肝	Total	DataCenter	https://www.phsciencedata.cn/Share/ky_sjml.jsp	2019	12	Hepatitis C
2019-12-01	16954	丙肝	Total	DataCenter	https://www.phsciencedata.cn/Share/ky_sjml.jsp	2019	12	Hepatitis C
2017-08-01	16925	流行性腮腺炎	Total	DataCenter	https://www.phsciencedata.cn/Share/ky_sjml.jsp	2017	8	Mumps
2014-10-01	16894	手足口病	Jiangsu	DataCenter	https://www.phsciencedata.cn/Share/ky_sjml.jsp	2014	10	HFMD
2012-07-01	16884	手足口病	Guangxi	DataCenter	https://www.phsciencedata.cn/Share/ky_sjml.jsp	2012	7	HFMD
2013-06-01	16874	手足口病	Shandong	DataCenter	https://www.phsciencedata.cn/Share/ky_sjml.jsp	2013	6	HFMD
2015-06-01	16852	手足口病	Jiangsu	DataCenter	https://www.phsciencedata.cn/Share/ky_sjml.jsp	2015	6	HFMD
2010-07-01	16848	手足口病	Zhejiang	DataCenter	https://www.phsciencedata.cn/Share/ky_sjml.jsp	2010	7	HFMD
2017-03-01	16847	流行性腮腺炎	Total	DataCenter	https://www.phsciencedata.cn/Share/ky_sjml.jsp	2017	3	Mumps
2008-11-01	16837	痢疾	Total	DataCenter	https://www.phsciencedata.cn/Share/ky_sjml.jsp	2008	11	Dysentery
2016-08-01	16833	丙肝	Total	DataCenter	https://www.phsciencedata.cn/Share/ky_sjml.jsp	2016	8	Hepatitis C
2016-08-01	16833	丙肝	Total	DataCenter	https://www.phsciencedata.cn/Share/ky_sjml.jsp	2016	8	Hepatitis C
2019-09-01	16802	丙肝	Total	DataCenter	https://www.phsciencedata.cn/Share/ky_sjml.jsp	2019	9	Hepatitis C
2019-09-01	16802	丙肝	Total	DataCenter	https://www.phsciencedata.cn/Share/ky_sjml.jsp	2019	9	Hepatitis C
2020-01-01	16793	丙肝	Total	DataCenter	https://www.phsciencedata.cn/Share/ky_sjml.jsp	2020	1	Hepatitis C
2020-01-01	16793	丙肝	Total	DataCenter	https://www.phsciencedata.cn/Share/ky_sjml.jsp	2020	1	Hepatitis C
2009-07-01	16789	手足口病	Hebei	DataCenter	https://www.phsciencedata.cn/Share/ky_sjml.jsp	2009	7	HFMD
2020-10-01	16782	手足口病	Sichuan	DataCenter	https://www.phsciencedata.cn/Share/ky_sjml.jsp	2020	10	HFMD
2010-05-01	16780	手足口病	Shaanxi	DataCenter	https://www.phsciencedata.cn/Share/ky_sjml.jsp	2010	5	HFMD
2012-10-01	16778	其它感染性腹泻病	Guangdong	DataCenter	https://www.phsciencedata.cn/Share/ky_sjml.jsp	2012	10	Infectious diarrhea
2016-07-01	16777	痢疾	Total	DataCenter	https://www.phsciencedata.cn/Share/ky_sjml.jsp	2016	7	Dysentery
2020-09-01	16773	丙肝	Total	DataCenter	https://www.phsciencedata.cn/Share/ky_sjml.jsp	2020	9	Hepatitis C
2020-09-01	16773	丙肝	Total	DataCenter	https://www.phsciencedata.cn/Share/ky_sjml.jsp	2020	9	Hepatitis C
2016-07-01	16756	手足口病	Henan	DataCenter	https://www.phsciencedata.cn/Share/ky_sjml.jsp	2016	7	HFMD
2010-05-01	16724	手足口病	Anhui	DataCenter	https://www.phsciencedata.cn/Share/ky_sjml.jsp	2010	5	HFMD
2014-09-01	16720	痢疾	Total	DataCenter	https://www.phsciencedata.cn/Share/ky_sjml.jsp	2014	9	Dysentery
2010-08-01	16715	手足口病	Guangdong	DataCenter	https://www.phsciencedata.cn/Share/ky_sjml.jsp	2010	8	HFMD
2011-12-01	16707	手足口病	Guangdong	DataCenter	https://www.phsciencedata.cn/Share/ky_sjml.jsp	2011	12	HFMD
2009-12-01	16702	流行性腮腺炎	Total	DataCenter	https://www.phsciencedata.cn/Share/ky_sjml.jsp	2009	12	Mumps
2020-08-01	16689	丙肝	Total	DataCenter	https://www.phsciencedata.cn/Share/ky_sjml.jsp	2020	8	Hepatitis C
2020-08-01	16689	丙肝	Total	DataCenter	https://www.phsciencedata.cn/Share/ky_sjml.jsp	2020	8	Hepatitis C
2015-12-01	16684	丙肝	Total	DataCenter	https://www.phsciencedata.cn/Share/ky_sjml.jsp	2015	12	Hepatitis C
2015-12-01	16684	丙肝	Total	DataCenter	https://www.phsciencedata.cn/Share/ky_sjml.jsp	2015	12	Hepatitis C
2017-03-01	16651	其它感染性腹泻病	Guangdong	DataCenter	https://www.phsciencedata.cn/Share/ky_sjml.jsp	2017	3	Infectious diarrhea
2010-05-01	16617	手足口病	Jiangsu	DataCenter	https://www.phsciencedata.cn/Share/ky_sjml.jsp	2010	5	HFMD
2015-08-01	16611	丙肝	Total	DataCenter	https://www.phsciencedata.cn/Share/ky_sjml.jsp	2015	8	Hepatitis C
2015-08-01	16611	丙肝	Total	DataCenter	https://www.phsciencedata.cn/Share/ky_sjml.jsp	2015	8	Hepatitis C
2013-05-01	16611	痢疾	Total	DataCenter	https://www.phsciencedata.cn/Share/ky_sjml.jsp	2013	5	Dysentery
2017-08-01	16610	手足口病	Shandong	DataCenter	https://www.phsciencedata.cn/Share/ky_sjml.jsp	2017	8	HFMD
2019-06-01	16602	手足口病	Shandong	DataCenter	https://www.phsciencedata.cn/Share/ky_sjml.jsp	2019	6	HFMD
2016-07-01	16588	丙肝	Total	DataCenter	https://www.phsciencedata.cn/Share/ky_sjml.jsp	2016	7	Hepatitis C
2016-07-01	16588	丙肝	Total	DataCenter	https://www.phsciencedata.cn/Share/ky_sjml.jsp	2016	7	Hepatitis C
2015-06-01	16584	手足口病	Hebei	DataCenter	https://www.phsciencedata.cn/Share/ky_sjml.jsp	2015	6	HFMD
2017-09-01	16546	丙肝	Total	DataCenter	https://www.phsciencedata.cn/Share/ky_sjml.jsp	2017	9	Hepatitis C
2017-09-01	16546	丙肝	Total	DataCenter	https://www.phsciencedata.cn/Share/ky_sjml.jsp	2017	9	Hepatitis C
2017-06-01	16546	手足口病	Jiangsu	DataCenter	https://www.phsciencedata.cn/Share/ky_sjml.jsp	2017	6	HFMD
2020-01-01	16539	流行性腮腺炎	Total	DataCenter	https://www.phsciencedata.cn/Share/ky_sjml.jsp	2020	1	Mumps
2020-11-01	16532	丙肝	Total	DataCenter	https://www.phsciencedata.cn/Share/ky_sjml.jsp	2020	11	Hepatitis C
2020-11-01	16532	丙肝	Total	DataCenter	https://www.phsciencedata.cn/Share/ky_sjml.jsp	2020	11	Hepatitis C
[truncated: 114,333 more rows]

## Sheet: ProvinceReport
date	value	disease_cn	disease_en	province	source	url	year	month
[truncated: 14,217 more rows]
