# Supplementary material for: Temporal shifts in 24 notifiable infectious diseases in China before and during the COVID-19 pandemic
Source: Nat Commun. 2024 May 8;15:3891. doi: 10.1038/s41467-024-48201-8 (PMC11079007; doi:10.1038/s41467-024-48201-8)
Supplement: Supplementary file 6 — Source Data [file 41467_2024_48201_MOESM6_ESM.zip › Fig.2 data.xlsx]

## Sheet: panel A
phase

## Sheet: panel B
date

## Sheet: panel C
phase

## Sheet: panel D
date

## Sheet: panel E
phase

## Sheet: panel F
date

## Sheet: panel G
phase

## Sheet: panel H
date
