# Supplementary material for: Temporal shifts in 24 notifiable infectious diseases in China before and during the COVID-19 pandemic
Source: Nat Commun. 2024 May 8;15:3891. doi: 10.1038/s41467-024-48201-8 (PMC11079007; doi:10.1038/s41467-024-48201-8)
Supplement: Supplementary file 6 — Source Data [file 41467_2024_48201_MOESM6_ESM.zip › Fig.3 data.xlsx]

## Sheet: Sheet 1
disease	Method	Best	Index	norSMAPE	norRMSE	norMASE
HFMD	Neural Network	0	-0.2	0.14	-0.32	-0.01
HFMD	Prophet	0	0.18	-0.11	0.22	0.07
HFMD	ETS	0	0.72	0.49	0.16	0.06
HFMD	SARIMA	0	2.37	0.64	0.71	1.02
HFMD	Hybrid*	1	2.51	0.77	1.03	0.71
HFMD	Bayesian Structural	0	-5.59	-1.93	-1.8	-1.86
Infectious diarrhea	Neural Network	0	0.93	0.21	0.3	0.42
Infectious diarrhea	Prophet	0	1.78	0.69	0.57	0.52
Infectious diarrhea	ETS	0	-1.84	-0.65	-0.53	-0.65
Infectious diarrhea	SARIMA	1	3.17	1.11	1.04	1.02
Infectious diarrhea	Hybrid*	0	1.08	0.3	0.39	0.4
Infectious diarrhea	Bayesian Structural	0	-5.12	-1.65	-1.76	-1.71
Dysentery	Neural Network	0	1.42	0.57	0.44	0.41
Dysentery	Prophet	0	-0.9	-1.15	0.11	0.14
Dysentery	ETS	1	1.73	0.7	0.5	0.52
Dysentery	SARIMA	0	1.55	0.63	0.47	0.45
Dysentery	Hybrid*	0	1.66	0.67	0.49	0.5
Dysentery	Bayesian Structural	0	-5.46	-1.42	-2.02	-2.02
AHC	Neural Network	0	-0.31	0.7	0.79	-1.8
AHC	Prophet	0	-2.36	-1.48	-1.14	0.26
AHC	ETS	0	0.74	0.48	0.21	0.05
AHC	SARIMA	0	1.13	0.66	0.77	-0.29
AHC	Hybrid*	1	2.23	0.72	0.74	0.77
AHC	Bayesian Structural	0	-1.43	-1.07	-1.37	1.01
Hepatitis E	Neural Network	0	-5.56	-1.96	-1.6	-2
Hepatitis E	Prophet	0	1.66	0.46	0.58	0.62
Hepatitis E	ETS	0	1.16	0.43	0.08	0.65
Hepatitis E	SARIMA	0	0.67	0.24	0.12	0.32
Hepatitis E	Hybrid*	1	2.47	0.84	1.34	0.29
Hepatitis E	Bayesian Structural	0	-0.4	0.01	-0.53	0.12
Hepatitis A	Neural Network	0	-0.32	0.59	1.01	-1.91
Hepatitis A	Prophet	0	1.72	0.19	0.7	0.83
Hepatitis A	ETS	1	1.89	0.93	0.6	0.35
Hepatitis A	SARIMA	0	-2.09	-0.88	-1.15	-0.06
Hepatitis A	Hybrid*	0	0.98	0.73	0.17	0.07
Hepatitis A	Bayesian Structural	0	-2.18	-1.56	-1.34	0.72
Enteric fever	Neural Network	1	2.06	0.77	0.52	0.78
Enteric fever	Prophet	0	-0.9	-1.5	-0.81	1.41
Enteric fever	ETS	0	-0.68	0.43	0.37	-1.48
Enteric fever	SARIMA	0	1.49	0.76	0.9	-0.17
Enteric fever	Hybrid*	0	0.84	0.58	0.66	-0.4
Enteric fever	Bayesian Structural	0	-2.81	-1.04	-1.64	-0.14
Hepatitis B	Neural Network	0	-4.44	-1.8	-1.71	-0.94
Hepatitis B	Prophet	0	1.2	0.4	0.38	0.42
Hepatitis B	ETS	0	2.08	0.68	0.63	0.77
Hepatitis B	SARIMA	0	-0.7	-0.28	-0.42
Hepatitis B	Hybrid*	0	-1.29	-0.04	-0.06	-1.2
Hepatitis B	Bayesian Structural	1	3.15	1.04	1.17	0.95
Syphilis	Neural Network	0	-4.02	-1.37	-1.41	-1.23
Syphilis	Prophet	0	-3.64	-1.19	-1.14	-1.32
Syphilis	ETS	0	1.58	0.55	0.5	0.53
Syphilis	SARIMA	0	1.84	0.46	0.48	0.9
Syphilis	Hybrid*	1	2.16	0.76	0.77	0.63
Syphilis	Bayesian Structural	0	2.08	0.78	0.8	0.5
Hepatitis C	Neural Network	0	-3.85	-1.45	-1.66	-0.73
Hepatitis C	Prophet	0	-1.07	-0.08	0.11	-1.1
Hepatitis C	ETS	0	-1.96	-0.9	-0.64	-0.42
Hepatitis C	SARIMA	1	3.85	1.07	1.09	1.69
Hepatitis C	Hybrid*	0	1.53	0.58	0.5	0.44
Hepatitis C	Bayesian Structural	0	1.51	0.78	0.61	0.12
Gonorrhea	Neural Network	0	-0.5	0.63	0.72	-1.86
Gonorrhea	Prophet	0	-2.2	-1.05	-1.03	-0.11
Gonorrhea	ETS	0	-1.4	-0.85	-0.93	0.37
Gonorrhea	SARIMA	1	2.95	1.06	1	0.9
Gonorrhea	Hybrid*	0	2.77	1.01	1	0.76
Gonorrhea	Bayesian Structural	0	-1.62	-0.8	-0.75	-0.07
AIDS	Neural Network	0	-4.36	-1.4	-1.39	-1.56
AIDS	Prophet	0	-0.96	-0.26	-0.22	-0.48
AIDS	ETS	0	-1.12	-0.49	-0.53	-0.1
AIDS	SARIMA	1	4.1	1.48	1.47	1.15
AIDS	Hybrid*	0	-0.12	-0.04	-0.07	-0.01
AIDS	Bayesian Structural	0	2.46	0.72	0.74	1
Tuberculosis	Neural Network	0	-5.32	-1.67	-1.67	-1.99
Tuberculosis	Prophet	0	1.46	0.62	0.23	0.61
Tuberculosis	ETS	0	2.04	0.67	1.09	0.28
Tuberculosis	SARIMA	0	-0.97	-0.7	-0.67	0.39
Tuberculosis	Hybrid*	0	0.6	0.14	0.43	0.03
Tuberculosis	Bayesian Structural	1	2.2	0.93	0.59	0.68
Mumps	Neural Network	0	-1.85	0.12	-0.16	-1.81
Mumps	Prophet	0	-3.27	-1.91	-0.93	-0.43
Mumps	ETS	0	-1.51	-0.18	-1.42	0.08
Mumps	SARIMA	0	2.27	0.69	0.87	0.72
Mumps	Hybrid*	1	2.37	0.73	0.89	0.75
Mumps	Bayesian Structural	0	1.98	0.55	0.75	0.69
Scarlet fever	Neural Network	0	-2.97	-0.76	-0.91	-1.3
Scarlet fever	Prophet	0	0.05	0.01	0.08	-0.04
Scarlet fever	ETS	0	2.22	0.72	0.71	0.79
Scarlet fever	SARIMA	1	2.7	0.94	0.82	0.94
Scarlet fever	Hybrid*	0	2.24	0.69	0.82	0.73
Scarlet fever	Bayesian Structural	0	-4.24	-1.6	-1.52	-1.12
Rubella	Neural Network	0	-1.13	0.3	0.6	-2.03
Rubella	Prophet	0	-2.37	-1.34	-1.52	0.5
Rubella	ETS	1	1.92	0.79	0.65	0.47
Rubella	SARIMA	0	1.73	0.72	0.65	0.37
Rubella	Hybrid*	0	1.63	0.73	0.65	0.26
Rubella	Bayesian Structural	0	-1.79	-1.2	-1.03	0.44
Pertussis	Neural Network	0	-1.65	0.11	0.18	-1.94
Pertussis	Prophet	0	0.96	0.49	0.4	0.07
Pertussis	ETS	0	1.23	0.27	0.37	0.6
Pertussis	SARIMA	1	2.13	0.72	0.66	0.76
Pertussis	Hybrid*	0	1.37	0.41	0.42	0.54
Pertussis	Bayesian Structural	0	-4.05	-2	-2.02	-0.04
Brucellosis	Neural Network	0	-1.84	0.21	-0.31	-1.74
Brucellosis	Prophet	0	-3.8	-1.97	-1.29	-0.54
Brucellosis	ETS	0	-0.62	0.06	-0.77	0.09
Brucellosis	SARIMA	0	1.28	0.39	0.33	0.56
Brucellosis	Hybrid*	1	3.29	0.81	1.5	0.98
Brucellosis	Bayesian Structural	0	1.69	0.5	0.55	0.64
HFRS	Neural Network	1	2.47	0.92	0.8	0.75
HFRS	Prophet	0	1.26	0.28	0.61	0.38
HFRS	ETS	0	-2.64	-0.86	-1.43	-0.35
HFRS	SARIMA	0	2.38	0.86	0.82	0.71
HFRS	Hybrid*	0	1.06	0.37	0.29	0.39
HFRS	Bayesian Structural	0	-4.53	-1.57	-1.08	-1.88
Dengue fever	Neural Network	0	-0.24	0.26	-0.17	-0.34
Dengue fever	Prophet	0	-0.18	-0.73	0.56	-0.02
Dengue fever	ETS	0	-1.66	0.48	-0.56	-1.58
Dengue fever	SARIMA	1	3.88	1.03	1.42	1.43
Dengue fever	Hybrid*	0	0.78	0.61	0.25	-0.09
Dengue fever	Bayesian Structural	0	-2.57	-1.65	-1.5	0.58
Malaria	Neural Network	0	1.44	0.73	0.49	0.23
Malaria	Prophet	0	-0.5	-1.07	0.13	0.44
Malaria	ETS	0	1.09	0.47	0.45	0.16
Malaria	SARIMA	0	1.73	0.66	0.47	0.6
Malaria	Hybrid*	1	1.75	0.69	0.48	0.58
Malaria	Bayesian Structural	0	-5.51	-1.48	-2.02	-2.01
Echinococcosis	Neural Network	0	-3.91	-1.85	-1.98	-0.08
Echinococcosis	Prophet	0	1.38	0.66	0.59	0.12
Echinococcosis	ETS	0	2.07	0.66	0.39	1.03
Echinococcosis	SARIMA	0	0.36	0.34	0.5	-0.48
Echinococcosis	Hybrid*	0	-2.12	-0.44	-0.05	-1.62
Echinococcosis	Bayesian Structural	1	2.22	0.63	0.56	1.02
Typhus	Neural Network	0	0.91	0.45	0.05	0.41
Typhus	Prophet	0	0.18	-0.41	0.18	0.41
Typhus	ETS	0	-1.43	0.39	0.22	-2.04
Typhus	SARIMA	1	1.96	0.74	0.81	0.41
Typhus	Hybrid*	0	1.78	0.69	0.69	0.41
Typhus	Bayesian Structural	0	-3.4	-1.86	-1.95	0.41
JE	Neural Network	0	-1.3	0.47	0.01	-1.79
JE	Prophet	0	-4.06	-1.79	-1.74	-0.54
JE	ETS	0	1.86	0.6	0.88	0.38
JE	SARIMA	0	1.72	0.6	0.22	0.91
JE	Hybrid*	1	2.15	0.72	1.01	0.42
JE	Bayesian Structural	0	-0.36	-0.6	-0.38	0.61
