# Supplementary material for: Temporal shifts in 24 notifiable infectious diseases in China before and during the COVID-19 pandemic
Source: Nat Commun. 2024 May 8;15:3891. doi: 10.1038/s41467-024-48201-8 (PMC11079007; doi:10.1038/s41467-024-48201-8)
Supplement: Supplementary file 6 — Source Data [file 41467_2024_48201_MOESM6_ESM.zip › Fig.4 data.xlsx]

## Sheet: A HFMD
date

## Sheet: B Infectious diarrhea
date

## Sheet: C Dysentery
date

## Sheet: D AHC
date

## Sheet: E Hepatitis E
date

## Sheet: F Hepatitis A
date

## Sheet: G Enteric fever
date

## Sheet: H Hepatitis B
date

## Sheet: I Syphilis
date

## Sheet: J Hepatitis C
date

[truncated: 14 more sheets: K Gonorrhea, L AIDS, M Tuberculosis, N Mumps, O Scarlet fever, P Rubella, Q Pertussis, R Brucellosis, S HFRS, T Dengue fever, U Malaria, V Echinococcosis, W Typhus, X JE]
